# Supplementary material for: Molecular organization of the New World arenavirus spike glycoprotein complex
Source: Nat Microbiol. 2025 Aug 8;10(9):2207–20. doi: 10.1038/s41564-025-02085-6 (PMC12408356; doi:10.1038/s41564-025-02085-6)
Supplement: Supplementary file 3 — List of RMSD and RMSF values for MD simulations. [file 41564_2025_2085_MOESM3_ESM.xlsx]

## Sheet: RMSD_JUNV_GPC_SSP_A33
	frame#	Prot_CA	Lipid_wrt_Protein				frame#	Prot_CA_dup_1	Prot_CA_dup_2	Prot_CA_dup_3
	0	0	0				0	0	0	0
	1	0.31	3.637				1	1.672	2.032	1.707
	2	0.3	3.847				2	1.849	2.242	1.723
	3	0.311	4.182				3	1.8	2.099	1.936
	4	0.312	4.243				4	1.874	2.159	1.95
	5	0.308	4.42				5	2.032	2.184	2.196
	6	0.307	4.644				6	1.96	2.336	2.11
	7	0.305	4.97				7	1.981	2.411	2.025
	8	0.305	5.043				8	1.941	2.366	2.05
	9	0.308	5.092				9	1.96	2.292	2.097
	10	0.314	4.969				10	2.112	2.351	2.079
	11	0.306	5.11				11	2.138	2.301	2.159
	12	0.307	5.138				12	2.21	2.38	2.224
	13	0.298	5.161				13	2.302	2.528	2.16
	14	0.311	5.048				14	2.21	2.463	2.269
	15	0.306	5.096				15	2.294	2.444	2.28
	16	0.309	5.152				16	2.279	2.562	2.211
	17	0.303	5.135				17	2.272	2.624	2.271
	18	0.304	4.959				18	2.141	2.716	2.175
	19	0.305	5.099				19	2.316	2.653	2.202
	20	0.303	5.118				20	2.393	2.555	2.268
	21	0.3	5.221				21	2.501	2.456	2.39
	22	0.309	5.167				22	2.449	2.463	2.336
	23	0.305	5.01				23	2.398	2.497	2.305
	24	0.31	4.966				24	2.251	2.647	2.427
	25	0.307	5.095				25	2.203	2.796	2.417
	26	0.308	5.025				26	2.259	2.619	2.407
	27	0.305	5.039				27	2.457	2.787	2.385
	28	0.296	5.107				28	2.345	2.839	2.438
	29	0.3	5.261				29	2.334	2.706	2.34
	30	0.304	5.31				30	2.459	2.684	2.343
	31	0.304	5.35				31	2.327	2.745	2.26
	32	0.311	5.212				32	2.357	2.643	2.424
	33	0.307	5.326				33	2.274	2.634	2.518
	34	0.308	5.4				34	2.37	2.766	2.456
	35	0.299	5.228				35	2.325	2.732	2.382
	36	0.298	5.316				36	2.374	2.778	2.547
	37	0.309	5.263				37	2.292	2.603	2.463
	38	0.309	5.311				38	2.217	2.633	2.502
	39	0.302	5.343				39	2.375	2.65	2.423
	40	0.304	5.343				40	2.273	2.582	2.294
	41	0.305	5.601				41	2.338	2.513	2.474
	42	0.309	5.402				42	2.324	2.516	2.57
	43	0.308	5.497				43	2.258	2.738	2.444
	44	0.299	5.45				44	2.278	2.712	2.403
	45	0.307	5.312				45	2.332	2.666	2.412
	46	0.313	5.389				46	2.352	2.713	2.52
	47	0.304	5.31				47	2.439	2.731	2.398
	48	0.305	5.337				48	2.513	2.714	2.45
	49	0.306	5.223				49	2.416	2.872	2.419
	50	0.302	5.495				50	2.415	2.82	2.535
	51	0.307	5.437				51	2.477	2.867	2.417
	52	0.307	5.568				52	2.386	2.85	2.484
	53	0.301	5.438				53	2.499	2.951	2.527
	54	0.306	5.416				54	2.51	2.953	2.57
	55	0.306	5.32				55	2.505	2.857	2.532
	56	0.298	5.358				56	2.506	2.74	2.574
	57	0.306	5.21				57	2.479	2.85	2.511
	58	0.307	5.217				58	2.459	2.941	2.427
	59	0.302	5.294				59	2.396	2.858	2.584
	60	0.31	5.245				60	2.507	2.815	2.543
	61	0.303	5.38				61	2.56	2.775	2.478
	62	0.296	5.459				62	2.367	2.876	2.364
	63	0.307	5.506				63	2.387	2.89	2.544
	64	0.304	5.335				64	2.449	2.755	2.443
	65	0.301	5.326				65	2.44	2.888	2.479
	66	0.306	5.642				66	2.45	2.762	2.427
	67	0.303	5.554				67	2.462	2.798	2.58
	68	0.306	5.592				68	2.468	2.88	2.556
	69	0.302	5.564				69	2.394	2.908	2.395
	70	0.307	5.678				70	2.356	3.033	2.492
	71	0.307	5.507				71	2.398	2.91	2.574
	72	0.309	5.566				72	2.496	2.872	2.359
	73	0.307	5.627				73	2.471	2.848	2.41
	74	0.306	5.5				74	2.617	2.703	2.517
	75	0.3	5.576				75	2.645	2.815	2.472
	76	0.298	5.673				76	2.493	2.78	2.433
	77	0.308	5.586				77	2.482	2.851	2.466
	78	0.304	5.625				78	2.525	2.814	2.57
	79	0.304	5.664				79	2.428	2.829	2.487
	80	0.303	5.629				80	2.43	2.814	2.612
	81	0.304	5.754				81	2.419	2.979	2.713
	82	0.304	5.585				82	2.614	3.017	2.576
	83	0.296	5.701				83	2.382	2.996	2.543
	84	0.298	5.717				84	2.632	3.021	2.637
	85	0.303	5.776				85	2.568	2.895	2.533
	86	0.295	5.884				86	2.592	2.81	2.509
	87	0.303	5.647				87	2.598	2.89	2.605
	88	0.302	5.715				88	2.413	3.028	2.554
	89	0.31	5.764				89	2.512	3.077	2.453
	90	0.296	5.698				90	2.414	2.987	2.645
	91	0.306	5.724				91	2.524	2.986	2.506
	92	0.301	5.759				92	2.385	3.185	2.755
	93	0.303	5.691				93	2.397	3.225	2.636
	94	0.3	5.754				94	2.339	3.067	2.694
	95	0.304	5.518				95	2.447	2.939	2.591
	96	0.298	5.65				96	2.341	3.018	2.546
	97	0.303	5.783				97	2.394	3.13	2.665
	98	0.298	5.904				98	2.256	3.179	2.589
	99	0.304	5.712				99	2.408	2.821	2.353
	100	0.305	5.699				100	2.525	3.03	2.576
	101	0.307	5.725				101	2.49	3.087	2.603
	102	0.301	5.78				102	2.514	2.984	2.578
	103	0.306	5.614				103	2.332	3.12	2.537
	104	0.306	5.762				104	2.402	3.019	2.589
	105	0.301	5.756				105	2.43	3.128	2.47
	106	0.306	5.749				106	2.417	3.111	2.428
	107	0.298	5.745				107	2.602	3.263	2.542
	108	0.301	5.743				108	2.57	3.094	2.439
	109	0.305	5.77				109	2.495	3.309	2.379
	110	0.302	5.913				110	2.521	3.126	2.561
	111	0.31	5.848				111	2.526	3.006	2.655
	112	0.305	5.982				112	2.494	3.279	2.484
	113	0.299	5.898				113	2.486	3.262	2.717
	114	0.296	5.97				114	2.58	3.362	2.488
	115	0.312	5.916				115	2.64	2.974	2.604
	116	0.304	5.94				116	2.536	3.235	2.647
	117	0.303	5.897				117	2.405	3.18	2.68
	118	0.302	6.028				118	2.503	3.146	2.678
	119	0.303	6.035				119	2.493	3.311	2.649
	120	0.307	6.009				120	2.737	3.229	2.717
	121	0.305	5.986				121	2.708	3.258	2.846
	122	0.314	6.038				122	2.75	3.121	2.721
	123	0.303	5.951				123	2.722	3.122	2.709
	124	0.307	5.853				124	2.848	3.122	2.925
	125	0.308	5.843				125	2.701	3.127	2.744
	126	0.301	5.974				126	2.812	3.162	2.747
	127	0.304	6.07				127	2.646	3.18	2.655
	128	0.299	5.795				128	2.608	3.08	2.598
	129	0.3	6.045				129	2.786	3.161	2.634
	130	0.308	5.909				130	2.774	3.225	2.748
	131	0.303	5.939				131	2.569	3.213	2.708
	132	0.302	5.959				132	2.685	3.179	2.705
	133	0.307	5.901				133	2.617	3.019	2.467
	134	0.303	5.929				134	2.788	3.066	2.489
	135	0.298	5.819				135	2.74	2.928	2.431
	136	0.314	5.868				136	2.81	3.05	2.539
	137	0.301	5.871				137	2.694	3.081	2.481
	138	0.299	6.035				138	2.897	3.078	2.432
	139	0.296	6.11				139	2.896	3.129	2.509
	140	0.305	6.012				140	2.774	3.131	2.432
	141	0.303	5.887				141	2.73	3.055	2.472
	142	0.3	5.987				142	2.9	3.161	2.432
	143	0.307	5.876				143	2.743	2.955	2.451
	144	0.302	5.815				144	2.846	3.219	2.532
	145	0.309	5.879				145	2.879	3.111	2.673
	146	0.3	5.685				146	2.871	3.083	2.525
	147	0.306	5.751				147	2.832	3.084	2.638
	148	0.304	5.85				148	2.75	3.102	2.733
	149	0.308	5.783				149	2.844	3.102	2.858
	150	0.306	5.903				150	2.765	3.166	2.617
	151	0.307	5.937				151	2.7	3.167	2.829
	152	0.307	5.92				152	2.891	3.054	2.788
	153	0.308	5.858				153	2.848	3.098	2.697
	154	0.307	5.858				154	2.752	3.191	2.791
	155	0.3	5.86				155	2.743	3.017	2.926
	156	0.299	5.825				156	2.827	3.108	2.882
	157	0.297	5.854				157	2.774	2.998	2.833
	158	0.295	5.754				158	2.786	2.92	2.847
	159	0.306	5.885				159	2.645	2.814	3.007
	160	0.303	5.831				160	2.855	2.913	2.884
	161	0.3	5.76				161	2.739	2.965	2.98
	162	0.302	5.828				162	2.81	3.007	2.961
	163	0.304	5.834				163	2.961	2.867	2.831
	164	0.302	5.94				164	2.9	3.118	2.71
	165	0.297	5.885				165	2.774	2.831	2.83
	166	0.305	5.966				166	2.816	3.254	2.989
	167	0.299	6.048				167	2.864	3.072	2.791
	168	0.302	5.908				168	2.796	3.287	2.757
	169	0.3	5.916				169	2.918	3.209	2.874
	170	0.305	5.959				170	2.776	3.242	2.866
	171	0.3	5.843				171	2.764	3.389	2.767
	172	0.303	6.044				172	2.9	3.237	2.843
	173	0.307	5.986				173	2.719	3.182	2.67
	174	0.305	6.023				174	2.701	3.156	2.747
	175	0.307	6.042				175	2.694	3.071	2.772
	176	0.295	5.965				176	2.777	3.319	2.743
	177	0.304	6.068				177	2.702	3.229	2.716
	178	0.307	5.844				178	2.847	3.141	2.728
	179	0.302	5.972				179	2.795	3.251	2.676
	180	0.307	6.014				180	2.792	3.323	2.746
	181	0.307	5.894				181	2.868	3.268	2.834
	182	0.296	6.032				182	3.036	3.23	2.871
	183	0.302	5.918				183	2.766	3.211	2.899
	184	0.304	6.121				184	3.015	3.136	3.101
	185	0.3	6.055				185	3.058	3.353	2.981
	186	0.307	5.981				186	2.915	3.055	3.126
	187	0.303	6.034				187	2.948	3.087	3.16
	188	0.3	5.944				188	3.113	3.336	3.011
	189	0.305	5.949				189	3.09	3.193	3.107
	190	0.306	5.981				190	2.902	3.137	2.935
	191	0.304	5.981				191	2.868	3.223	2.966
	192	0.307	5.986				192	3.103	3.204	3.134
	193	0.303	6.061				193	2.857	3.263	3.181
	194	0.308	5.89				194	2.878	3.11	3.043
	195	0.303	5.863				195	2.878	3.223	3.013
	196	0.303	6.023				196	2.802	3.262	3.31
	197	0.308	6.139				197	2.822	3.173	3.154
	198	0.304	6.041				198	2.811	3.124	3.255
	199	0.303	6.042				199	2.793	3.07	3.254
	200	0.305	6.149				200	2.857	3.228	2.981
	201	0.303	6.016				201	2.844	3.181	3.186
	202	0.306	6.047				202	2.878	3.098	3.015
	203	0.312	6.007				203	2.831	3.104	2.975
	204	0.31	6.013				204	2.776	3.087	2.98
	205	0.312	6.12				205	2.8	3.115	2.927
	206	0.31	6.115				206	2.803	3.199	3.125
	207	0.307	5.96				207	2.905	3.372	2.812
	208	0.304	6.118				208	2.792	3.184	3.062
	209	0.309	6.129				209	2.905	3.441	3.155
	210	0.305	6.196				210	2.883	3.398	3.129
	211	0.306	6.21				211	2.833	3.269	2.99
	212	0.305	6.318				212	2.921	3.371	3.021
	213	0.301	6.353				213	3.03	3.638	2.986
	214	0.308	6.367				214	3.095	3.455	3.062
	215	0.304	6.299				215	3.167	3.384	2.888
	216	0.31	6.374				216	3.055	3.32	2.962
	217	0.309	6.324				217	2.911	3.361	2.98
	218	0.305	6.277				218	2.766	3.201	3.205
	219	0.305	6.437				219	2.786	3.209	3.145
	220	0.302	6.199				220	2.916	3.387	3.207
	221	0.309	6.154				221	2.905	3.304	3.248
	222	0.306	6.139				222	2.985	3.521	3.157
	223	0.306	5.964				223	2.878	3.201	3.273
	224	0.302	6.049				224	2.835	3.318	3.291
	225	0.302	6.005				225	3.068	3.276	3.208
	226	0.307	6.119				226	2.914	3.236	3.179
	227	0.305	6.245				227	3.006	3.094	3.158
	228	0.298	6.243				228	2.775	3.147	3.257
	229	0.303	6.304				229	2.818	3.313	3.294
	230	0.302	6.13				230	2.81	3.266	3.312
	231	0.304	6.096				231	2.777	3.53	3.321
	232	0.305	6.013				232	2.829	3.27	3.262
	233	0.305	6.025				233	3.009	3.271	3.267
	234	0.301	6.091				234	2.869	3.359	3.186
	235	0.309	6.194				235	2.888	3.209	3.229
	236	0.304	6.261				236	2.814	3.113	3.262
	237	0.313	6.17				237	2.882	3.315	3.082
	238	0.297	6.147				238	2.745	3.261	3.232
	239	0.302	6.232				239	2.807	3.258	3.205
	240	0.307	6.253				240	2.893	3.403	3.13
	241	0.303	6.225				241	3.06	3.197	3.073
	242	0.302	6.177				242	3.048	3.353	3.181
	243	0.305	6.103				243	3.257	3.367	3.272
	244	0.307	6.119				244	3.216	3.366	3.127
	245	0.298	6.123				245	3.078	3.269	3.107
	246	0.305	6.042				246	3.142	3.437	3.329
	247	0.308	6.115				247	3.229	3.523	3.201
	248	0.305	6.128				248	3.088	3.407	3.098
	249	0.302	6.119				249	2.918	3.252	2.91
	250	0.298	6.015				250	2.931	3.392	3.112
	251	0.301	5.988				251	3.092	3.312	3.004
	252	0.298	5.951				252	3.104	3.304	3.205
	253	0.298	6.145				253	3.038	3.283	3.335
	254	0.297	6.076				254	3.244	3.202	3.192
	255	0.307	5.997				255	3.267	3.208	3.219
	256	0.304	6.078				256	3.234	3.357	3.247
	257	0.314	6.046				257	3.355	3.369	3.113
	258	0.302	6.079				258	3.254	3.369	3.147
	259	0.301	6.194				259	3.198	3.447	2.977
	260	0.298	6.08				260	3.279	3.504	3.047
	261	0.302	6.15				261	3.197	3.405	3.046
	262	0.306	6.223				262	3.178	3.598	3.208
	263	0.304	6.062				263	3.165	3.553	3.215
	264	0.306	6.147				264	3.086	3.367	3.146
	265	0.307	6.196				265	3.264	3.485	3.075
	266	0.307	6.037				266	3.299	3.427	3.135
	267	0.303	6.054				267	3.349	3.289	2.984
	268	0.295	6.128				268	3.343	3.156	3.117
	269	0.306	6.061				269	3.38	3.25	3.072
	270	0.308	5.944				270	3.049	3.206	3.097
	271	0.301	5.956				271	2.875	3.252	3.091
	272	0.301	5.972				272	2.998	3.304	3.145
	273	0.3	5.976				273	3.043	3.185	3.193
	274	0.294	5.96				274	3.193	3.519	3.2
	275	0.299	5.986				275	3.256	3.356	3.248
	276	0.3	5.92				276	3.233	3.122	3.287
	277	0.303	5.951				277	3.238	3.251	3.275
	278	0.301	6.07				278	3.294	3.524	3.296
	279	0.294	6.033				279	3.097	3.272	3.297
	280	0.306	5.923				280	3.093	3.255	3.363
	281	0.307	5.967				281	3.209	3.239	3.194
	282	0.308	6.03				282	3.129	3.258	3.242
	283	0.301	6.037				283	3.009	3.358	3.237
	284	0.304	5.928				284	3.188	3.375	3.115
	285	0.308	5.999				285	3.134	3.247	3.44
	286	0.3	6.109				286	3.143	3.122	3.273
	287	0.309	6.132				287	2.973	3.232	3.306
	288	0.303	6				288	3.156	3.243	3.078
	289	0.291	5.898				289	3.176	3.314	3.327
	290	0.303	6.022				290	3.213	3.238	3.198
	291	0.301	5.967				291	2.958	3.148	3.269
	292	0.294	5.991				292	3.153	3.274	3.332
	293	0.31	5.975				293	3.165	3.278	3.381
	294	0.301	5.9				294	3.17	3.446	3.29
	295	0.31	5.914				295	3.209	3.276	3.218
	296	0.303	5.805				296	3.276	3.468	3.11
	297	0.302	5.922				297	3.033	3.415	3.116
	298	0.295	5.933				298	3.108	3.177	3.04
	299	0.303	5.816				299	3.217	3.357	3.196
	300	0.294	5.939				300	3.239	3.355	3.083
	301	0.304	5.898				301	3.297	3.236	3.257
	302	0.309	5.874				302	3.191	3.344	3.287
	303	0.297	5.785				303	3.151	3.417	3.142
	304	0.3	5.791				304	3.082	3.351	3.275
	305	0.305	5.719				305	3.114	3.348	3.304
	306	0.302	5.909				306	3.166	3.502	3.143
	307	0.301	5.929				307	3.108	3.513	3.213
	308	0.304	5.825				308	3.087	3.419	3.217
	309	0.313	5.816				309	3.152	3.463	3.301
	310	0.298	5.773				310	3.078	3.305	3.298
	311	0.304	5.824				311	2.958	3.357	3.337
	312	0.307	5.897				312	3.075	3.505	3.18
	313	0.316	5.868				313	3.182	3.513	3.272
	314	0.299	5.926				314	3.073	3.63	3.147
	315	0.306	5.951				315	3.158	3.535	3.344
	316	0.305	5.983				316	3.029	3.483	3.329
	317	0.307	5.959				317	2.994	3.372	3.356
	318	0.307	5.999				318	3.101	3.358	3.118
	319	0.306	5.991				319	3.182	3.484	3.275
	320	0.3	6.05				320	3.124	3.534	3.231
	321	0.302	5.995				321	3.129	3.413	3.322
	322	0.303	6.029				322	3.237	3.598	3.241
	323	0.296	6.019				323	3.126	3.542	3.344
	324	0.296	6.078				324	3.079	3.287	3.204
	325	0.303	6.082				325	3.035	3.375	3.501
	326	0.295	5.963				326	3.074	3.488	3.296
	327	0.304	5.973				327	3.136	3.512	3.346
	328	0.309	5.93				328	3.21	3.389	3.364
	329	0.304	5.954				329	3.116	3.288	3.407
	330	0.297	5.953				330	3.176	3.373	3.686
	331	0.301	6.046				331	3.184	3.56	3.575
	332	0.299	6.061				332	2.995	3.268	3.384
	333	0.304	6.107				333	3.062	3.297	3.329
	334	0.303	6.148				334	3.024	3.471	3.07
	335	0.303	6.067				335	3.071	3.455	3.252
	336	0.3	6.033				336	3.164	3.351	3.214
	337	0.301	6.142				337	3.053	3.361	3.234
	338	0.298	6.047				338	2.988	3.363	3.306
	339	0.31	6.021				339	3.058	3.342	3.271
	340	0.302	5.97				340	2.984	3.368	3.445
	341	0.31	5.936				341	3.075	3.303	3.35
	342	0.307	5.973				342	2.96	3.375	3.411
	343	0.306	5.907				343	3.09	3.215	3.349
	344	0.3	5.767				344	3.193	3.175	3.368
	345	0.304	5.783				345	3.099	3.137	3.257
	346	0.303	5.871				346	3.167	3.258	3.333
	347	0.302	5.776				347	3.13	3.308	3.324
	348	0.304	5.883				348	2.967	3.412	3.353
	349	0.311	5.811				349	3.012	3.548	3.275
	350	0.31	5.913				350	3.087	3.53	3.203
	351	0.305	5.842				351	3.076	3.391	3.145
	352	0.301	5.791				352	3.079	3.318	3.109
	353	0.308	5.736				353	3.095	3.361	3.288
	354	0.306	5.808				354	3.268	3.326	3.315
	355	0.297	5.975				355	3.312	3.457	3.205
	356	0.308	5.853				356	3.244	3.372	3.266
	357	0.298	5.934				357	3.353	3.327	3.395
	358	0.312	5.804				358	3.304	3.532	3.309
	359	0.3	5.976				359	3.157	3.366	3.358
	360	0.302	5.969				360	3.308	3.45	3.205
	361	0.31	5.818				361	3.272	3.533	3.566
	362	0.3	5.876				362	3.205	3.55	3.529
	363	0.304	6.081				363	3.218	3.566	3.444
	364	0.304	5.895				364	3.168	3.709	3.398
	365	0.303	6.027				365	3.168	3.479	3.459
	366	0.305	6.147				366	3.221	3.486	3.327
	367	0.307	6.107				367	3.258	3.302	3.264
	368	0.307	6.191				368	3.37	3.415	3.407
	369	0.312	5.908				369	3.324	3.486	3.398
	370	0.309	5.945				370	3.346	3.393	3.432
	371	0.31	6.044				371	3.162	3.471	3.299
	372	0.294	6.133				372	3.382	3.436	3.673
	373	0.305	6.013				373	3.136	3.398	3.757
	374	0.305	5.966				374	3.347	3.218	3.479
	375	0.305	5.883				375	3.27	3.166	3.477
	376	0.297	6.001				376	3.238	3.168	3.632
	377	0.302	6.031				377	3.321	3.19	3.481
	378	0.305	5.92				378	3.373	3.299	3.355
	379	0.302	5.967				379	3.298	3.185	3.384
	380	0.305	5.98				380	3.434	3.412	3.357
	381	0.306	5.877				381	3.447	3.331	3.359
	382	0.301	5.943				382	3.302	3.314	3.484
	383	0.303	5.91				383	3.341	3.208	3.47
	384	0.302	6.002				384	3.275	3.427	3.584
	385	0.302	6.081				385	3.348	3.44	3.81
	386	0.304	6.14				386	3.525	3.48	3.568
	387	0.306	6.256				387	3.445	3.452	3.639
	388	0.298	6.263				388	3.395	3.459	3.399
	389	0.299	6.155				389	3.184	3.248	3.508
	390	0.308	6.106				390	3.326	3.218	3.385
	391	0.311	6.094				391	3.357	3.311	3.259
	392	0.3	5.996				392	3.335	3.429	3.161
	393	0.304	6.053				393	3.484	3.262	3.353
	394	0.306	6.058				394	3.475	3.204	3.347
	395	0.305	6.114				395	3.344	3.311	3.592
	396	0.31	5.987				396	3.464	3.431	3.381
	397	0.306	5.89				397	3.423	3.539	3.475
	398	0.307	5.977				398	3.404	3.398	3.404
	399	0.303	5.999				399	3.467	3.465	3.507
	400	0.306	5.866				400	3.544	3.424	3.488
	401	0.301	5.951				401	3.457	3.49	3.47
	402	0.304	5.861				402	3.484	3.391	3.525
	403	0.315	5.799				403	3.498	3.411	3.401
	404	0.302	5.947				404	3.483	3.388	3.417
	405	0.303	5.754				405	3.582	3.434	3.396
	406	0.307	5.967				406	3.458	3.637	3.386
	407	0.302	5.96				407	3.433	3.633	3.384
	408	0.306	6.01				408	3.333	3.619	3.339
	409	0.31	5.91				409	3.436	3.427	3.336
	410	0.301	5.872				410	3.393	3.374	3.385
	411	0.301	6.049				411	3.487	3.502	3.374
	412	0.301	6.006				412	3.42	3.469	3.332
	413	0.305	6.064				413	3.368	3.285	3.506
	414	0.301	6.062				414	3.46	3.262	3.503
	415	0.299	6.066				415	3.541	3.386	3.472
	416	0.309	6.12				416	3.517	3.515	3.52
	417	0.301	6.041				417	3.453	3.41	3.558
	418	0.301	6.073				418	3.315	3.321	3.716
	419	0.294	6.001				419	3.327	3.422	3.761
	420	0.298	5.961				420	3.311	3.425	3.848
	421	0.297	6.041				421	3.502	3.384	3.727
	422	0.306	5.999				422	3.358	3.315	3.805
	423	0.305	6.001				423	3.493	3.483	3.737
	424	0.307	5.911				424	3.283	3.519	3.777
	425	0.295	6.007				425	3.155	3.496	3.732
	426	0.306	5.949				426	3.293	3.294	3.674
	427	0.304	5.92				427	3.376	3.188	3.695
	428	0.305	5.955				428	3.332	3.276	3.771
	429	0.301	5.927				429	3.366	3.29	3.671
	430	0.299	5.843				430	3.338	3.201	3.628
	431	0.301	5.89				431	3.291	3.409	3.922
	432	0.303	5.912				432	3.241	3.295	3.813
	433	0.301	5.899				433	3.328	3.324	3.815
	434	0.31	5.873				434	3.308	3.472	3.806
	435	0.302	5.927				435	3.243	3.305	3.601
	436	0.299	5.96				436	3.377	3.375	3.64
	437	0.296	5.859				437	3.437	3.299	3.696
	438	0.297	5.96				438	3.425	3.397	3.603
	439	0.311	5.919				439	3.414	3.331	3.46
	440	0.298	5.969				440	3.516	3.489	3.651
	441	0.307	6.089				441	3.469	3.314	3.574
	442	0.305	6.002				442	3.514	3.568	3.595
	443	0.305	5.976				443	3.633	3.457	3.462
	444	0.312	5.955				444	3.535	3.605	3.721
	445	0.294	6.027				445	3.45	3.617	3.563
	446	0.304	5.892				446	3.415	3.324	3.492
	447	0.309	5.915				447	3.377	3.269	3.707
	448	0.298	6.047				448	3.541	3.468	3.646
	449	0.301	6.085				449	3.5	3.4	3.602
	450	0.305	5.81				450	3.376	3.515	3.565
	451	0.3	6.049				451	3.384	3.429	3.59
	452	0.308	6.043				452	3.355	3.458	3.487
	453	0.302	6.057				453	3.307	3.448	3.441
	454	0.303	6.029				454	3.349	3.518	3.63
	455	0.302	6.1				455	3.418	3.576	3.667
	456	0.303	6.088				456	3.491	3.551	3.529
	457	0.306	6.162				457	3.379	3.519	3.615
	458	0.301	6.008				458	3.485	3.554	3.587
	459	0.306	6.108				459	3.656	3.6	3.81
	460	0.308	6.124				460	3.59	3.445	3.57
	461	0.312	6.062				461	3.408	3.452	3.55
	462	0.301	6.047				462	3.548	3.675	3.406
	463	0.305	6.1				463	3.455	3.393	3.286
	464	0.303	6.021				464	3.667	3.481	3.402
	465	0.304	5.979				465	3.705	3.471	3.376
	466	0.296	6.047				466	3.476	3.55	3.58
	467	0.297	6.088				467	3.604	3.541	3.525
	468	0.303	6.036				468	3.663	3.558	3.593
	469	0.296	5.993				469	3.868	3.402	3.65
	470	0.302	6.05				470	3.587	3.471	3.525
	471	0.303	5.993				471	3.675	3.479	3.499
	472	0.301	6.099				472	3.83	3.579	3.545
	473	0.304	6.105				473	3.594	3.511	3.533
	474	0.295	6.096				474	3.684	3.54	3.628
	475	0.298	6.191				475	3.689	3.431	3.59
	476	0.299	6.181				476	3.687	3.5	3.571
	477	0.304	6.156				477	3.786	3.674	3.641
	478	0.306	6.13				478	3.691	3.496	3.499
	479	0.302	6.018				479	3.738	3.534	3.631
	480	0.299	6.188				480	3.623	3.542	3.643
	481	0.3	6.154				481	3.558	3.533	3.741
	482	0.298	6.207				482	3.507	3.554	3.602
	483	0.302	6.269				483	3.633	3.579	3.633
	484	0.299	6.236				484	3.641	3.434	3.779
	485	0.306	6.219				485	3.571	3.42	3.621
	486	0.313	6.146				486	3.675	3.433	3.552
	487	0.309	6.081				487	3.51	3.448	3.523
	488	0.301	6.196				488	3.651	3.271	3.708
	489	0.304	6.175				489	3.462	3.424	3.698
	490	0.308	6.154				490	3.4	3.558	3.623
	491	0.304	6.27				491	3.418	3.468	3.558
	492	0.3	6.241				492	3.361	3.783	3.663
	493	0.303	6.055				493	3.327	3.722	3.601
	494	0.307	6.137				494	3.222	3.838	3.591
	495	0.305	6.201				495	3.234	3.605	3.916
	496	0.301	6.3				496	3.38	3.778	3.89
	497	0.302	6.304				497	3.295	3.606	4.034
	498	0.308	6.102				498	3.525	3.595	3.892
	499	0.305	6.213				499	3.435	3.641	3.877
	500	0.306	6.236				500	3.419	3.662	3.912
	501	0.3	6.261				501	3.416	3.643	4.039
							502	3.55	3.768	3.983
							503	3.457	3.851	4.086
							504	3.443	3.987	3.935
							505	3.481	4.033	4.032
							506	3.415	4.128	3.955
							507	3.514	3.95	3.942
							508	3.6	3.631	4.113
							509	3.546	3.853	4.103
							510	3.617	3.952	4.032
							511	3.571	3.847	3.993
							512	3.522	3.958	3.98
							513	3.525	3.67	4.132
							514	3.62	3.705	4.096
							515	3.656	3.429	4.159
							516	3.59	3.636	4.22
							517	3.735	3.78	4.013
							518	3.703	3.861	4.148
							519	3.654	3.737	4.162
							520	3.66	3.766	4.244
							521	3.656	3.636	4.184
							522	3.641	3.574	4.076
							523	3.664	3.739	4.234
							524	3.603	3.542	4.147
							525	3.603	3.672	4.03
							526	3.807	3.543	4.126
							527	3.697	3.628	4.271
							528	3.762	3.825	4.048
							529	3.862	3.665	4.19
							530	3.912	3.729	4.236
							531	3.902	3.68	4.176
							532	3.831	3.48	4.272
							533	3.633	3.755	4.137
							534	3.867	3.767	4.27
							535	3.901	3.69	4.17
							536	3.723	3.787	4.125
							537	3.76	3.416	4.262
							538	3.896	3.252	4.044
							539	3.958	3.438	3.916
							540	4.031	3.596	3.93
							541	3.982	3.488	3.909
							542	4.101	3.52	3.999
							543	3.941	3.507	4.025
							544	4.048	3.469	3.969
							545	4.037	3.524	3.942
							546	4.096	3.559	4.059
							547	3.93	3.59	4.004
							548	4.006	3.585	4.034
							549	3.976	3.618	4.189
							550	4.068	3.481	4.161
							551	3.979	3.597	4.082
							552	3.948	3.54	4.101
							553	3.855	3.63	4.14
							554	3.809	3.598	3.982
							555	4.021	3.597	3.658
							556	3.915	3.666	3.81
							557	4.017	3.613	3.865
							558	4.039	3.539	4.031
							559	4.271	3.752	4.151
							560	4.202	3.666	4.071
							561	4.058	3.737	4.062
							562	4.152	3.568	3.948
							563	4.25	3.651	4.158
							564	4.249	3.321	3.961
							565	4.072	3.347	4.013
							566	4.092	3.468	3.949
							567	3.952	3.573	3.88
							568	3.894	3.62	3.958
							569	3.737	3.55	4.165
							570	3.77	3.56	4.058
							571	3.877	3.529	4.052
							572	3.809	3.445	4.163
							573	3.71	3.476	4.245
							574	3.774	3.555	4.101
							575	3.61	3.52	4.096
							576	3.546	3.629	4.106
							577	3.586	3.551	4.132
							578	3.69	3.638	4.209
							579	3.573	3.632	4.064
							580	3.707	3.735	4.079
							581	3.646	3.662	4.009
							582	3.841	3.75	3.982
							583	3.659	3.544	4.005
							584	3.65	3.686	4.058
							585	3.634	3.486	4.193
							586	3.732	3.5	4.201
							587	3.876	3.927	4.239
							588	3.712	3.515	4.26
							589	3.846	3.799	4.29
							590	3.792	3.585	4.337
							591	3.748	3.536	4.308
							592	3.854	3.576	4.262
							593	3.775	3.632	4.376
							594	3.941	3.391	4.065
							595	4.015	3.572	4.176
							596	4.022	3.514	4.176
							597	3.993	3.511	4.268
							598	3.752	3.433	4.305
							599	3.719	3.489	4.433
							600	3.841	3.462	4.314
							601	3.807	3.47	4.259
							602	3.953	3.56	4.118
							603	3.842	3.501	4.269
							604	4.076	3.402	4.295
							605	3.741	3.614	4.073
							606	3.639	3.613	4.208
							607	3.664	3.69	4.334
							608	3.686	3.623	4.541
							609	3.783	3.586	4.307
							610	3.727	3.544	4.3
							611	3.636	3.583	4.021
							612	3.629	3.607	4.245
							613	3.84	3.548	3.944
							614	3.899	3.783	3.835
							615	3.956	3.689	3.847
							616	4.095	3.616	4.035
							617	3.753	3.777	4.112
							618	3.673	3.624	4.146
							619	3.864	3.556	4.159
							620	3.74	3.674	4.169
							621	3.728	3.667	3.928
							622	3.665	3.593	4.223
							623	3.676	3.615	4.233
							624	3.789	3.572	4.184
							625	3.441	3.335	4.068
							626	3.612	3.441	4.214
							627	3.849	3.519	4.326
							628	3.803	3.609	4.312
							629	4.001	3.642	4.309
							630	3.838	3.446	4.202
							631	3.744	3.645	4.089
							632	3.882	3.78	4.126
							633	4.05	3.721	4.27
							634	4.052	3.756	4.237
							635	3.827	3.763	4.272
							636	3.762	3.532	4.211
							637	3.967	3.687	4.188
							638	3.719	3.59	4.185
							639	3.778	3.69	4.261
							640	3.704	3.645	4.17
							641	3.847	3.619	4.228
							642	3.933	3.68	4.182
							643	3.83	3.663	4.053
							644	3.796	3.643	4.262
							645	3.898	3.526	4.344
							646	3.929	3.499	4.253
							647	3.841	3.602	4.411
							648	3.989	3.573	4.413
							649	3.894	3.622	4.227
							650	3.93	3.768	4.371
							651	3.714	3.507	4.221
							652	3.942	3.647	4.217
							653	3.608	3.674	4.316
							654	3.815	3.729	4.363
							655	3.62	3.804	4.251
							656	3.493	4.035	4.246
							657	3.455	3.956	4.426
							658	3.505	3.87	4.738
							659	3.558	4.097	4.732
							660	3.68	3.76	4.573
							661	3.815	3.562	4.458
							662	3.591	3.479	4.521
							663	3.708	3.657	4.347
							664	3.788	3.698	4.393
							665	3.675	3.848	4.423
							666	3.8	4.073	4.34
							667	3.807	3.968	4.313
							668	3.809	3.981	4.237
							669	3.821	3.778	4.347
							670	3.806	3.961	4.445
							671	3.861	3.853	4.4
							672	3.824	4.069	4.442
							673	3.814	3.904	4.464
							674	3.619	3.731	4.573
							675	3.596	3.689	4.617
							676	3.623	3.748	4.518
							677	3.743	3.735	4.64
							678	3.491	3.905	4.618
							679	3.716	4.066	4.553
							680	3.592	3.943	4.46
							681	3.425	4.193	4.332
							682	3.638	4.119	4.455
							683	3.763	3.925	4.331
							684	3.757	3.959	4.426
							685	3.783	3.989	4.18
							686	3.587	3.971	4.211
							687	3.787	4.047	4.512
							688	3.8	3.907	4.45
							689	3.877	4.043	4.365
							690	3.951	4.069	4.36
							691	4.094	4.13	4.398
							692	3.903	3.865	4.5
							693	4.071	4.007	4.675
							694	3.801	3.846	4.808
							695	3.938	3.787	4.664
							696	3.955	4.029	4.493
							697	3.777	4.158	4.691
							698	3.657	4.025	4.401
							699	3.925	3.902	4.557
							700	3.736	3.919	4.787
							701	3.813	3.898	4.628
							702	3.884	3.769	4.609
							703	3.8	3.814	4.635
							704	3.897	3.815	4.53
							705	3.796	3.782	4.525
							706	3.763	3.895	4.369
							707	4.029	3.985	4.589
							708	4.108	3.847	4.495
							709	3.782	4.001	4.43
							710	3.682	3.836	4.33
							711	3.62	3.723	4.338
							712	3.673	3.855	4.294
							713	3.594	4.143	4.218
							714	3.663	3.929	4.233
							715	3.704	3.922	4.236
							716	3.639	3.879	4.091
							717	3.776	3.968	4.206
							718	3.843	3.84	4.075
							719	3.875	4.111	4.085
							720	3.985	3.956	4.319
							721	3.97	3.821	4.397
							722	3.961	3.898	4.399
							723	4.075	3.969	4.501
							724	4.122	3.755	4.437
							725	4.208	3.915	4.36
							726	4.105	3.682	4.461
							727	3.883	3.81	4.389
							728	3.759	3.77	4.24
							729	3.723	3.776	4.294
							730	3.933	3.604	4.134
							731	3.872	3.816	4.117
							732	3.719	4.002	4.176
							733	3.744	3.963	4.267
							734	3.826	4.183	4.237
							735	3.885	4.026	4.241
							736	3.906	4.079	4.198
							737	3.889	4.159	4.404
							738	3.727	4.258	4.102
							739	3.904	4.108	4.374
							740	3.772	4.187	4.504
							741	3.686	4.251	4.377
							742	3.86	4.011	4.388
							743	3.806	4.059	4.482
							744	3.644	4.042	4.361
							745	3.659	4.038	4.4
							746	3.612	4.123	4.252
							747	3.634	3.82	4.443
							748	3.612	4.088	4.324
							749	3.941	4.036	4.212
							750	3.671	4.026	4.185
							751	3.767	4.071	4.083
							752	3.858	3.961	4.162
							753	3.78	4.014	4.121
							754	3.74	3.962	4.212
							755	3.755	3.902	4.337
							756	3.794	3.677	4.069
							757	3.823	3.736	4.23
							758	3.685	3.929	3.957
							759	3.861	3.958	4.062
							760	3.912	3.72	4.08
							761	3.631	3.805	4.134
							762	3.71	3.835	4.075
							763	3.583	3.851	4.189
							764	3.693	3.74	4.354
							765	3.584	4.164	4.06
							766	3.72	4.065	4.079
							767	3.632	4.199	4.219
							768	3.703	4.121	4.123
							769	3.706	4.082	4.257
							770	3.665	3.98	4.282
							771	3.574	3.976	4.213
							772	3.622	4	4.273
							773	3.472	4.072	4.123
							774	3.38	4.069	4.137
							775	3.56	4.226	4.156
							776	3.399	3.958	4.071
							777	3.608	3.891	4.159
							778	3.46	4.043	4.164
							779	3.438	4.104	4.238
							780	3.445	3.946	4.216
							781	3.545	3.98	4.27
							782	3.377	3.849	4.377
							783	3.6	3.948	4.328
							784	3.432	4.047	4.313
							785	3.443	3.994	4.442
							786	3.622	4.028	4.556
							787	3.611	4.128	4.407
							788	3.547	4.023	4.28
							789	3.758	4.215	4.416
							790	3.867	4.254	4.255
							791	3.927	4.011	4.62
							792	3.95	3.912	4.385
							793	4.048	3.98	4.399
							794	4.139	3.914	4.482
							795	4.051	3.84	4.599
							796	4.194	3.907	4.778
							797	3.962	3.896	4.525
							798	3.968	4.046	4.448
							799	4.104	3.816	4.539
							800	4.108	3.953	4.575
							801	4.014	3.761	4.566
							802	4.116	3.951	4.417
							803	4.107	3.921	4.471
							804	4.027	3.872	4.357
							805	4.238	3.963	4.344
							806	4.154	3.911	4.314
							807	4.087	3.888	4.427
							808	3.94	4.162	4.397
							809	3.751	4.049	4.4
							810	3.851	4.211	4.414
							811	3.776	4.48	4.458
							812	3.891	4.249	4.302
							813	3.878	4.125	4.352
							814	3.705	4.127	4.216
							815	3.873	4.062	4.184
							816	3.812	4.067	4.315
							817	3.74	4.068	4.39
							818	3.846	4.162	4.476
							819	3.856	4.184	4.351
							820	4.031	4.287	4.167
							821	3.734	4.187	4.102
							822	3.85	4.318	4.094
							823	3.795	4.169	4.024
							824	3.771	4.178	4.09
							825	3.76	3.904	4.064
							826	3.761	4.1	4.054
							827	3.835	4.097	4.16
							828	3.673	4.139	4.099
							829	3.854	4.047	3.954
							830	3.822	4.148	4.016
							831	3.956	4.049	4.049
							832	3.872	3.93	4.133
							833	3.911	4.085	4.18
							834	3.947	3.95	4.189
							835	4.066	3.965	4.437
							836	4.037	4.043	4.108
							837	3.925	3.962	4.124
							838	4.041	3.884	4.193
							839	3.885	3.946	4.143
							840	4.024	3.983	4.081
							841	3.89	3.96	4.096
							842	3.861	3.915	4.186
							843	4.001	3.954	3.929
							844	3.727	3.893	4.114
							845	3.985	3.886	4.174
							846	4.042	4.066	4.173
							847	3.809	3.976	3.938
							848	3.947	4.077	4.112
							849	4.239	4.049	3.963
							850	4.056	3.869	3.743
							851	4.095	4.047	4.127
							852	3.988	4.052	4.229
							853	4.208	4.081	3.945
							854	3.957	4.256	4.204
							855	4.195	4.091	4.041
							856	3.9	3.863	3.975
							857	3.898	4.019	3.933
							858	3.977	3.999	4.031
							859	4.072	4.028	3.986
							860	4.058	4.1	3.777
							861	3.788	3.97	3.929
							862	3.883	3.907	3.948
							863	3.889	4	4.007
							864	4.025	3.921	4.178
							865	3.927	3.991	4.275
							866	4.027	3.896	4.086
							867	3.975	3.808	4.099
							868	4.022	3.95	3.978
							869	4.146	3.893	4.06
							870	4.091	3.667	4.068
							871	4.139	3.675	3.967
							872	4.233	3.807	4.074
							873	4.368	3.835	3.994
							874	4.341	3.868	3.855
							875	4.376	3.908	3.862
							876	4.516	4.005	4.037
							877	4.426	3.983	3.862
							878	4.154	3.877	3.825
							879	4.181	3.85	3.922
							880	4.054	3.57	3.945
							881	3.737	3.722	3.982
							882	3.882	3.699	3.964
							883	3.915	3.852	3.647
							884	4.04	3.799	4.156
							885	4.139	3.933	3.861
							886	4.195	3.881	3.827
							887	4.142	3.726	3.921
							888	4.12	3.793	3.972
							889	4.226	3.827	4.023
							890	4.278	3.829	3.924
							891	4.232	3.708	3.969
							892	4.291	3.755	3.895
							893	4.319	3.67	3.902
							894	4.421	3.63	4.016
							895	4.383	3.723	4.048
							896	4.439	3.65	3.932
							897	4.435	3.789	3.927
							898	4.342	3.747	4.073
							899	4.4	3.758	4.312
							900	4.477	3.795	4.037
							901	4.343	3.683	4.168
							902	4.466	3.877	4.224
							903	4.562	3.913	4.28
							904	4.512	3.893	4.164
							905	4.515	3.789	4.34
							906	4.391	3.73	4.307
							907	4.475	3.757	4.204
							908	4.473	3.697	4.178
							909	4.548	3.766	4.298
							910	4.442	3.932	4.093
							911	4.367	3.871	4.324
							912	4.408	3.925	4.108
							913	4.404	3.967	4.416
							914	4.432	3.885	4.262
							915	4.688	3.825	4.076
							916	4.553	3.974	4.12
							917	4.624	4.013	4.048
							918	4.62	3.889	4.156
							919	4.583	4.052	4.073
							920	4.557	3.928	4.225
							921	4.563	3.906	4.099
							922	4.465	3.917	4.175
							923	4.803	3.854	4.213
							924	4.697	4.068	4.197
							925	4.575	4.049	4.394
							926	4.512	3.903	4.357
							927	4.369	3.76	4.356
							928	4.43	3.798	4.498
							929	4.4	3.86	4.343
							930	4.377	3.901	4.165
							931	4.409	3.711	4.167
							932	4.305	3.743	4.342
							933	4.422	4.027	4.284
							934	4.36	3.807	4.227
							935	4.452	3.855	4.297
							936	4.164	3.951	4.175
							937	4.034	3.863	4.191
							938	4.529	3.931	4.259
							939	4.339	4.01	3.995
							940	4.326	3.956	4.014
							941	4.442	3.837	4.195
							942	4.493	3.889	4.111
							943	4.656	3.858	4.05
							944	4.553	3.938	4.091
							945	4.318	3.921	4.279
							946	4.334	3.886	4.026
							947	4.338	3.719	4.069
							948	4.287	3.786	4.055
							949	4.514	3.749	4.04
							950	4.574	3.734	3.976
							951	4.669	3.854	4.208
							952	4.443	3.786	4.226
							953	4.569	3.625	3.911
							954	4.266	3.643	4.066
							955	4.188	3.721	4.104
							956	4.357	3.856	4.248
							957	4.289	3.748	4.125
							958	4.296	3.957	4.283
							959	4.367	3.765	4.225
							960	4.32	3.946	4.352
							961	4.524	3.868	4.28
							962	4.505	3.958	4.151
							963	4.238	3.882	4.296
							964	4.345	3.93	4.188
							965	4.508	3.855	3.961
							966	4.425	3.885	4.42
							967	4.378	3.921	4.436
							968	4.279	3.94	4.43
							969	4.302	4.045	4.545
							970	4.192	3.818	4.655
							971	4.136	3.84	4.472
							972	4.284	3.856	4.528
							973	4.237	3.833	4.359
							974	4.149	3.875	4.055
							975	4.127	3.721	4.338
							976	4.208	3.809	4.357
							977	4.315	4.003	4.175
							978	4.389	3.966	4.225
							979	4.466	3.778	4.203
							980	4.331	3.942	4.349
							981	4.463	3.879	4.166
							982	4.435	3.868	3.855
							983	4.407	3.949	3.958
							984	4.23	3.94	4.068
							985	4.378	3.679	4.154
							986	4.481	3.84	4.113
							987	4.385	3.885	4.264
							988	4.651	3.775	4.268
							989	4.51	3.909	4.28
							990	4.385	3.837	4.185
							991	4.317	3.822	4.358
							992	4.49	3.902	4.512
							993	4.386	3.929	4.414
							994	4.421	3.95	4.263
							995	4.454	3.887	4.247
							996	4.509	3.936	4.204
							997	4.621	4.028	4.337
							998	4.377	4.06	4.168
							999	4.437	4.026	4.12
							1000	4.44	3.826	4.355
							1001	4.562	3.947	4.183
							1002	4.415	3.859	4.213
							1003	4.473	3.964	4.072
							1004	4.536	3.911	4.318
							1005	4.577	4.054	4.505
							1006	4.441	4.109	4.24
							1007	4.464	4.169	4.369
							1008	4.256	4.003	4.219
							1009	4.44	4.171	4.073
							1010	4.394	3.837	4.27
							1011	4.247	4.156	4.435
							1012	4.149	4.041	4.421
							1013	4.404	4.063	4.273
							1014	4.503	3.952	4.296
							1015	4.263	4.061	4.178
							1016	4.053	4.062	4.263
							1017	4.312	4.022	4.022
							1018	4.425	3.969	4.159
							1019	4.44	3.726	4.15
							1020	4.51	3.709	4.263
							1021	4.524	3.882	4.358
							1022	4.327	3.917	4.238
							1023	4.308	3.865	4.282
							1024	4.41	4.091	4.399
							1025	4.356	3.778	4.339
							1026	4.341	3.759	4.194
							1027	4.303	3.934	4.145
							1028	4.393	3.553	4.423
							1029	4.291	3.842	4.409
							1030	4.433	3.979	4.367
							1031	4.284	3.743	4.474
							1032	4.362	3.961	4.478
							1033	4.439	3.907	4.649
							1034	4.556	3.872	4.727
							1035	4.38	3.881	4.519
							1036	4.322	3.876	4.502
							1037	4.319	3.793	4.36
							1038	4.454	3.719	4.582
							1039	4.304	3.874	4.369
							1040	4.272	3.838	4.519
							1041	4.287	3.811	4.332
							1042	4.471	3.777	4.275
							1043	4.6	3.733	4.278
							1044	4.294	3.723	4.227
							1045	4.351	3.669	4.267
							1046	4.517	3.728	4.193
							1047	4.273	3.78	4.462
							1048	4.317	3.808	4.137
							1049	4.54	3.771	4.339
							1050	4.46	3.682	4.199
							1051	4.254	3.665	4.228
							1052	4.339	3.559	4.466
							1053	4.205	3.643	4.241
							1054	4.301	3.71	4.391
							1055	4.358	3.78	4.525
							1056	4.216	3.737	4.176
							1057	4.477	3.738	4.132
							1058	4.409	3.64	4.209
							1059	4.316	3.737	4.186
							1060	4.287	3.806	4.313
							1061	4.326	3.87	4.21
							1062	4.451	3.967	4.205
							1063	4.47	3.817	4.422
							1064	4.557	3.761	4.482
							1065	4.325	3.852	4.238
							1066	4.278	3.787	4.176
							1067	4.334	3.704	4.457
							1068	4.671	3.816	4.154
							1069	4.837	3.753	3.999
							1070	4.753	3.885	4.169
							1071	4.602	3.774	3.88
							1072	4.718	3.826	4.053
							1073	4.499	3.705	3.921
							1074	4.515	3.734	4.013
							1075	4.465	3.838	4.027
							1076	4.179	3.785	4.198
							1077	4.413	3.731	4.277
							1078	4.292	3.686	4.09
							1079	4.555	3.609	4.147
							1080	4.594	3.788	4.041
							1081	4.551	3.582	3.968
							1082	4.648	3.549	4.029
							1083	4.412	3.674	4.189
							1084	4.463	3.662	4.121
							1085	4.368	3.641	3.983
							1086	4.406	3.641	4.278
							1087	4.307	3.435	4.011
							1088	4.224	3.66	4.17
							1089	4.256	3.532	4.293
							1090	4.034	3.734	4.01
							1091	4.221	3.585	4.099
							1092	4.131	3.703	4.148
							1093	4.205	3.674	4.007
							1094	4.022	3.784	3.976
							1095	4.433	3.668	4.074
							1096	4.402	3.705	4.024
							1097	4.414	3.805	4.163
							1098	4.317	3.769	4.055
							1099	4.355	3.791	3.956
							1100	4.252	3.548	4.008
							1101	4.348	3.846	3.738
							1102	4.215	3.629	4.161
							1103	4.218	3.639	4.059
							1104	3.963	3.703	3.911
							1105	4.105	3.74	3.908
							1106	4.142	3.643	4.071
							1107	4.207	3.547	4.024
							1108	4.354	3.525	4.107
							1109	4.328	3.616	4.178
							1110	4.281	3.623	4.139
							1111	4.325	3.653	4.002
							1112	3.991	3.606	4.036
							1113	4.093	3.558	4.037
							1114	4.201	3.588	4.209
							1115	4.226	3.636	4.147
							1116	4.17	3.707	4.142
							1117	4.151	3.585	4.195
							1118	4.033	3.485	4.394
							1119	4.179	3.557	4.214
							1120	3.946	3.549	4.191
							1121	4.087	3.609	4.034
							1122	4.174	3.424	3.959
							1123	4.249	3.559	4.086
							1124	4.248	3.705	4.068
							1125	4.102	3.609	4.068
							1126	4.093	3.566	4.12
							1127	4.07	3.655	4.072
							1128	4.212	3.571	3.997
							1129	4.351	3.585	3.948
							1130	4.395	3.589	4.16
							1131	4.075	3.623	3.901
							1132	4.165	3.578	4.078
							1133	4.035	3.665	4.043
							1134	4.113	3.549	3.883
							1135	4.155	3.562	4.178
							1136	4.228	3.553	4.157
							1137	3.972	3.503	4.056
							1138	4.068	3.513	4.197
							1139	4.097	3.507	4.423
							1140	4.089	3.448	4.25
							1141	4.14	3.514	4.228
							1142	4.174	3.615	4.249
							1143	4.128	3.63	4.267
							1144	3.924	3.603	4.324
							1145	4.057	3.641	4.184
							1146	3.974	3.729	4.128
							1147	4.145	3.936	4.218
							1148	4.195	3.827	4.43
							1149	4.223	3.728	4.31
							1150	4.063	3.629	4.51
							1151	4.255	3.736	4.555
							1152	4.207	3.731	4.687
							1153	4.187	3.866	4.361
							1154	4.095	3.867	4.534
							1155	4.176	3.817	4.657
							1156	4.064	3.789	4.422
							1157	4.019	3.743	4.663
							1158	4.193	3.832	4.417
							1159	4.229	3.817	4.381
							1160	4.173	3.762	4.514
							1161	4.084	3.666	4.41
							1162	4.118	3.621	4.533
							1163	4.011	3.619	4.572
							1164	4.095	3.681	4.682
							1165	4.141	3.581	4.53
							1166	4.065	3.6	4.421
							1167	3.808	3.647	4.318
							1168	3.966	3.617	4.314
							1169	3.98	3.596	4.294
							1170	3.892	3.659	4.295
							1171	4.093	3.719	4.13
							1172	4.007	3.844	4.297
							1173	4.278	3.647	4.159
							1174	4.015	3.816	4.275
							1175	4.159	3.781	4.158
							1176	4.219	3.819	4.113
							1177	4.091	3.827	4.329
							1178	4.169	3.796	4.089
							1179	4.096	3.683	3.88
							1180	4.104	3.843	4.001
							1181	4.106	4.04	4.122
							1182	4.003	3.968	3.917
							1183	3.972	3.87	4.186
							1184	3.973	3.881	4.329
							1185	4.001	3.884	4.347
							1186	4.044	3.926	4.232
							1187	4.035	4.015	4.397
							1188	3.966	4.16	4.333
							1189	4.059	3.924	4.014
							1190	4.137	3.806	4.249
							1191	3.962	3.871	4.018
							1192	4.199	3.914	4.016
							1193	3.986	3.989	3.919
							1194	4.123	3.872	3.924
							1195	4.155	4.176	3.97
							1196	4.36	4.046	3.926
							1197	4.258	3.97	3.896
							1198	4.193	4.072	4.137
							1199	4.155	3.966	3.903
							1200	4.187	3.947	3.8
							1201	4.241	3.864	4.128
							1202	4.371	3.983	4.08
							1203	4.326	3.809	4.236
							1204	4.229	3.918	4.354
							1205	4.331	3.94	4.332
							1206	4.275	4.011	4.218
							1207	4.27	3.876	4.332
							1208	4.005	3.844	4.321
							1209	4.209	3.793	4.211
							1210	4.114	3.759	4.154
							1211	4.159	3.776	4.098
							1212	4.293	3.648	4.023
							1213	4.32	3.892	4.225
							1214	4.192	4.07	4.301
							1215	4.202	4.102	4.334
							1216	4.307	4.141	4.126
							1217	4.355	4.038	4.315
							1218	4.223	3.977	4.204
							1219	4.058	3.902	4.198
							1220	4.16	3.841	4.348
							1221	4.112	3.786	4.539
							1222	4.18	3.894	4.388
							1223	4.119	3.887	4.069
							1224	4.092	3.82	4.02
							1225	4.137	3.851	4.038
							1226	4.192	3.772	4.125
							1227	4.255	3.815	4.296
							1228	4.169	4.116	4.293
							1229	4.2	3.895	4.178
							1230	4.099	4.014	4.322
							1231	3.995	3.925	4.188
							1232	3.983	3.859	4.163
							1233	4.193	3.943	4.145
							1234	4.145	3.625	4.161
							1235	4.156	3.797	4.117
							1236	4.12	3.648	4.106
							1237	4.176	3.93	4.121
							1238	4.069	4.238	4.1
							1239	4.219	3.946	4.203
							1240	4.198	4.064	4.177
							1241	4.149	3.991	4.197
							1242	4.244	3.949	4.253
							1243	4.308	3.931	4.084
							1244	4.162	3.867	4.334
							1245	4.111	4	4.387
							1246	4.249	4.096	4.108
							1247	4.083	4.132	4.364
							1248	4.178	4.126	4.263
							1249	4.26	4.126	4.335
							1250	4.153	4.026	4.235
							1251	4.06	3.798	4.195
							1252	4.146	3.927	3.872
							1253	4.243	4.021	4.088
							1254	4.082	4.001	4.046
							1255	4.091	3.883	4.165
							1256	4.101	3.978	4.322
							1257	4.18	4.258	4.078
							1258	4.246	4.286	4.107
							1259	4.302	4.064	4.046
							1260	4.384	4.018	4.052
							1261	4.115	4.124	4.141
							1262	4.088	4.067	4.105
							1263	4.157	4.066	4.138
							1264	4.083	4.195	4.035
							1265	4.17	4.21	4.078
							1266	4.041	4.22	3.962
							1267	4.237	4.157	3.917
							1268	4.132	4.052	3.96
							1269	4.165	4.138	3.806
							1270	4.158	4.024	3.836
							1271	4.218	4.066	3.815
							1272	4.052	4.01	3.799
							1273	4.174	3.95	3.941
							1274	4.141	3.91	4.009
							1275	4.122	4.008	3.944
							1276	4.176	4.008	3.918
							1277	4.089	4.236	3.885
							1278	4.05	4.033	3.825
							1279	4.058	4.096	4.099
							1280	3.907	3.882	3.935
							1281	4.038	3.966	4.048
							1282	4.107	3.945	4.048
							1283	4.028	3.999	3.981
							1284	3.933	4.072	4.066
							1285	4.018	4.01	4.201
							1286	4.256	3.878	3.948
							1287	4.11	3.902	4.211
							1288	4.142	4.014	4.108
							1289	3.897	4.035	4.066
							1290	4.033	4.151	3.858
							1291	4.101	4.25	4.008
							1292	4.067	4.306	3.879
							1293	4.047	4.29	3.701
							1294	4.119	4.298	3.708
							1295	4.107	4.407	3.635
							1296	3.96	4.144	4.135
							1297	3.918	4.208	4.216
							1298	4.018	4.16	4.076
							1299	4.16	3.824	4.006
							1300	4.175	4.043	4.107
							1301	4.132	3.873	4.139
							1302	4.056	4.056	4.157
							1303	4.151	4.211	4.146
							1304	3.943	4.249	4.204
							1305	3.986	4.32	4.247
							1306	4.23	4.182	4.179
							1307	4.258	4.387	4.064
							1308	4.08	4.346	4.111
							1309	4.087	4.283	4.112
							1310	4.149	4.174	3.99
							1311	4.422	4.055	4.055
							1312	4.123	3.929	3.924
							1313	4.099	4.466	3.954
							1314	4.255	4.425	4.097
							1315	4.193	4.235	4.106
							1316	3.979	3.972	3.936
							1317	3.995	4.309	4.102
							1318	3.921	4.288	3.947
							1319	4.219	4.423	3.926
							1320	4.011	4.243	3.805
							1321	3.923	4.272	3.918
							1322	3.916	4.218	4.207
							1323	3.948	4.138	4.076
							1324	3.871	4.1	4.097
							1325	4.072	4.3	4.081
							1326	3.95	4.221	3.901
							1327	3.899	4.155	4.216
							1328	4.076	4.282	4.096
							1329	4.033	4.018	4.087
							1330	4.081	3.815	4.077
							1331	4.205	4.054	4.143
							1332	3.968	4.111	4.175
							1333	4.067	4.099	3.91
							1334	4.009	3.985	3.989
							1335	3.87	3.885	4.036
							1336	3.891	3.993	4.013
							1337	4.006	4.168	4.042
							1338	3.818	4.05	4.002
							1339	4.042	4.011	4.117
							1340	3.994	3.965	4.319
							1341	4.088	4.036	4.06
							1342	3.966	3.982	3.985
							1343	4.213	3.781	3.946
							1344	4.159	3.755	4.084
							1345	4.045	3.749	4.113
							1346	3.939	3.851	4.152
							1347	3.86	3.896	4.226
							1348	3.894	3.965	4.021
							1349	4.04	3.955	4.189
							1350	3.975	3.778	4.238
							1351	4.065	3.718	4.162
							1352	3.95	3.845	4.29
							1353	3.968	3.751	4.536
							1354	3.996	3.733	4.04
							1355	4.016	3.689	4.184
							1356	3.957	3.783	4.169
							1357	3.91	3.785	4.212
							1358	4.059	3.788	4.217
							1359	3.883	3.742	4.079
							1360	4.08	3.857	4.437
							1361	4.192	3.706	4.161
							1362	4.219	3.767	4.209
							1363	4.173	3.846	4.156
							1364	4.211	3.759	4.379
							1365	4.307	3.704	4.294
							1366	4.392	3.762	4.236
							1367	4.141	3.883	4.393
							1368	4.414	3.926	4.288
							1369	4.484	3.767	4.231
							1370	4.438	4.011	4.223
							1371	4.292	3.922	4.133
							1372	4.283	3.867	4.226
							1373	4.37	3.938	4.261
							1374	4.357	3.968	4.078
							1375	4.258	3.992	4.204
							1376	4.187	4.031	4.105
							1377	4.488	3.889	4.212
							1378	4.341	3.993	4.142
							1379	4.266	3.834	4.126
							1380	4.243	3.769	4.035
							1381	4.445	4.025	4.153
							1382	4.443	3.926	4.03
							1383	4.363	4.08	4.227
							1384	4.406	3.949	4.125
							1385	4.433	4.027	4.285
							1386	4.237	4.032	4.172
							1387	4.111	3.934	4.066
							1388	3.815	3.85	4.295
							1389	3.985	3.969	4.504
							1390	4.206	3.883	4.228
							1391	4.229	3.996	4.249
							1392	4.305	3.913	4.181
							1393	4.207	4.061	4.023
							1394	4.176	3.936	3.975
							1395	4.347	4.118	3.893
							1396	4.186	3.887	4.003
							1397	4.326	3.926	4.145
							1398	4.403	3.807	4.18
							1399	4.598	3.819	3.983
							1400	4.686	3.872	4.123
							1401	4.39	3.906	4.248
							1402	4.352	3.95	4.338
							1403	4.526	3.902	4.434
							1404	4.523	3.845	4.316
							1405	4.381	3.924	4.389
							1406	4.391	3.675	4.423
							1407	4.308	3.777	4.13
							1408	4.317	3.764	4.466
							1409	4.363	3.688	4.255
							1410	4.226	3.998	4.333
							1411	3.919	3.986	4.251
							1412	4.011	3.871	4.261
							1413	3.965	3.829	4.242
							1414	4.207	3.95	4.058
							1415	4.189	4.162	4.098
							1416	3.886	4.003	4.051
							1417	3.978	3.798	3.873
							1418	4.079	3.797	3.815
							1419	3.955	4.021	4.097
							1420	3.741	4.019	3.916
							1421	3.979	3.98	4.03
							1422	3.932	3.853	4.216
							1423	3.99	4.014	4.049
							1424	4.162	4.088	4.022
							1425	4.077	4.197	4.019
							1426	3.997	4.27	4.128
							1427	4.04	4.21	4.256
							1428	4.193	4.453	4.115
							1429	4.198	4.461	4.347
							1430	4.312	4.266	4.287
							1431	4.356	4.312	4.29
							1432	4.394	4.242	4.305
							1433	4.471	4.193	4.509
							1434	4.233	4.06	4.604
							1435	4.504	4.245	4.488
							1436	4.47	4.11	4.673
							1437	4.392	4.042	4.551
							1438	4.524	4.089	4.846
							1439	4.275	3.893	4.696
							1440	4.454	4.12	4.757
							1441	4.365	4.091	4.773
							1442	4.204	3.981	4.786
							1443	4.401	4.038	4.92
							1444	4.393	3.934	4.561
							1445	4.195	4.077	4.69
							1446	4.261	4.197	4.217
							1447	4.251	4.195	4.362
							1448	4.375	4.119	4.524
							1449	4.085	4.23	4.289
							1450	4.255	4.101	4.178
							1451	4.191	4.404	4.236
							1452	4.16	4.193	4.37
							1453	4.167	4.459	4.542
							1454	4.27	4.533	4.479
							1455	3.886	4.5	4.553
							1456	4.016	4.213	4.375
							1457	3.978	4.266	4.315
							1458	3.945	4.126	4.394
							1459	4.102	4.09	4.588
							1460	4.06	4.092	4.614
							1461	4.112	4.166	4.334
							1462	4.14	4.141	4.489
							1463	4.229	3.956	4.517
							1464	4.262	3.929	4.338
							1465	4.328	4.124	4.452
							1466	4.435	4.202	4.557
							1467	4.321	4.106	4.816
							1468	4.343	4.122	4.753
							1469	4.265	4.12	4.771
							1470	4.377	4.178	4.6
							1471	4.461	4.171	4.643
							1472	4.457	4.022	4.443
							1473	4.64	3.916	4.469
							1474	4.448	3.98	4.784
							1475	4.292	3.979	4.67
							1476	4.414	4.036	4.575
							1477	4.307	4.128	4.303
							1478	4.501	4.107	4.535
							1479	4.223	3.985	4.585
							1480	4.343	3.959	4.594
							1481	4.288	3.918	4.778
							1482	4.344	3.896	4.578
							1483	4.372	4.143	4.678
							1484	4.453	3.898	4.39
							1485	4.261	3.87	4.483
							1486	4.254	4.074	4.601
							1487	4.258	3.922	4.681
							1488	4.204	4.05	4.497
							1489	4.327	4.162	4.639
							1490	4.281	4.313	4.583
							1491	4.215	4.46	4.681
							1492	4.276	4.055	4.728
							1493	4.301	4.015	4.687
							1494	4.288	4.104	4.561
							1495	4.096	4.043	4.23
							1496	4.247	4.143	4.55
							1497	4.189	4.127	4.434
							1498	4.052	3.952	4.403
							1499	4.112	4.091	4.501
							1500	4.015	4.25	4.393
							1501	4.047	4.113	4.56
							1502	4.187	4.185	4.469
							1503	4.374	4.221	4.393
							1504	4.278	4.173	4.419
							1505	4.255	4.163	4.466
							1506	4.061	3.934	4.482
							1507	4.09	4.081	4.548
							1508	4.048	4.005	4.393
							1509	4.161	4.029	4.34
							1510	4.279	4.147	4.624
							1511	4.144	4.026	4.198
							1512	4.079	4.04	4.374
							1513	4.192	4.032	4.539
							1514	4.114	4.15	4.266
							1515	4.098	4.03	4.348
							1516	4.092	4.142	4.224
							1517	4.17	4.046	4.374
							1518	4.218	3.938	4.429
							1519	4.233	3.92	4.225
							1520	4.101	3.909	4.396
							1521	4.035	4.049	4.312
							1522	4.154	4.075	4.611
							1523	4.156	3.881	4.431
							1524	3.995	4.137	4.359
							1525	4.141	4.02	4.437
							1526	4.359	4.041	4.584
							1527	4.317	4.139	4.341
							1528	4.122	4.16	4.349
							1529	4.121	4.007	4.29
							1530	3.96	4.099	4.237
							1531	4.108	4.296	4.414
							1532	4.197	4.13	4.153
							1533	4.183	4.099	4.224
							1534	4.172	4.216	4.154
							1535	4.118	4.247	3.986
							1536	3.962	4.213	4.029
							1537	3.944	4.199	4.086
							1538	3.982	4.346	4.151
							1539	4.053	4.255	4.072
							1540	4.113	4.191	4.033
							1541	4.078	4.007	4.101
							1542	3.838	4.076	4.012
							1543	3.938	4.174	4.152
							1544	3.847	4.088	3.964
							1545	3.736	4.287	4.162
							1546	3.711	4.424	4.276
							1547	3.791	4.349	4.141
							1548	3.926	4.245	4.226
							1549	3.89	4.334	4.345
							1550	3.943	4.482	4.357
							1551	4.051	4.407	4.265
							1552	3.992	4.384	4.238
							1553	4.038	4.465	3.942
							1554	4.002	4.375	4.111
							1555	4.173	4.289	4.197
							1556	4.313	4.293	4.162
							1557	4.14	4.201	3.944
							1558	4.027	4.456	3.965
							1559	4.242	4.308	4.089
							1560	4.318	4.41	4.294
							1561	4.308	4.671	4.225
							1562	4.232	4.54	4.101
							1563	4.127	4.597	4.133
							1564	4.22	4.642	4.246
							1565	4.296	4.668	4.318
							1566	4.282	4.559	4.208
							1567	4.323	4.578	4.239
							1568	4.293	4.295	4.286
							1569	4.29	4.302	4.286
							1570	4.223	4.319	4.158
							1571	4.339	4.294	4.297
							1572	4.301	4.284	4.345
							1573	4.099	4.28	4.327
							1574	4.141	4.164	4.392
							1575	4.313	4.397	4.219
							1576	4.118	4.407	4.266
							1577	4.132	4.271	4.27
							1578	3.846	4.353	4.149
							1579	3.976	4.304	4.438
							1580	3.96	4.32	4.651
							1581	3.966	4.233	4.438
							1582	3.949	4.206	4.203
							1583	3.943	4.422	4.16
							1584	4.059	4.302	4.434
							1585	4.069	4.198	4.223
							1586	4.122	4.252	4.234
							1587	4.095	4.095	4.391
							1588	4.193	4.303	4.407
							1589	4.275	4.223	4.453
							1590	4.176	4.133	4.281
							1591	4.249	4.123	4.35
							1592	4.281	4.116	4.202
							1593	4.023	4.09	4.147
							1594	4.132	4.092	4.066
							1595	3.981	4.26	4.268
							1596	4.058	4.247	4.199
							1597	4.375	4.334	3.998
							1598	4.112	4.393	3.971
							1599	4.188	4.229	4.141
							1600	3.988	4.192	4.253
							1601	4.066	4.182	4.168
							1602	4.068	4.402	4.262
							1603	4.117	4.24	4.073
							1604	4.127	4.18	4.262
							1605	3.972	4.036	4.173
							1606	3.972	4.177	3.979
							1607	3.871	4.064	4.105
							1608	3.982	4.135	4.364
							1609	3.848	4.277	4.082
							1610	3.995	4.316	4.287
							1611	3.978	4.228	4.302
							1612	3.931	4.131	4.424
							1613	3.895	4.098	4.235
							1614	4.045	4.108	4.379
							1615	3.851	4.016	4.455
							1616	3.982	4.129	4.145
							1617	3.836	4.109	4.307
							1618	3.902	4.005	4.318
							1619	3.952	3.938	4.294
							1620	3.869	4.048	4.16
							1621	4.063	3.991	4.281
							1622	4.013	4.136	4.004
							1623	4.129	4.036	4.172
							1624	4.269	4.113	4.487
							1625	4.012	4.18	4.292
							1626	4.158	4.072	4.404
							1627	4.164	3.986	4.23
							1628	4.181	4.065	4.24
							1629	4.208	4.091	4.335
							1630	4.287	4.132	4.5
							1631	4.118	4.236	4.525
							1632	4.333	4.104	4.312
							1633	4.15	4.076	4.378
							1634	4.09	4.036	4.481
							1635	3.92	4.041	4.38
							1636	4.033	4.051	4.349
							1637	3.981	4.135	4.421
							1638	4.085	4.108	4.505
							1639	4.023	4.281	4.329
							1640	3.742	4.27	4.395
							1641	3.996	4.366	4.47
							1642	3.806	4.479	4.393
							1643	3.884	4.288	4.473
							1644	3.693	4.436	4.443
							1645	3.965	4.23	4.374
							1646	3.933	4.3	4.476
							1647	3.964	4.261	4.433
							1648	3.881	4.288	4.496
							1649	4.114	4.335	4.541
							1650	3.88	4.259	4.531
							1651	3.999	4.16	4.754
							1652	3.821	4.211	4.621
							1653	3.857	4.077	4.419
							1654	4.141	4.036	4.255
							1655	4.04	3.985	4.307
							1656	3.969	3.909	4.427
							1657	3.969	4.219	4.38
							1658	3.867	4.322	4.652
							1659	4.048	4.236	4.429
							1660	3.879	4.387	4.625
							1661	3.807	4.381	4.541
							1662	3.877	4.402	4.511
							1663	3.886	4.359	4.584
							1664	3.85	4.288	4.593
							1665	3.734	4.143	4.523
							1666	3.709	4.333	4.403
							1667	3.707	4.283	4.495
							1668	3.806	4.247	4.778
							1669	3.571	4.199	4.671
							1670	3.621	4.274	4.684
							1671	3.73	4.336	4.609
							1672	3.834	4.071	4.452
							1673	3.643	4.211	4.301
							1674	3.745	4.151	4.502
							1675	3.877	4.325	4.518
							1676	3.784	4.171	4.72
							1677	3.688	4.141	4.732
							1678	3.68	4.134	4.758
							1679	3.801	4.058	4.785
							1680	3.756	4.375	4.726
							1681	3.688	4.183	4.486
							1682	3.852	4.198	4.776
							1683	3.842	4.238	4.608
							1684	3.945	4.374	4.494
							1685	3.807	4.153	4.417
							1686	3.885	4.046	4.401
							1687	3.723	4.112	4.744
							1688	3.769	3.978	4.651
							1689	3.964	3.926	4.424
							1690	3.946	4.138	4.553
							1691	3.947	4.141	4.477
							1692	3.984	4.235	4.52
							1693	4.063	4.186	4.432
							1694	4.113	4.077	4.245
							1695	4.1	4.222	4.372
							1696	3.93	4.164	4.571
							1697	4.055	4.169	4.333
							1698	3.98	4.195	4.67
							1699	4.004	4.119	4.511
							1700	4.144	4.129	4.644
							1701	4.077	4.214	4.47
							1702	4.133	3.988	4.587
							1703	4.093	4.076	4.413
							1704	3.855	4.058	4.248
							1705	3.948	4.121	4.072
							1706	4.014	4	4.399
							1707	3.973	4.119	4.457
							1708	4.177	3.867	4.401
							1709	4.2	3.91	4.314
							1710	4.169	3.886	4.556
							1711	3.958	3.928	4.522
							1712	3.834	3.914	4.326
							1713	3.775	4.086	4.283
							1714	3.931	3.951	4.471
							1715	4.073	4.156	4.672
							1716	4.119	3.926	4.272
							1717	4.012	4.094	4.563
							1718	4.011	4.114	4.419
							1719	4.021	3.949	4.459
							1720	4.101	3.893	4.597
							1721	4.121	3.959	4.753
							1722	4.1	3.873	4.46
							1723	4.067	4.054	4.52
							1724	4.43	3.923	4.507
							1725	4.38	4.158	4.57
							1726	4.271	3.99	4.732
							1727	4.392	4.044	4.688
							1728	4.483	4.203	4.652
							1729	4.574	4.06	4.922
							1730	4.333	4.18	4.653
							1731	4.411	4.303	4.772
							1732	4.438	4.472	4.787
							1733	4.249	4.305	4.708
							1734	4.239	4.055	4.577
							1735	4.288	4.307	4.434
							1736	4.026	4.171	4.577
							1737	4.077	4.258	4.686
							1738	4.118	4.071	4.775
							1739	4.247	4.069	4.784
							1740	4.178	3.961	4.686
							1741	4.233	4.054	4.476
							1742	4.214	3.934	4.865
							1743	4.208	4.089	4.61
							1744	4.15	3.946	4.524
							1745	4.144	4.048	4.661
							1746	4.136	3.828	4.573
							1747	4.449	4.041	4.755
							1748	4.27	3.927	4.493
							1749	4.157	3.908	4.418
							1750	4.279	3.987	4.51
							1751	4.132	4.061	4.409
							1752	4.164	4.11	4.635
							1753	4.264	4.093	4.713
							1754	4	4.204	4.585
							1755	4.009	4.163	4.752
							1756	4.04	4.162	4.388
							1757	3.926	4.46	4.644
							1758	3.927	4.371	4.64
							1759	4.3	4.266	4.447
							1760	4.218	4.292	4.562
							1761	4.115	4.208	4.733
							1762	4.094	4.026	4.756
							1763	4.228	4.058	4.723
							1764	3.986	3.958	4.722
							1765	4.031	4.058	4.569
							1766	4.018	3.903	4.676
							1767	4.049	4.006	4.541
							1768	3.915	3.841	4.537
							1769	3.902	3.86	4.599
							1770	4.081	3.792	4.681
							1771	4.117	3.904	4.561
							1772	4.065	3.956	4.688
							1773	4.388	4.092	4.772
							1774	4.242	3.942	4.61
							1775	4.033	4.021	4.612
							1776	4.057	3.871	4.55
							1777	3.892	4.187	4.632
							1778	3.969	4.296	4.588
							1779	3.953	4.207	4.549
							1780	3.896	4.069	4.417
							1781	3.992	4.018	4.336
							1782	4.144	4.188	4.522
							1783	4.004	4.18	4.49
							1784	4.256	4.101	4.564
							1785	4.087	3.956	4.475
							1786	4.167	3.991	4.495
							1787	4.091	3.947	4.349
							1788	4.165	4.03	4.445
							1789	4.202	3.963	4.216
							1790	4.197	4.024	4.461
							1791	3.982	3.829	4.343
							1792	4.189	4.102	4.497
							1793	4.26	4.185	4.317
							1794	4.32	4.065	4.335
							1795	4.157	4.099	4.251
							1796	4.144	4.006	4.503
							1797	4.148	3.832	4.558
							1798	4.17	4.046	4.376
							1799	4.205	4.034	4.359
							1800	3.935	4.054	4.619
							1801	4.175	4.188	4.546
							1802	3.928	4.248	4.637
							1803	4.096	4.058	4.644
							1804	4.096	4.04	4.55
							1805	4.091	4.162	4.322
							1806	4.022	4.095	4.544
							1807	3.918	4.025	4.644
							1808	3.952	3.901	4.379
							1809	3.968	4.122	4.174
							1810	4.012	4.157	4.372
							1811	3.951	4.222	4.299
							1812	4.04	4.249	3.984
							1813	3.941	4.398	4.23
							1814	4.213	4.182	4.202
							1815	4.162	4.311	4.373
							1816	4.124	4.117	4.568
							1817	4.152	4.097	4.265
							1818	3.978	4.306	4.428
							1819	4.049	4.224	4.308
							1820	4.174	4.206	4.434
							1821	4.081	4.183	4.171
							1822	4.215	4.085	4.29
							1823	4.148	4.24	4.302
							1824	4.135	4.084	4.254
							1825	4.025	3.917	4.32
							1826	3.943	3.779	4.547
							1827	4.082	3.948	4.435
							1828	4.1	3.915	4.247
							1829	4.122	3.84	4.153
							1830	4.154	3.981	4.272
							1831	4.165	4.139	4.276
							1832	4.023	3.943	4.249
							1833	3.963	3.92	4.014
							1834	3.881	3.944	4.039
							1835	4.116	3.862	4.33
							1836	4.287	3.806	4.194
							1837	4.173	4.027	4.022
							1838	4.237	4.064	4.303
							1839	4.17	4.161	4.158
							1840	4.172	3.981	4.2
							1841	4.287	3.837	4.283
							1842	4.306	4.032	4.08
							1843	4.167	4.193	4.103
							1844	4.338	4.019	4.341
							1845	4.137	4.015	4.328
							1846	4.115	3.981	4.432
							1847	4.267	3.964	4.262
							1848	4.138	3.936	4.307
							1849	4.005	4.133	4.397
							1850	4.114	4.124	4.066
							1851	4.14	4.113	4.353
							1852	4.015	4.164	4.093
							1853	4.087	4.049	4.205
							1854	4.172	4.087	4.333
							1855	4.104	4.071	4.248
							1856	4.2	4.012	4.184
							1857	3.811	4.151	4.079
							1858	3.912	4.247	4.335
							1859	3.916	4.274	4.161
							1860	4.035	4.153	4.2
							1861	4.003	3.987	4.15
							1862	3.905	4.054	4.129
							1863	3.86	4.09	4.169
							1864	3.878	4.015	4.126
							1865	4.041	4.02	4.156
							1866	4.078	4.053	4.433
							1867	3.986	4.058	4.264
							1868	3.938	4.266	4.197
							1869	4.231	3.967	4.194
							1870	4.327	4.078	4.328
							1871	4.022	4.009	3.932
							1872	4.153	4.089	4.164
							1873	4.031	3.998	4.442
							1874	4.09	4.077	4.495
							1875	4.294	4.212	4.156
							1876	4.294	4.26	4.081
							1877	4.164	4.134	3.972
							1878	4.184	3.983	4.311
							1879	4.196	4.007	4.623
							1880	4.197	4.223	4.49
							1881	4.129	4.126	4.466
							1882	4.137	4.416	4.316
							1883	4.196	4.45	4.329
							1884	4.292	4.447	4.251
							1885	4.262	4.172	4.203
							1886	4.139	4.214	4.002
							1887	4.316	4.203	4.403
							1888	4.106	4.081	4.375
							1889	4.207	4.167	4.337
							1890	4.033	4.295	4.481
							1891	3.97	4.159	4.473
							1892	4.291	4.002	4.441
							1893	4.073	4.119	4.424
							1894	4.188	4.048	4.578
							1895	4.136	4.071	4.32
							1896	4.135	4.122	4.37
							1897	4.025	4.175	4.538
							1898	4.034	4.368	4.45
							1899	3.929	4.229	4.365
							1900	3.891	4.195	4.427
							1901	4.192	4.157	4.297
							1902	4.262	3.975	4.688
							1903	4.234	4.138	4.625
							1904	4.219	4.225	4.223
							1905	4.13	4.16	4.398
							1906	4.285	4.135	4.471
							1907	4.491	4.296	4.364
							1908	4.235	4.096	4.537
							1909	3.967	4.124	4.492
							1910	4.082	4.06	4.483
							1911	3.97	3.817	4.31
							1912	4.157	3.964	4.42
							1913	4.079	3.843	4.34
							1914	4.078	3.945	4.453
							1915	3.944	3.819	4.414
							1916	4.117	3.735	4.556
							1917	4.088	4.04	4.47
							1918	3.996	4.209	4.281
							1919	4.197	4.272	4.447
							1920	4.339	4.128	4.584
							1921	4.094	4.229	4.572
							1922	4.262	4.092	4.507
							1923	3.911	4.248	4.486
							1924	4.341	4.26	4.589
							1925	4.406	4.362	4.634
							1926	4.057	4.384	4.559
							1927	4.286	4.248	4.532
							1928	4.29	4.282	4.42
							1929	4.349	4.206	4.334
							1930	4.293	4.351	4.422
							1931	4.199	4.401	4.381
							1932	4.094	4.215	4.631
							1933	4.102	4.251	4.62
							1934	4.376	4.179	4.646
							1935	4.311	4.326	4.618
							1936	4.258	4.39	4.383
							1937	4.025	4.337	4.391
							1938	4.166	4.338	4.538
							1939	4.09	4.504	4.535
							1940	4.27	4.297	4.361
							1941	4.19	4.032	4.382
							1942	3.916	4.011	4.294
							1943	4.029	3.997	4.41
							1944	3.911	4.23	4.719
							1945	4.027	4.109	4.661
							1946	4.235	4.12	4.641
							1947	4.31	4.083	4.4
							1948	4.183	4.099	4.583
							1949	4.188	4.013	4.352
							1950	4.19	3.994	4.373
							1951	3.983	4.028	4.379
							1952	3.94	4.093	4.526
							1953	4.041	4.16	4.303
							1954	4.035	4.016	4.269
							1955	3.911	4.115	4.252
							1956	3.872	4.106	4.337
							1957	4.133	4.08	4.358
							1958	3.802	3.959	4.455
							1959	4.045	3.922	4.304
							1960	4.037	3.789	4.211
							1961	4.118	3.954	4.112
							1962	4.244	4.008	3.97
							1963	3.975	3.934	4.039
							1964	3.967	3.836	4.162
							1965	4.018	3.845	3.791
							1966	4.015	3.902	4.13
							1967	3.987	3.85	4.052
							1968	4.043	3.833	4.331
							1969	4.125	3.84	4.328
							1970	4.101	3.818	4.341
							1971	3.983	3.85	4.474
							1972	3.862	3.859	4.224
							1973	3.969	3.938	4.171
							1974	3.877	4.072	4.423
							1975	4.332	3.938	4.117
							1976	4.334	3.953	4.132
							1977	4.363	4.112	4.173
							1978	4.403	4.01	4.177
							1979	4.36	4.193	4.454
							1980	4.277	4.094	4.175
							1981	4.078	3.995	4.307
							1982	4.345	4.083	4.127
							1983	4.191	4.08	4.272
							1984	4.254	4.147	4.177
							1985	4.075	4.156	4.183
							1986	4.13	4.214	4.063
							1987	4.132	4.098	4.499
							1988	4.208	4.095	4.635
							1989	4.075	4.014	4.649
							1990	4.115	3.891	4.521
							1991	4.124	4.057	4.442
							1992	4.191	4.011	4.272
							1993	4.109	4.04	4.191
							1994	4.055	3.938	4.012
							1995	3.954	3.879	3.962
							1996	3.985	3.98	4.16
							1997	3.988	3.928	4.262
							1998	3.853	4.043	4.015
[truncated: 503 more rows]

## Sheet: RMSD_JUNV_GPC_SSP_K33
	frame#	Prot_CA	Lipid_wrt_Protein				frame#	Prot_CA_dup_1	Prot_CA_dup_2	Prot_CA_dup_3
	0	0	0				0	0	0	0
	1	0.312	3.774				1	1.725	1.875	1.931
	2	0.317	4.058				2	1.83	2.066	2.047
	3	0.318	3.946				3	2.003	2.197	2.165
	4	0.311	4.14				4	2.346	2.233	2.31
	5	0.31	4.513				5	2.416	2.301	2.24
	6	0.308	4.473				6	2.26	2.219	2.197
	7	0.308	4.549				7	2.31	2.353	2.344
	8	0.312	4.723				8	2.391	2.39	2.374
	9	0.313	4.564				9	2.392	2.266	2.312
	10	0.313	5.021				10	2.473	2.336	2.306
	11	0.31	4.94				11	2.428	2.353	2.204
	12	0.308	4.954				12	2.386	2.243	2.301
	13	0.309	4.997				13	2.458	2.215	2.3
	14	0.311	5.169				14	2.478	2.2	2.561
	15	0.319	4.939				15	2.426	2.222	2.472
	16	0.308	5.13				16	2.678	2.342	2.586
	17	0.303	5.075				17	2.71	2.288	2.627
	18	0.308	5.152				18	2.608	2.281	2.473
	19	0.314	5.363				19	2.616	2.385	2.57
	20	0.307	5.251				20	2.643	2.368	2.799
	21	0.308	5.051				21	2.514	2.402	2.616
	22	0.315	5.082				22	2.514	2.439	2.552
	23	0.305	5.147				23	2.49	2.501	2.648
	24	0.306	5.415				24	2.511	2.521	2.665
	25	0.316	5.202				25	2.596	2.458	2.624
	26	0.305	5.394				26	2.545	2.403	2.674
	27	0.298	5.417				27	2.525	2.533	2.714
	28	0.306	5.508				28	2.594	2.584	2.605
	29	0.312	5.29				29	2.69	2.497	2.555
	30	0.301	5.166				30	2.663	2.442	2.635
	31	0.306	5.238				31	2.648	2.521	2.569
	32	0.307	5.229				32	2.758	2.467	2.457
	33	0.312	5.34				33	2.718	2.574	2.622
	34	0.302	5.284				34	2.753	2.605	2.699
	35	0.309	5.433				35	2.807	2.54	2.492
	36	0.308	5.279				36	2.786	2.415	2.696
	37	0.309	5.468				37	2.796	2.678	2.797
	38	0.308	5.486				38	2.776	2.783	2.738
	39	0.308	5.501				39	2.927	2.766	2.737
	40	0.305	5.48				40	2.987	2.669	2.639
	41	0.312	5.376				41	2.981	2.811	2.593
	42	0.303	5.456				42	2.837	2.637	2.482
	43	0.31	5.575				43	2.788	2.766	2.547
	44	0.307	5.425				44	2.871	2.597	2.763
	45	0.314	5.497				45	2.854	2.587	2.765
	46	0.308	5.536				46	3.113	2.618	2.767
	47	0.313	5.588				47	3.058	2.628	2.685
	48	0.311	5.597				48	2.854	2.584	2.639
	49	0.311	5.502				49	2.996	2.614	2.849
	50	0.305	5.554				50	2.857	2.526	2.743
	51	0.311	5.609				51	2.928	2.65	2.935
	52	0.304	5.694				52	2.883	2.531	2.907
	53	0.307	5.398				53	2.778	2.573	2.768
	54	0.308	5.403				54	2.854	2.372	2.601
	55	0.316	5.397				55	2.984	2.665	2.639
	56	0.306	5.521				56	2.85	2.521	2.673
	57	0.305	5.564				57	2.932	2.603	2.767
	58	0.307	5.449				58	3.111	2.639	2.758
	59	0.302	5.5				59	3.181	2.611	2.657
	60	0.314	5.342				60	3.177	2.717	2.722
	61	0.304	5.325				61	3.296	2.69	2.67
	62	0.312	5.598				62	3.123	2.667	2.764
	63	0.305	5.459				63	3.182	2.889	2.612
	64	0.304	5.595				64	3.148	2.654	2.762
	65	0.307	5.463				65	3.003	2.716	2.613
	66	0.305	5.547				66	3.124	2.785	2.736
	67	0.298	5.331				67	3.051	2.613	2.683
	68	0.308	5.383				68	3.205	2.752	2.677
	69	0.308	5.461				69	3.369	2.712	2.625
	70	0.302	5.534				70	3.204	2.69	2.764
	71	0.309	5.49				71	3.225	2.613	2.713
	72	0.316	5.492				72	3.226	2.747	2.723
	73	0.308	5.411				73	3.115	2.608	2.798
	74	0.303	5.464				74	3.12	2.668	2.667
	75	0.306	5.431				75	3.188	2.648	2.764
	76	0.303	5.618				76	3.183	2.561	2.784
	77	0.313	5.521				77	3.122	2.739	2.834
	78	0.304	5.576				78	3.035	2.713	2.787
	79	0.313	5.545				79	3.227	2.741	2.839
	80	0.303	5.617				80	3.119	2.492	2.839
	81	0.308	5.811				81	3.2	2.671	2.885
	82	0.31	5.656				82	3.058	2.546	2.758
	83	0.298	5.465				83	3.056	2.469	2.812
	84	0.308	5.51				84	3.122	2.664	2.887
	85	0.316	5.604				85	3.261	2.383	2.899
	86	0.307	5.671				86	3.245	2.64	2.922
	87	0.312	5.665				87	3.123	2.682	2.859
	88	0.306	5.716				88	3.025	2.584	2.98
	89	0.31	5.679				89	2.992	2.492	2.855
	90	0.302	5.733				90	3.035	2.701	2.865
	91	0.302	5.448				91	3.168	2.585	2.981
	92	0.305	5.539				92	3.054	2.643	2.924
	93	0.302	5.475				93	3.196	2.556	2.824
	94	0.305	5.662				94	3.173	2.792	2.856
	95	0.31	5.501				95	3.247	2.809	2.922
	96	0.304	5.475				96	3.177	2.877	2.917
	97	0.297	5.334				97	3.039	2.741	2.856
	98	0.31	5.572				98	3.047	2.738	2.83
	99	0.31	5.698				99	3.112	2.881	2.971
	100	0.305	5.753				100	3.147	2.853	2.988
	101	0.304	5.73				101	3.236	2.756	2.864
	102	0.31	5.829				102	3.187	2.73	2.97
	103	0.309	5.759				103	3.296	2.754	2.874
	104	0.305	5.765				104	3.302	2.724	2.834
	105	0.292	5.62				105	3.469	2.689	2.886
	106	0.31	5.693				106	3.254	2.77	2.929
	107	0.314	5.665				107	3.373	2.746	2.87
	108	0.313	5.667				108	3.341	2.764	2.751
	109	0.309	5.583				109	3.141	2.794	2.909
	110	0.303	5.666				110	3.292	2.615	2.931
	111	0.305	5.604				111	3.318	2.763	2.775
	112	0.307	5.611				112	3.297	2.82	2.957
	113	0.309	5.657				113	3.266	2.792	2.794
	114	0.306	5.822				114	3.396	3.008	2.829
	115	0.307	5.728				115	3.213	2.761	2.75
	116	0.308	5.533				116	3.131	3.003	2.811
	117	0.309	5.591				117	3.138	2.751	2.721
	118	0.304	5.563				118	3.138	2.881	3.167
	119	0.311	5.48				119	3.131	2.876	2.948
	120	0.31	5.39				120	3.27	2.942	2.975
	121	0.304	5.427				121	3.253	2.93	2.996
	122	0.305	5.549				122	3.102	2.876	2.849
	123	0.305	5.486				123	3.298	2.815	2.929
	124	0.298	5.492				124	3.156	2.781	2.972
	125	0.306	5.467				125	3.267	2.86	2.899
	126	0.309	5.422				126	3.283	2.873	2.835
	127	0.298	5.594				127	3.337	2.895	3.079
	128	0.312	5.598				128	3.198	2.88	3.057
	129	0.304	5.708				129	3.311	2.849	3.05
	130	0.302	5.888				130	3.129	2.88	2.994
	131	0.316	5.715				131	3.102	2.933	2.901
	132	0.312	5.89				132	2.887	2.932	3.092
	133	0.312	5.817				133	2.967	2.978	2.973
	134	0.31	5.72				134	3.01	2.925	3.218
	135	0.309	5.719				135	3.13	2.948	3.144
	136	0.307	5.632				136	3.037	2.916	3.015
	137	0.308	5.692				137	3.184	2.892	3.055
	138	0.298	5.722				138	3.219	2.774	3.372
	139	0.31	5.715				139	3.092	2.788	3.219
	140	0.305	5.742				140	3.286	3.086	2.852
	141	0.305	5.661				141	3.244	2.934	3.065
	142	0.306	5.561				142	3.343	2.807	3.145
	143	0.31	5.471				143	3.41	3.058	3.182
	144	0.309	5.616				144	3.327	3.038	3.005
	145	0.303	5.711				145	3.296	2.958	3.05
	146	0.303	5.581				146	3.394	2.976	2.891
	147	0.311	5.655				147	3.377	3.051	3.051
	148	0.307	5.644				148	3.208	3.114	2.996
	149	0.306	5.679				149	3.271	3.011	2.967
	150	0.304	5.775				150	3.256	3.071	3.077
	151	0.309	5.822				151	3.272	3.012	3.136
	152	0.302	5.742				152	3.269	3.045	3.02
	153	0.305	5.754				153	3.43	3.021	2.985
	154	0.311	5.877				154	3.228	3.052	3.052
	155	0.311	5.819				155	3.196	3.002	2.976
	156	0.31	5.751				156	3.262	3.059	3.094
	157	0.309	5.844				157	3.134	3.17	2.901
	158	0.304	5.961				158	3.223	3.085	2.995
	159	0.303	5.933				159	3.136	3.116	3.098
	160	0.314	5.791				160	3.263	3.019	2.914
	161	0.301	5.665				161	3.186	2.899	3.115
	162	0.303	5.554				162	3.275	2.923	3.076
	163	0.306	5.644				163	3.277	2.804	3.102
	164	0.307	5.797				164	3.503	2.801	3.255
	165	0.309	5.715				165	3.34	2.907	3.093
	166	0.307	5.759				166	3.315	2.836	3.1
	167	0.307	5.977				167	3.271	2.843	3.144
	168	0.306	5.82				168	3.217	2.917	3.094
	169	0.309	5.875				169	3.073	2.898	3.211
	170	0.306	5.911				170	3.138	2.92	3.166
	171	0.301	5.84				171	3.215	2.964	3.184
	172	0.301	5.908				172	3.287	2.926	3.194
	173	0.309	5.898				173	3.267	2.785	3.289
	174	0.305	5.965				174	3.202	2.858	3.496
	175	0.297	5.934				175	3.2	2.874	3.398
	176	0.309	5.907				176	3.394	2.947	3.261
	177	0.308	5.878				177	3.119	2.908	3.264
	178	0.302	5.805				178	3.285	2.938	3.333
	179	0.307	5.771				179	3.134	2.897	3.296
	180	0.305	5.835				180	3.377	2.848	3.268
	181	0.316	5.77				181	3.362	3.054	3.338
	182	0.308	5.855				182	3.155	3.078	3.232
	183	0.308	5.749				183	3.346	3.035	3.189
	184	0.311	5.892				184	3.461	3.072	3.254
	185	0.311	5.855				185	3.292	3.056	3.415
	186	0.306	5.947				186	3.282	2.963	3.215
	187	0.301	5.824				187	3.389	3.004	3.296
	188	0.31	5.87				188	3.414	3.209	3.329
	189	0.306	5.798				189	3.225	3.216	3.216
	190	0.305	5.863				190	3.181	3.229	3.384
	191	0.312	5.833				191	3.234	3.201	3.289
	192	0.306	5.798				192	3.157	3.003	3.206
	193	0.307	5.892				193	3.269	3.072	3.417
	194	0.308	5.926				194	3.235	3.118	3.394
	195	0.302	5.922				195	3.411	3.014	3.331
	196	0.308	5.92				196	3.353	3.136	3.436
	197	0.313	6.024				197	3.413	2.905	3.525
	198	0.307	5.795				198	3.413	3.072	3.616
	199	0.303	5.757				199	3.31	3.029	3.613
	200	0.314	5.713				200	3.27	3.039	3.77
	201	0.314	5.703				201	3.286	3.15	3.766
	202	0.303	5.78				202	3.348	2.987	3.674
	203	0.304	5.902				203	3.285	2.928	3.519
	204	0.303	5.817				204	3.404	3.132	3.474
	205	0.312	5.915				205	3.409	3.002	3.423
	206	0.31	5.812				206	3.493	3.018	3.378
	207	0.31	5.841				207	3.454	2.978	3.362
	208	0.312	5.832				208	3.324	3.004	3.49
	209	0.303	5.771				209	3.343	3.193	3.438
	210	0.308	5.906				210	3.142	3.07	3.564
	211	0.302	5.842				211	3.344	2.899	3.398
	212	0.306	5.782				212	3.259	2.83	3.458
	213	0.301	5.756				213	3.49	2.943	3.46
	214	0.31	5.75				214	3.154	2.83	3.494
	215	0.303	5.945				215	3.278	2.914	3.465
	216	0.306	5.996				216	3.114	3.077	3.517
	217	0.312	6.009				217	3.094	3.059	3.563
	218	0.307	5.934				218	3.177	3.183	3.401
	219	0.309	5.957				219	3.046	3.206	3.374
	220	0.302	5.961				220	3.151	3.15	3.447
	221	0.301	6.006				221	3.211	3.259	3.354
	222	0.303	5.978				222	3.301	3.144	3.492
	223	0.307	5.855				223	3.23	3.047	3.374
	224	0.303	5.752				224	3.098	3.148	3.516
	225	0.309	5.719				225	3.102	3.108	3.334
	226	0.306	5.83				226	3.209	2.983	3.362
	227	0.31	5.729				227	3.054	2.973	3.28
	228	0.313	5.798				228	3.107	2.901	3.313
	229	0.31	5.88				229	3.35	2.973	3.214
	230	0.308	5.855				230	3.207	2.814	3.337
	231	0.299	5.882				231	3.295	2.883	3.212
	232	0.302	5.789				232	3.403	2.934	3.47
	233	0.308	5.892				233	3.23	2.91	3.33
	234	0.312	5.866				234	2.963	2.979	3.431
	235	0.311	6.048				235	3.08	3.003	3.515
	236	0.297	5.962				236	3.106	2.961	3.708
	237	0.302	5.833				237	3.094	2.913	3.735
	238	0.307	5.966				238	3.223	2.887	3.542
	239	0.302	5.896				239	3.273	2.85	3.537
	240	0.307	5.916				240	3.106	2.823	3.544
	241	0.308	5.937				241	3.076	2.868	3.464
	242	0.303	5.781				242	3.144	3.022	3.523
	243	0.31	5.805				243	3.045	2.866	3.404
	244	0.307	5.866				244	3.148	2.929	3.286
	245	0.308	5.784				245	3.162	3.109	3.43
	246	0.304	5.783				246	3.27	2.936	3.432
	247	0.318	5.821				247	3.147	2.926	3.485
	248	0.303	5.836				248	3.205	2.977	3.394
	249	0.307	5.744				249	3.41	2.929	3.258
	250	0.307	5.843				250	3.375	2.978	3.377
	251	0.309	5.826				251	3.362	3.019	3.334
	252	0.302	5.934				252	3.387	2.969	3.142
	253	0.311	5.927				253	3.207	3.036	3.279
	254	0.307	5.889				254	3.299	3	3.041
	255	0.308	5.904				255	3.278	2.744	3.121
	256	0.311	5.835				256	3.169	2.89	3.312
	257	0.306	5.876				257	3.212	2.884	3.377
	258	0.316	6.051				258	3.283	2.971	3.249
	259	0.31	5.867				259	3.364	2.819	3.165
	260	0.305	6.03				260	3.294	2.886	3.39
	261	0.308	6.051				261	3.16	2.775	3.204
	262	0.311	6.095				262	3.115	2.749	3.189
	263	0.309	5.973				263	3.226	2.654	3.205
	264	0.313	5.924				264	3.078	2.704	3.221
	265	0.311	5.959				265	3.271	2.629	3.137
	266	0.303	6.039				266	3.408	2.664	3.245
	267	0.302	6.012				267	3.192	2.738	3.428
	268	0.3	5.898				268	3.229	2.868	3.415
	269	0.305	6.03				269	3.199	2.803	3.424
	270	0.304	5.989				270	3.178	2.776	3.472
	271	0.311	6.317				271	3.338	2.789	3.202
	272	0.312	6.272				272	3.29	2.752	3.383
	273	0.307	6.15				273	3.407	2.809	3.364
	274	0.306	6.032				274	3.33	2.738	3.414
	275	0.305	5.976				275	3.39	2.695	3.312
	276	0.31	5.985				276	3.212	2.749	3.252
	277	0.309	5.986				277	3.475	2.908	3.64
	278	0.306	6.147				278	3.236	2.964	3.413
	279	0.3	5.954				279	3.171	2.83	3.594
	280	0.311	5.994				280	3.2	2.896	3.466
	281	0.308	5.948				281	3.199	2.731	3.408
	282	0.307	6.188				282	3.178	2.912	3.286
	283	0.304	6.053				283	3.159	2.752	3.38
	284	0.307	5.878				284	3.028	2.874	3.365
	285	0.315	5.981				285	3.205	2.851	3.577
	286	0.306	5.942				286	3.37	2.824	3.615
	287	0.305	5.847				287	3.259	2.721	3.616
	288	0.301	6.023				288	3.285	2.683	3.542
	289	0.304	5.873				289	3.297	2.835	3.486
	290	0.308	6.005				290	3.414	2.822	3.517
	291	0.308	6.089				291	3.501	2.869	3.525
	292	0.3	6.09				292	3.403	2.709	3.56
	293	0.31	6.134				293	3.466	2.793	3.645
	294	0.308	6.134				294	3.487	2.592	3.519
	295	0.307	6.157				295	3.367	2.701	3.328
	296	0.306	6.008				296	3.288	2.644	3.479
	297	0.309	6.119				297	3.256	2.557	3.34
	298	0.305	6.128				298	3.184	2.773	3.402
	299	0.305	5.922				299	3.364	2.706	3.334
	300	0.307	5.925				300	3.493	2.72	3.188
	301	0.307	5.915				301	3.581	2.858	3.401
	302	0.304	5.929				302	3.549	2.89	3.258
	303	0.313	5.797				303	3.616	2.788	3.468
	304	0.315	5.63				304	3.286	2.898	3.416
	305	0.311	5.622				305	3.391	2.865	3.483
	306	0.307	5.761				306	3.5	2.92	3.633
	307	0.304	5.859				307	3.325	2.885	3.512
	308	0.307	5.778				308	3.285	2.867	3.495
	309	0.303	5.862				309	3.513	2.857	3.293
	310	0.302	5.894				310	3.183	2.915	3.328
	311	0.306	5.662				311	3.262	2.673	3.214
	312	0.311	5.6				312	3.311	2.867	3.374
	313	0.309	5.776				313	3.205	2.907	3.536
	314	0.303	5.743				314	3.233	2.789	3.327
	315	0.306	5.797				315	3.362	2.825	3.426
	316	0.305	5.774				316	3.338	2.722	3.458
	317	0.302	5.638				317	3.292	2.939	3.489
	318	0.307	5.713				318	3.27	2.797	3.308
	319	0.311	5.777				319	3.1	2.827	3.248
	320	0.311	5.913				320	3.136	2.882	3.406
	321	0.31	5.972				321	3.122	2.976	3.473
	322	0.302	5.849				322	3.19	2.951	3.323
	323	0.302	5.914				323	3.288	2.94	3.579
	324	0.304	6.068				324	3.245	2.937	3.583
	325	0.306	6.048				325	3.364	2.897	3.497
	326	0.308	6				326	3.432	2.926	3.425
	327	0.308	5.943				327	3.307	2.911	3.686
	328	0.303	5.817				328	3.257	2.923	3.556
	329	0.301	5.925				329	3.271	2.799	3.729
	330	0.301	5.847				330	3.102	2.646	3.78
	331	0.301	5.955				331	3.252	2.689	3.818
	332	0.314	5.92				332	3.358	2.821	3.66
	333	0.307	5.938				333	3.351	2.839	3.689
	334	0.305	5.847				334	3.326	2.805	3.573
	335	0.304	5.902				335	3.408	2.816	3.596
	336	0.313	5.898				336	3.317	2.758	3.457
	337	0.311	5.869				337	3.292	2.852	3.488
	338	0.302	5.807				338	3.347	2.894	3.496
	339	0.31	5.822				339	3.311	2.986	3.289
	340	0.305	5.797				340	3.209	3.044	3.347
	341	0.307	5.694				341	3.261	2.985	3.483
	342	0.305	5.934				342	3.075	2.873	3.456
	343	0.304	5.707				343	3.127	2.954	3.311
	344	0.31	5.909				344	3.051	2.993	3.661
	345	0.309	5.823				345	3.171	3.027	3.394
	346	0.304	5.852				346	3.229	2.987	3.585
	347	0.306	5.815				347	3.088	2.848	3.513
	348	0.314	5.779				348	3.199	2.966	3.523
	349	0.306	5.752				349	3.16	2.907	3.32
	350	0.299	5.96				350	3.081	2.847	3.13
	351	0.308	5.993				351	3.127	2.888	3.283
	352	0.306	5.877				352	3.175	2.759	3.355
	353	0.311	6.009				353	3.138	2.905	3.454
	354	0.301	5.867				354	2.984	2.762	3.514
	355	0.304	5.901				355	3.097	2.897	3.456
	356	0.302	5.93				356	3.056	2.992	3.539
	357	0.315	5.867				357	3.093	3.077	3.535
	358	0.307	5.932				358	3.081	3.149	3.472
	359	0.306	5.893				359	2.961	2.962	3.435
	360	0.31	5.777				360	2.91	2.799	3.291
	361	0.303	5.884				361	3.035	2.94	3.242
	362	0.315	5.938				362	3.131	2.905	3.199
	363	0.304	5.875				363	2.94	2.963	3.377
	364	0.303	5.958				364	3.06	2.857	3.394
	365	0.308	5.946				365	3.142	2.953	3.349
	366	0.31	5.895				366	3.123	3.108	3.486
	367	0.299	5.958				367	3.085	2.944	3.516
	368	0.313	5.942				368	3.284	2.916	3.345
	369	0.305	5.969				369	3.075	2.916	3.432
	370	0.302	6.082				370	3.215	2.908	3.246
	371	0.309	6.04				371	3.249	2.966	3.279
	372	0.302	6.005				372	3.248	2.78	3.355
	373	0.308	6.023				373	3.354	2.827	3.532
	374	0.309	6.108				374	3.348	2.962	3.633
	375	0.307	6.015				375	3.346	2.857	3.715
	376	0.303	6.052				376	3.326	2.899	3.822
	377	0.308	5.959				377	3.158	2.853	4.072
	378	0.309	5.766				378	3.168	2.903	3.864
	379	0.31	5.918				379	3.292	2.95	3.923
	380	0.299	5.989				380	3.208	2.736	3.953
	381	0.306	5.942				381	3.278	2.868	3.702
	382	0.309	6.035				382	3.233	2.905	3.527
	383	0.308	6.064				383	3.11	2.956	3.804
	384	0.301	6.112				384	3.154	2.792	3.785
	385	0.308	6.13				385	3.284	2.916	3.626
	386	0.307	6.31				386	3.381	2.906	3.678
	387	0.311	5.987				387	3.35	2.905	3.796
	388	0.308	6.044				388	3.482	2.859	3.329
	389	0.301	5.999				389	3.461	2.966	3.396
	390	0.308	5.895				390	3.389	2.855	3.698
	391	0.308	5.823				391	3.138	2.841	3.747
	392	0.302	5.94				392	3.093	2.94	3.728
	393	0.305	5.939				393	3.241	2.908	3.634
	394	0.306	6.055				394	3.254	2.952	3.459
	395	0.312	5.982				395	3.204	2.982	3.54
	396	0.308	5.867				396	3.337	2.987	3.541
	397	0.309	5.991				397	3.305	2.974	3.672
	398	0.308	5.937				398	3.24	2.981	3.532
	399	0.308	5.795				399	3.275	2.887	3.674
	400	0.304	5.746				400	3.334	2.873	3.769
	401	0.31	5.951				401	3.224	2.932	3.703
	402	0.302	5.923				402	3.146	2.992	3.779
	403	0.309	6.019				403	3.376	2.804	3.522
	404	0.317	5.972				404	3.049	2.802	3.614
	405	0.305	5.907				405	3.173	2.906	3.693
	406	0.317	6.047				406	3.26	2.936	3.485
	407	0.303	5.862				407	3.228	2.977	3.596
	408	0.304	5.833				408	3.272	3.011	3.457
	409	0.305	5.841				409	3.305	3.086	3.495
	410	0.311	5.74				410	3.338	2.922	3.528
	411	0.307	5.874				411	3.34	3.012	3.635
	412	0.312	5.879				412	3.229	2.997	3.844
	413	0.316	5.897				413	3.321	3.092	3.807
	414	0.306	5.817				414	3.309	3.077	3.903
	415	0.307	5.899				415	3.237	3.026	3.941
	416	0.307	5.921				416	3.212	2.905	3.981
	417	0.31	5.752				417	3.334	2.926	4.077
	418	0.304	5.896				418	3.279	2.966	3.721
	419	0.303	5.892				419	3.249	2.863	3.724
	420	0.312	5.798				420	3.355	2.85	3.843
	421	0.307	5.955				421	3.361	2.936	3.838
	422	0.302	5.953				422	3.549	2.821	3.858
	423	0.309	5.958				423	3.581	3.015	3.826
	424	0.304	6.01				424	3.461	2.944	3.774
	425	0.313	5.845				425	3.58	2.844	3.642
	426	0.303	5.91				426	3.719	2.792	3.561
	427	0.312	5.832				427	3.791	2.751	3.832
	428	0.299	5.911				428	3.594	2.91	3.633
	429	0.308	5.762				429	3.637	2.907	3.788
	430	0.305	5.868				430	3.686	3.003	3.828
	431	0.313	5.623				431	3.392	2.997	3.673
	432	0.311	5.854				432	3.558	2.867	3.993
	433	0.303	5.855				433	3.412	3.026	3.838
	434	0.305	5.777				434	3.547	2.972	4.023
	435	0.308	5.855				435	3.4	3.026	4.059
	436	0.308	5.908				436	3.47	3.04	4.112
	437	0.31	5.852				437	3.365	3.125	3.912
	438	0.312	5.842				438	3.263	3.232	4.007
	439	0.302	6.021				439	3.148	3.194	3.806
	440	0.298	5.981				440	3.307	2.983	3.963
	441	0.32	5.864				441	3.315	3.077	3.785
	442	0.306	5.88				442	3.287	3.012	3.906
	443	0.304	5.884				443	3.382	2.998	3.965
	444	0.299	5.992				444	3.285	2.83	3.8
	445	0.311	5.812				445	3.348	2.856	3.724
	446	0.3	5.585				446	3.371	2.814	3.598
	447	0.3	5.588				447	3.349	2.988	3.723
	448	0.304	5.78				448	3.491	3.206	3.74
	449	0.306	5.721				449	3.324	2.989	3.611
	450	0.308	5.664				450	3.429	2.878	3.707
	451	0.309	5.733				451	3.421	2.977	3.546
	452	0.301	5.713				452	3.407	3.06	3.575
	453	0.304	5.724				453	3.32	3.1	3.683
	454	0.309	5.685				454	3.434	2.989	3.706
	455	0.302	5.762				455	3.32	3.124	3.752
	456	0.309	5.611				456	3.325	3.187	3.762
	457	0.3	5.71				457	3.359	3.073	3.838
	458	0.307	5.699				458	3.445	2.982	3.917
	459	0.299	5.608				459	3.468	2.988	3.876
	460	0.305	5.664				460	3.283	2.921	3.718
	461	0.298	5.707				461	3.152	2.984	3.891
	462	0.304	5.621				462	3.239	2.954	3.744
	463	0.311	5.553				463	3.415	3.062	3.918
	464	0.312	5.636				464	3.266	3.168	3.781
	465	0.301	5.839				465	3.233	3.024	3.806
	466	0.301	5.675				466	3.451	3.098	3.736
	467	0.303	5.849				467	3.435	3.008	3.996
	468	0.311	5.9				468	3.405	2.98	3.767
	469	0.309	5.667				469	3.364	2.978	3.679
	470	0.302	5.753				470	3.32	3.045	3.549
	471	0.317	5.795				471	3.405	2.908	3.637
	472	0.311	5.819				472	3.264	2.997	3.699
	473	0.31	5.817				473	3.183	2.948	3.83
	474	0.308	5.86				474	3.314	3.093	3.911
	475	0.3	5.849				475	3.245	3.001	3.795
	476	0.307	5.706				476	3.468	2.898	3.596
	477	0.308	5.936				477	3.251	2.99	3.591
	478	0.301	5.894				478	3.396	2.966	3.592
	479	0.305	5.693				479	3.261	3.007	3.7
	480	0.308	5.76				480	3.256	2.969	3.802
	481	0.307	5.718				481	3.275	2.953	3.949
	482	0.302	5.631				482	3.285	2.898	3.79
	483	0.312	5.721				483	3.257	3.061	3.804
	484	0.308	5.887				484	3.342	2.922	3.725
	485	0.302	5.743				485	3.421	3.104	3.792
	486	0.31	5.782				486	3.512	2.868	3.935
	487	0.304	5.844				487	3.602	2.943	3.66
	488	0.311	5.817				488	3.39	2.972	3.747
	489	0.304	5.722				489	3.573	3.057	3.6
	490	0.299	5.828				490	3.3	2.862	3.474
	491	0.304	5.874				491	3.371	2.872	3.612
	492	0.306	5.855				492	3.322	2.994	3.466
	493	0.303	5.836				493	3.38	2.913	3.572
	494	0.315	5.839				494	3.298	3.091	3.661
	495	0.299	5.853				495	3.268	2.912	3.552
	496	0.312	5.864				496	3.375	2.773	3.585
	497	0.312	5.988				497	3.381	2.879	3.831
	498	0.306	5.881				498	3.371	2.925	3.675
	499	0.306	5.9				499	3.355	2.993	3.883
	500	0.308	5.994				500	3.397	3.041	3.899
	501	0.301	5.985				501	3.442	2.997	3.889
							502	3.545	3.169	3.876
							503	3.473	2.986	3.759
							504	3.288	2.978	3.899
							505	3.306	2.909	3.936
							506	3.517	3.011	3.848
							507	3.677	3.096	3.794
							508	3.61	3.016	3.693
							509	3.647	3.084	3.629
							510	3.625	3.155	3.611
							511	3.564	3.157	3.53
							512	3.578	3.064	3.583
							513	3.425	3.256	3.531
							514	3.539	3.151	3.535
							515	3.483	3.226	3.589
							516	3.477	3.108	3.685
							517	3.464	3.043	3.517
							518	3.595	3.134	3.582
							519	3.556	3.059	3.805
							520	3.636	3.257	3.671
							521	3.477	3.296	3.924
							522	3.524	3.127	3.804
							523	3.642	3.138	3.994
							524	3.479	3.208	4.037
							525	3.41	3.193	3.902
							526	3.572	3.168	3.935
							527	3.675	3.123	3.687
							528	3.475	3.256	3.933
							529	3.467	3.197	3.856
							530	3.571	3.232	3.924
							531	3.538	3.318	3.752
							532	3.664	3.152	4.024
							533	3.519	3.347	3.867
							534	3.598	3.127	3.861
							535	3.696	3.354	3.97
							536	3.594	3.182	3.979
							537	3.566	3.138	3.96
							538	3.447	3.241	3.922
							539	3.508	3.206	3.913
							540	3.476	3.14	3.85
							541	3.667	3.099	3.835
							542	3.657	3.131	3.919
							543	3.802	3.122	3.84
							544	3.762	3.249	3.805
							545	3.69	3.198	3.963
							546	3.717	3.176	3.838
							547	3.77	3.256	3.877
							548	3.561	3.255	3.918
							549	3.639	3.305	3.942
							550	3.637	3.277	3.773
							551	3.654	3.209	3.919
							552	3.623	3.15	3.945
							553	3.623	3.254	3.798
							554	3.616	3.256	3.714
							555	3.543	3.074	3.715
							556	3.49	3.165	3.698
							557	3.59	3.258	3.712
							558	3.669	3.245	3.644
							559	3.595	3.282	3.562
							560	3.552	3.17	3.667
							561	3.724	3.192	3.743
							562	3.727	3.244	3.697
							563	3.7	3.339	3.696
							564	3.622	3.295	3.685
							565	3.531	3.115	3.714
							566	3.468	3.097	3.521
							567	3.625	3.112	3.645
							568	3.597	3.287	3.71
							569	3.712	3.277	3.836
							570	3.576	3.194	3.767
							571	3.73	3.216	3.639
							572	3.596	3.128	3.786
							573	3.68	3.143	3.779
							574	3.766	3.172	3.808
							575	3.686	3.23	3.865
							576	3.699	3.316	4.022
							577	3.565	3.321	3.914
							578	3.626	3.248	3.915
							579	3.72	3.303	4.064
							580	3.745	3.321	3.662
							581	3.695	3.395	3.758
							582	3.547	3.381	3.701
							583	3.598	3.472	3.853
							584	3.75	3.383	3.992
							585	3.662	3.413	3.921
							586	3.49	3.472	3.709
							587	3.397	3.33	3.855
							588	3.48	3.43	3.639
							589	3.447	3.303	3.801
							590	3.618	3.392	3.605
							591	3.52	3.425	3.869
							592	3.51	3.348	3.779
							593	3.565	3.327	3.833
							594	3.47	3.434	3.8
							595	3.495	3.447	3.736
							596	3.496	3.379	3.67
							597	3.462	3.455	3.491
							598	3.451	3.369	3.95
							599	3.658	3.379	3.856
							600	3.679	3.468	3.838
							601	3.508	3.531	3.791
							602	3.42	3.51	3.752
							603	3.505	3.634	3.738
							604	3.585	3.507	3.585
							605	3.512	3.607	3.752
							606	3.653	3.635	3.78
							607	3.556	3.632	3.65
							608	3.621	3.523	3.764
							609	3.62	3.408	3.748
							610	3.652	3.462	3.491
							611	3.604	3.421	3.556
							612	3.512	3.53	3.696
							613	3.643	3.564	3.724
							614	3.602	3.478	3.793
							615	3.622	3.616	3.818
							616	3.545	3.598	3.767
							617	3.634	3.546	3.793
							618	3.684	3.597	3.741
							619	3.525	3.565	3.7
							620	3.502	3.395	3.759
							621	3.612	3.333	3.6
							622	3.664	3.411	3.658
							623	3.633	3.53	3.51
							624	4.017	3.432	3.499
							625	3.874	3.454	3.684
							626	3.865	3.568	3.877
							627	3.741	3.525	3.7
							628	3.902	3.405	3.758
							629	3.743	3.475	3.581
							630	3.773	3.508	3.768
							631	3.805	3.508	3.888
							632	3.732	3.575	3.665
							633	3.762	3.523	3.78
							634	3.826	3.514	3.896
							635	3.758	3.529	3.708
							636	3.596	3.397	3.73
							637	3.619	3.514	3.661
							638	3.655	3.437	3.644
							639	3.758	3.42	3.547
							640	3.734	3.383	3.429
							641	3.599	3.25	3.515
							642	3.651	3.45	3.473
							643	3.686	3.425	3.574
							644	3.547	3.349	3.706
							645	3.66	3.271	3.551
							646	3.868	3.18	3.53
							647	3.779	3.273	3.654
							648	3.664	3.119	3.662
							649	3.59	3.304	3.79
							650	3.648	3.193	3.714
							651	3.781	3.121	3.833
							652	3.626	3.213	3.802
							653	3.613	3.118	3.83
							654	3.574	3.275	3.717
							655	3.601	3.23	3.746
							656	3.664	3.25	3.603
							657	3.551	3.261	3.653
							658	3.604	3.137	3.604
							659	3.519	3.327	3.643
							660	3.644	3.181	3.65
							661	3.621	3.167	3.719
							662	3.685	3.274	3.783
							663	3.551	3.325	3.809
							664	3.821	3.318	3.715
							665	3.968	3.308	3.763
							666	3.818	3.155	3.711
							667	3.813	3.295	3.856
							668	3.788	3.193	3.568
							669	3.99	3.27	3.69
							670	3.932	3.162	3.663
							671	3.862	3.033	3.747
							672	3.828	3.088	3.909
							673	4.07	3.182	3.611
							674	3.765	3.246	3.725
							675	3.767	3.315	3.988
							676	3.689	3.198	3.771
							677	3.576	3.293	3.767
							678	3.514	3.135	3.889
							679	3.62	3.144	3.789
							680	3.401	3.162	4.021
							681	3.549	3.362	4.073
							682	3.448	3.289	3.993
							683	3.621	3.278	3.881
							684	3.525	3.188	3.995
							685	3.498	3.296	3.999
							686	3.45	3.224	3.941
							687	3.701	3.335	3.919
							688	3.68	3.19	3.814
							689	3.697	3.222	3.617
							690	3.681	3.222	3.717
							691	3.638	3.165	3.727
							692	3.876	3.126	3.905
							693	3.912	3.053	4.007
							694	3.966	3.135	3.785
							695	3.837	3.103	4.158
							696	3.981	3.197	4.013
							697	3.992	3.32	4.056
							698	4.017	3.277	4.136
							699	3.732	3.32	3.763
							700	3.768	3.35	3.802
							701	4.022	3.23	3.952
							702	3.759	3.235	3.994
							703	3.616	3.215	3.884
							704	3.782	3.437	3.8
							705	3.815	3.21	3.816
							706	3.737	3.328	3.832
							707	3.781	3.229	3.721
							708	3.65	3.189	3.837
							709	3.561	3.271	3.93
							710	3.658	3.403	3.898
							711	3.68	3.302	4.019
							712	3.637	3.46	3.773
							713	3.709	3.501	3.877
							714	3.83	3.298	3.878
							715	3.798	3.198	3.784
							716	3.892	3.227	3.7
							717	3.694	3.267	3.649
							718	3.694	3.273	4
							719	3.629	3.307	3.959
							720	3.587	3.136	3.972
							721	3.549	3.186	4.001
							722	3.516	3.136	3.725
							723	3.816	3.138	4.088
							724	3.76	3.321	3.884
							725	3.973	3.214	3.917
							726	3.844	3.117	3.987
							727	3.939	3.244	3.926
							728	3.666	3.125	3.81
							729	3.718	2.987	3.858
							730	3.693	3.112	3.646
							731	3.625	2.947	3.672
							732	3.664	3.16	3.821
							733	3.575	3.103	3.862
							734	3.655	3.109	3.816
							735	3.669	3.005	3.844
							736	3.491	3.14	3.846
							737	3.299	3.125	3.87
							738	3.186	2.941	3.987
							739	3.484	2.926	3.944
							740	3.536	3.022	4.03
							741	3.515	3.013	4.053
							742	3.335	2.938	3.947
							743	3.58	2.997	3.946
							744	3.501	3.173	4.015
							745	3.368	3.004	3.929
							746	3.47	2.999	3.967
							747	3.528	3.004	4.165
							748	3.701	2.993	4.015
							749	3.551	3.068	4.02
							750	3.741	3.052	4.069
							751	3.658	2.939	3.946
							752	3.813	2.919	4.026
							753	3.88	3.12	3.897
							754	3.849	3.027	3.853
							755	3.968	2.988	3.918
							756	3.782	3.021	3.83
							757	3.843	2.991	3.634
							758	3.681	3.025	3.714
							759	3.428	3.071	3.85
							760	3.511	3.008	3.895
							761	3.418	3.245	3.86
							762	3.755	3.228	3.928
							763	3.589	3.06	4.16
							764	3.583	3.048	4.256
							765	3.515	3.094	4.326
							766	3.588	3.128	3.98
							767	3.729	3.2	3.994
							768	3.504	3.169	3.888
							769	3.619	3.062	3.876
							770	3.538	3.291	3.74
							771	3.471	2.981	3.741
							772	3.674	2.966	3.946
							773	3.648	3.158	3.648
							774	3.711	3.109	3.869
							775	3.761	3.173	3.772
							776	3.569	3.083	3.714
							777	3.566	3.17	3.862
							778	3.449	3.11	3.7
							779	3.453	3.021	3.739
							780	3.528	2.963	3.726
							781	3.497	3.03	3.945
							782	3.428	3.079	3.984
							783	3.344	2.901	3.835
							784	3.278	3.008	3.638
							785	3.322	2.969	3.65
							786	3.338	2.983	3.743
							787	3.343	2.966	3.773
							788	3.345	2.995	3.745
							789	3.68	3.035	3.751
							790	3.673	2.982	3.692
							791	3.645	2.98	3.579
							792	3.74	3.112	3.722
							793	3.937	3.291	3.775
							794	3.852	3.064	3.672
							795	3.823	3.11	3.778
							796	3.655	3.127	3.606
							797	3.697	3.331	3.702
							798	3.934	3.417	3.797
							799	3.95	3.101	3.846
							800	4.078	3.24	3.708
							801	3.996	3.374	3.687
							802	3.94	3.241	3.757
							803	3.817	3.26	3.71
							804	3.731	3.124	3.61
							805	3.956	3.267	3.702
							806	3.783	3.455	3.788
							807	4.005	3.423	3.751
							808	3.892	3.286	3.638
							809	4.083	3.324	3.728
							810	3.954	3.372	3.805
							811	3.845	3.437	3.723
							812	3.732	3.5	3.724
							813	3.643	3.325	3.633
							814	3.933	3.367	3.587
							815	3.828	3.449	3.776
							816	3.81	3.444	3.891
							817	3.82	3.349	3.867
							818	3.818	3.548	3.847
							819	3.607	3.526	4.061
							820	3.504	3.621	4
							821	3.515	3.688	3.882
							822	3.572	3.447	3.807
							823	3.502	3.437	3.767
							824	3.843	3.526	3.831
							825	3.889	3.653	3.798
							826	3.921	3.554	3.712
							827	3.863	3.592	3.69
							828	3.781	3.609	3.734
							829	3.881	3.513	3.651
							830	3.693	3.668	3.618
							831	3.757	3.686	3.737
							832	3.471	3.633	3.618
							833	3.642	3.52	3.67
							834	3.568	3.553	3.824
							835	3.717	3.492	3.825
							836	3.819	3.484	3.892
							837	3.865	3.477	3.71
							838	3.747	3.552	3.812
							839	3.884	3.668	3.7
							840	3.955	3.529	3.595
							841	4.007	3.644	3.729
							842	3.79	3.496	3.818
							843	3.642	3.541	3.853
							844	3.796	3.539	3.67
							845	3.668	3.432	3.642
							846	3.863	3.639	3.662
							847	3.741	3.669	3.759
							848	3.889	3.571	3.765
							849	3.777	3.433	3.895
							850	3.851	3.601	3.874
							851	3.818	3.612	3.976
							852	3.763	3.297	3.875
							853	3.775	3.418	3.88
							854	3.767	3.218	3.989
							855	3.879	3.466	3.941
							856	3.694	3.232	3.881
							857	3.72	3.451	3.842
							858	3.992	3.339	4.088
							859	4.019	3.428	3.914
							860	3.872	3.376	3.835
							861	3.907	3.24	3.632
							862	3.743	3.495	3.795
							863	3.792	3.296	3.886
							864	3.876	3.322	3.936
							865	3.951	3.339	3.889
							866	3.979	3.076	3.801
							867	3.844	3.193	3.843
							868	3.925	3.417	3.891
							869	3.849	3.403	3.914
							870	3.779	3.336	3.938
							871	3.839	3.386	3.639
							872	3.74	3.395	3.661
							873	3.738	3.489	3.719
							874	3.637	3.466	3.801
							875	4.176	3.475	3.607
							876	3.956	3.542	3.638
							877	3.711	3.149	3.751
							878	3.653	3.073	3.789
							879	3.715	3.085	3.8
							880	3.785	3.019	3.77
							881	3.686	3.101	3.982
							882	3.749	2.965	3.883
							883	3.654	3.056	4.026
							884	3.916	2.879	4.154
							885	4.014	3.053	3.977
							886	3.956	3.003	3.685
							887	3.951	3.055	3.617
							888	4.048	3.146	3.711
							889	4.022	3.088	3.859
							890	3.982	3.089	3.776
							891	3.936	3.049	3.611
							892	3.963	2.962	3.662
							893	3.867	3.168	3.668
							894	3.926	2.993	3.832
							895	3.889	2.994	3.756
							896	4.023	2.911	3.626
							897	4.038	2.829	3.583
							898	4.007	3.028	3.669
							899	3.84	3.059	3.717
							900	3.923	3.04	3.692
							901	3.985	2.977	3.741
							902	3.895	2.998	3.578
							903	4.076	2.985	3.795
							904	4.019	3.05	3.6
							905	4.179	3.173	3.604
							906	4.251	3.247	3.707
							907	4.113	3.167	3.816
							908	4.097	3.195	3.906
							909	4.043	3.191	3.74
							910	4.024	3.147	3.784
							911	4.393	3.205	3.751
							912	4.282	3.234	3.795
							913	3.995	3.285	3.689
							914	3.884	3.08	3.741
							915	3.924	3.228	3.8
							916	3.876	3.222	3.744
							917	3.885	3.118	3.7
							918	3.851	3.053	3.833
							919	3.997	2.956	3.71
							920	3.727	2.977	3.864
							921	3.806	3.008	3.83
							922	3.937	2.977	3.761
							923	3.775	2.988	3.7
							924	3.878	3.106	3.745
							925	3.965	3.15	3.691
							926	3.806	3.121	3.652
							927	3.721	3.201	3.659
							928	3.67	3.221	3.851
							929	3.644	3.328	3.754
							930	3.667	3.256	3.787
							931	3.734	3.395	3.815
							932	3.831	3.296	3.671
							933	3.877	3.218	3.764
							934	3.994	3.221	3.645
							935	3.754	3.162	3.533
							936	3.794	3.234	3.636
							937	3.796	3.165	3.587
							938	3.864	3.245	3.549
							939	3.806	3.293	3.392
							940	3.869	3.13	3.562
							941	3.914	3.243	3.686
							942	3.776	3.253	3.515
							943	3.789	3.273	3.675
							944	3.826	3.325	3.661
							945	3.848	3.207	3.672
							946	3.703	3.317	3.651
							947	4.007	3.276	3.508
							948	3.948	3.179	3.552
							949	3.999	3.191	3.555
							950	3.907	3.172	3.422
							951	3.945	3.343	3.468
							952	3.951	3.271	3.416
							953	3.973	3.321	3.511
							954	3.857	3.11	3.61
							955	4.042	3.329	3.559
							956	3.959	3.307	3.526
							957	3.9	3.203	3.57
							958	4.114	3.21	3.762
							959	4.126	3.333	3.694
							960	3.97	3.175	3.638
							961	3.817	3.143	3.61
							962	3.844	3.117	3.555
							963	3.764	3.098	3.477
							964	3.83	3.177	3.323
							965	3.731	3.135	3.511
							966	3.921	2.878	3.443
							967	3.832	2.924	3.626
							968	3.927	2.933	3.797
							969	3.844	2.834	4.037
							970	3.895	3	3.78
							971	3.857	2.981	3.88
							972	3.778	3.002	3.839
							973	3.651	2.887	3.789
							974	3.656	2.97	3.806
							975	3.677	3.045	3.731
							976	3.799	3.207	3.679
							977	3.807	3.155	4.069
							978	3.877	3.246	3.938
							979	4.144	3.214	4.035
							980	4.053	3.148	4.081
							981	4.019	3.231	4.158
							982	3.937	3.005	4.014
							983	3.863	3.167	3.86
							984	3.995	3.286	4.048
							985	4.083	3.068	3.943
							986	4.067	3.12	3.902
							987	4.019	3.242	3.885
							988	3.969	3.174	3.885
							989	3.817	3	3.827
							990	3.693	3.085	3.839
							991	3.552	3.255	3.879
							992	3.632	3.13	3.603
							993	3.49	3.221	3.798
							994	3.631	3.143	3.852
							995	3.993	3.192	3.751
							996	3.764	3.037	3.876
							997	3.671	3.005	3.915
							998	3.623	3.095	3.716
							999	3.74	3.02	3.629
							1000	3.451	3.03	3.658
							1001	3.538	3.07	3.686
							1002	3.625	3.209	3.795
							1003	3.741	3.233	3.791
							1004	3.797	3.346	3.785
							1005	3.851	3.224	3.744
							1006	3.694	3.324	3.776
							1007	3.548	3.248	3.754
							1008	3.53	3.203	3.759
							1009	3.467	3.313	3.732
							1010	3.356	3.162	3.871
							1011	3.522	3.327	3.753
							1012	3.699	3.178	3.712
							1013	3.625	3.09	3.7
							1014	3.406	3.197	3.715
							1015	3.74	3.12	3.798
							1016	3.651	3.09	3.704
							1017	3.532	3.14	3.855
							1018	3.751	3.291	3.77
							1019	3.721	3.454	3.57
							1020	3.661	3.397	3.749
							1021	3.647	3.201	3.769
							1022	3.499	3.242	3.732
							1023	3.774	3.133	3.644
							1024	3.819	3.274	3.648
							1025	3.541	3.481	3.609
							1026	3.573	3.283	3.652
							1027	3.584	3.411	3.642
							1028	3.682	3.41	3.556
							1029	3.551	3.484	3.532
							1030	3.519	3.22	3.594
							1031	3.657	3.12	3.634
							1032	3.854	3.251	3.814
							1033	3.909	3.158	3.793
							1034	3.651	3.028	3.731
							1035	3.64	3.117	3.65
							1036	3.636	3.066	3.653
							1037	3.558	2.994	3.796
							1038	3.814	3.063	3.762
							1039	3.706	3.061	3.639
							1040	3.702	2.984	3.731
							1041	3.616	3.054	3.653
							1042	3.755	3.071	3.716
							1043	3.638	3.14	3.641
							1044	3.642	3.265	3.644
							1045	3.646	3.229	3.845
							1046	3.565	3.176	3.942
							1047	3.728	3.419	3.944
							1048	3.532	3.204	3.783
							1049	3.569	3.385	3.871
							1050	3.343	3.26	3.801
							1051	3.517	3.257	3.802
							1052	3.407	3.092	3.771
							1053	3.447	3.053	4.019
							1054	3.448	3.011	3.927
							1055	3.357	3.13	3.785
							1056	3.668	3.017	3.808
							1057	3.691	3.116	3.899
							1058	3.415	3.196	3.937
							1059	3.578	3.302	4.009
							1060	3.324	3.199	4.009
							1061	3.351	3.251	3.847
							1062	3.397	3.161	3.961
							1063	3.311	3.373	3.955
							1064	3.397	3.32	3.674
							1065	3.309	3.414	3.855
							1066	3.262	3.193	3.894
							1067	3.107	3.182	3.852
							1068	3.399	3.166	3.832
							1069	3.326	3.099	3.724
							1070	3.306	3.134	3.865
							1071	3.495	3.226	3.971
							1072	3.519	3.362	3.839
							1073	3.464	3.341	3.845
							1074	3.337	3.213	3.8
							1075	3.372	3.248	3.82
							1076	3.382	3.125	3.735
							1077	3.377	3.051	3.939
							1078	3.296	3.109	3.892
							1079	3.265	3.096	3.9
							1080	3.353	3.006	3.967
							1081	3.396	3.23	3.899
							1082	3.429	3.459	4.011
							1083	3.501	3.189	4.17
							1084	3.371	3.224	4.009
							1085	3.382	3.333	3.935
							1086	3.259	3.495	3.883
							1087	3.405	3.394	3.943
							1088	3.379	3.51	3.862
							1089	3.282	3.488	4.032
							1090	3.347	3.369	3.978
							1091	3.394	3.518	3.84
							1092	3.3	3.504	3.747
							1093	3.405	3.388	3.748
							1094	3.125	3.569	3.911
							1095	3.439	3.291	4.15
							1096	3.492	3.403	3.951
							1097	3.492	3.393	3.999
							1098	3.452	3.333	3.995
							1099	3.427	3.224	3.999
							1100	3.474	3.229	3.833
							1101	3.524	3.207	4.043
							1102	3.514	3.383	3.8
							1103	3.626	3.201	4.005
							1104	3.644	3.307	3.931
							1105	3.576	3.416	3.875
							1106	3.514	3.439	3.974
							1107	3.245	3.195	3.938
							1108	3.68	3.426	3.904
							1109	3.603	3.26	3.651
							1110	3.484	3.367	3.835
							1111	3.481	3.217	3.902
							1112	3.563	3.313	3.862
							1113	3.624	3.095	3.892
							1114	3.599	3.266	3.912
							1115	3.638	3.21	3.929
							1116	3.61	3.4	4.038
							1117	3.465	3.227	3.987
							1118	3.556	3.345	3.759
							1119	3.451	3.441	3.809
							1120	3.709	3.381	3.877
							1121	3.573	3.433	3.991
							1122	3.445	3.372	3.914
							1123	3.585	3.319	4.237
							1124	3.453	3.321	3.952
							1125	3.645	3.28	3.893
							1126	3.337	3.182	3.953
							1127	3.49	3.097	3.811
							1128	3.385	3.133	3.971
							1129	3.738	2.881	3.833
							1130	3.352	3.032	3.664
							1131	3.49	3.191	3.718
							1132	3.58	3.245	3.921
							1133	3.528	3.163	3.957
							1134	3.671	3.165	3.89
							1135	3.594	3.151	3.751
							1136	3.654	3.16	3.845
							1137	3.554	3.27	3.936
							1138	3.763	3.313	3.951
							1139	3.642	3.076	3.883
							1140	3.664	3.093	3.745
							1141	3.577	3.245	3.854
							1142	3.607	3.105	3.97
							1143	3.575	3.252	3.885
							1144	3.659	3.179	4.037
							1145	3.465	3.233	3.949
							1146	3.746	3.304	3.869
							1147	3.721	3.328	3.945
							1148	3.582	3.341	3.831
							1149	3.67	3.193	3.805
							1150	3.837	3.247	3.993
							1151	3.87	3.229	3.86
							1152	3.757	3.324	3.938
							1153	3.577	3.152	4.039
							1154	3.611	3.093	3.939
							1155	3.819	3.279	3.92
							1156	3.662	3.137	3.919
							1157	3.621	3.118	3.816
							1158	3.654	3.201	3.712
							1159	3.623	3.041	3.842
							1160	3.781	3.2	3.678
							1161	3.731	3.144	3.809
							1162	3.823	3.2	3.782
							1163	3.807	3.069	3.977
							1164	3.876	3.217	3.852
							1165	3.735	3.079	3.996
							1166	3.918	2.932	3.801
							1167	3.774	3.09	3.93
							1168	3.96	3.144	3.713
							1169	3.901	3.158	4.081
							1170	3.8	3.156	4.026
							1171	3.922	3.212	3.817
							1172	3.795	3.203	4.02
							1173	3.975	3.358	3.957
							1174	3.915	3.28	3.953
							1175	3.885	3.088	3.795
							1176	4.062	3.315	3.935
							1177	4.118	3.29	3.612
							1178	3.813	3.261	3.926
							1179	3.911	3.074	3.797
							1180	4.005	3.132	3.894
							1181	3.967	3.286	3.715
							1182	3.961	3.263	3.546
							1183	3.965	3.335	3.614
							1184	3.817	3.362	3.845
							1185	3.669	3.343	3.618
							1186	3.681	3.417	3.736
							1187	3.753	3.37	3.503
							1188	3.755	3.296	3.652
							1189	3.873	3.328	3.58
							1190	3.796	3.26	3.806
							1191	3.637	3.148	3.661
							1192	3.619	3.275	3.933
							1193	3.652	2.995	3.761
							1194	3.596	2.984	3.703
							1195	3.562	3.056	3.73
							1196	3.53	3.08	3.808
							1197	3.414	3.138	3.781
							1198	3.684	3.064	3.757
							1199	3.52	3.057	3.554
							1200	3.604	3.033	3.532
							1201	3.558	3.137	3.754
							1202	3.724	3.085	3.521
							1203	3.578	3.074	3.727
							1204	3.662	3.249	3.831
							1205	3.585	3.335	3.743
							1206	3.657	3.251	3.676
							1207	3.818	3.189	3.891
							1208	3.761	3.135	3.716
							1209	3.546	3.21	3.789
							1210	3.656	3.183	3.778
							1211	3.685	3.199	3.617
							1212	3.663	3.076	3.727
							1213	3.695	3.16	3.825
							1214	3.556	3.156	3.619
							1215	3.355	3.088	3.67
							1216	3.499	3.142	3.777
							1217	3.54	3.223	3.685
							1218	3.577	3.241	3.61
							1219	3.496	3.229	3.859
							1220	3.623	3.068	3.794
							1221	3.589	3.203	3.783
							1222	3.524	3.061	3.806
							1223	3.583	3.042	3.717
							1224	3.613	3.117	3.916
							1225	3.639	3.111	4.012
							1226	3.598	3	4.184
							1227	3.49	3.171	4.191
							1228	3.762	3.114	4.068
							1229	3.851	3.213	4.044
							1230	3.713	3.07	3.92
							1231	3.673	2.973	3.842
							1232	3.768	2.993	3.97
							1233	3.77	3.05	3.932
							1234	3.442	2.988	4.098
							1235	3.514	2.997	3.855
							1236	3.707	3.022	3.87
							1237	3.487	2.886	3.799
							1238	3.389	2.917	3.569
							1239	3.537	2.974	3.735
							1240	3.506	2.92	3.599
							1241	3.435	2.995	3.685
							1242	3.293	2.97	3.497
							1243	3.608	3.103	3.581
							1244	3.445	3.144	3.507
							1245	3.493	3.214	3.566
							1246	3.532	3.117	3.558
							1247	3.526	3.205	3.745
							1248	3.444	3.293	3.632
							1249	3.415	3.183	3.687
							1250	3.459	3.155	3.933
							1251	3.25	3.077	3.884
							1252	3.261	3.056	3.788
							1253	3.388	3.049	3.742
							1254	3.3	3.222	3.706
							1255	3.443	3.036	3.488
							1256	3.42	3.239	3.491
							1257	3.368	3.06	3.524
							1258	3.314	3.145	3.558
							1259	3.544	3.085	3.607
							1260	3.48	3.153	3.641
							1261	3.416	3.059	3.613
							1262	3.384	3.151	3.544
							1263	3.49	3.141	3.592
							1264	3.397	3.315	3.586
							1265	3.452	3.291	3.477
							1266	3.409	3.317	3.72
							1267	3.463	3.285	3.586
							1268	3.449	3.315	3.502
							1269	3.564	3.231	3.571
							1270	3.668	3.401	3.518
							1271	3.597	3.304	3.592
							1272	3.649	3.604	3.514
							1273	3.661	3.455	3.512
							1274	3.733	3.247	3.378
							1275	3.645	3.445	3.552
							1276	3.553	3.328	3.596
							1277	3.627	3.422	3.711
							1278	3.637	3.5	3.658
							1279	3.556	3.307	3.591
							1280	3.719	3.346	3.595
							1281	3.554	3.41	3.497
							1282	3.524	3.414	3.626
							1283	3.705	3.353	3.67
							1284	3.688	3.464	3.546
							1285	3.671	3.31	3.605
							1286	3.685	3.398	3.47
							1287	3.696	3.338	3.515
							1288	3.693	3.431	3.403
							1289	3.657	3.514	3.675
							1290	3.514	3.509	3.747
							1291	3.654	3.387	3.576
							1292	3.643	3.48	3.667
							1293	3.592	3.402	3.437
							1294	3.636	3.44	3.516
							1295	3.586	3.269	3.409
							1296	3.557	3.565	3.622
							1297	3.51	3.347	3.486
							1298	3.661	3.495	3.575
							1299	3.599	3.425	3.515
							1300	3.596	3.382	3.554
							1301	3.602	3.468	3.497
							1302	3.48	3.498	3.501
							1303	3.578	3.589	3.406
							1304	3.636	3.604	3.543
							1305	3.523	3.423	3.47
							1306	3.517	3.501	3.599
							1307	3.573	3.567	3.684
							1308	3.579	3.489	3.666
							1309	3.575	3.526	3.766
							1310	3.621	3.431	3.842
							1311	3.599	3.416	3.763
							1312	3.627	3.442	3.838
							1313	3.609	3.404	3.7
							1314	3.516	3.466	3.919
							1315	3.618	3.533	3.79
							1316	3.39	3.426	3.744
							1317	3.351	3.363	4.022
							1318	3.417	3.419	3.905
							1319	3.431	3.512	3.886
							1320	3.479	3.327	3.9
							1321	3.666	3.388	4.1
							1322	3.618	3.394	3.98
							1323	3.645	3.393	4
							1324	3.481	3.491	4.061
							1325	3.553	3.46	3.938
							1326	3.425	3.441	3.974
							1327	3.415	3.531	3.817
							1328	3.529	3.566	3.834
							1329	3.467	3.393	3.927
							1330	3.517	3.432	4.001
							1331	3.477	3.404	3.95
							1332	3.517	3.517	3.993
							1333	3.384	3.631	3.749
							1334	3.515	3.594	3.755
							1335	3.583	3.6	3.815
							1336	3.605	3.594	3.909
							1337	3.575	3.404	3.891
							1338	3.657	3.563	3.71
							1339	3.614	3.617	3.793
							1340	3.639	3.539	3.503
							1341	3.57	3.486	3.632
							1342	3.453	3.532	3.782
							1343	3.586	3.485	3.712
							1344	3.518	3.535	3.709
							1345	3.4	3.534	4.038
							1346	3.486	3.612	3.807
							1347	3.55	3.528	3.988
							1348	3.566	3.362	3.872
							1349	3.518	3.367	3.797
							1350	3.475	3.522	3.756
							1351	3.473	3.427	3.706
							1352	3.368	3.613	3.741
							1353	3.47	3.453	3.785
							1354	3.463	3.51	3.709
							1355	3.598	3.503	3.753
							1356	3.394	3.579	3.866
							1357	3.356	3.604	3.935
							1358	3.36	3.706	3.72
							1359	3.316	3.502	3.719
							1360	3.386	3.566	3.673
							1361	3.405	3.755	3.813
							1362	3.365	3.556	3.829
							1363	3.281	3.44	3.869
							1364	3.316	3.645	3.794
							1365	3.338	3.679	3.639
							1366	3.428	3.564	3.914
							1367	3.212	3.632	3.976
							1368	3.304	3.386	3.766
							1369	3.319	3.332	4
							1370	3.205	3.444	3.846
							1371	3.295	3.437	4.007
							1372	3.315	3.493	4.11
							1373	3.289	3.369	4.051
							1374	3.409	3.507	3.924
							1375	3.111	3.403	3.999
							1376	3.353	3.507	3.946
							1377	3.403	3.612	4.019
							1378	3.471	3.58	4.004
							1379	3.464	3.593	4.069
							1380	3.486	3.628	3.905
							1381	3.345	3.4	3.796
							1382	3.359	3.476	3.737
							1383	3.302	3.33	3.954
							1384	3.37	3.506	4.063
							1385	3.358	3.359	4.034
							1386	3.239	3.53	3.97
							1387	3.241	3.41	3.869
							1388	3.194	3.56	3.746
							1389	3.303	3.578	3.849
							1390	3.255	3.682	3.867
							1391	3.379	3.684	3.677
							1392	3.28	3.692	3.898
							1393	3.29	3.653	3.924
							1394	3.274	3.596	3.963
							1395	3.363	3.607	4.082
							1396	3.166	3.477	3.984
							1397	3.303	3.574	3.991
							1398	3.393	3.543	3.861
							1399	3.394	3.621	3.879
							1400	3.513	3.68	3.806
							1401	3.478	3.779	3.895
							1402	3.356	3.743	3.849
							1403	3.43	3.671	3.807
							1404	3.441	3.58	3.763
							1405	3.501	3.699	3.807
							1406	3.461	3.602	3.851
							1407	3.484	3.53	3.686
							1408	3.503	3.522	3.812
							1409	3.471	3.441	3.691
							1410	3.425	3.724	3.856
							1411	3.449	3.56	3.93
							1412	3.246	3.659	3.883
							1413	3.401	3.577	3.828
							1414	3.388	3.664	3.782
							1415	3.454	3.618	3.75
							1416	3.369	3.729	3.716
							1417	3.579	3.692	3.795
							1418	3.517	3.674	3.774
							1419	3.434	3.705	3.802
							1420	3.451	3.612	3.9
							1421	3.467	3.695	3.782
							1422	3.536	3.542	3.816
							1423	3.466	3.579	3.774
							1424	3.445	3.593	3.959
							1425	3.3	3.561	3.769
							1426	3.209	3.68	3.759
							1427	3.355	3.677	3.897
							1428	3.331	3.596	3.78
							1429	3.373	3.7	3.73
							1430	3.507	3.67	3.827
							1431	3.441	3.594	3.881
							1432	3.494	3.66	3.811
							1433	3.578	3.607	3.699
							1434	3.52	3.422	3.858
							1435	3.584	3.518	3.687
							1436	3.648	3.38	3.889
							1437	3.451	3.504	3.665
							1438	3.505	3.539	3.803
							1439	3.532	3.543	3.924
							1440	3.4	3.676	3.899
							1441	3.338	3.448	3.848
							1442	3.386	3.604	3.795
							1443	3.371	3.619	3.805
							1444	3.32	3.636	3.735
							1445	3.279	3.693	3.789
							1446	3.24	3.576	3.9
							1447	3.338	3.642	3.747
							1448	3.335	3.588	3.768
							1449	3.284	3.513	3.754
							1450	3.294	3.697	3.728
							1451	3.293	3.739	3.776
							1452	3.189	3.724	3.605
							1453	3.3	3.662	3.8
							1454	3.268	3.825	3.716
							1455	3.243	3.679	3.99
							1456	3.3	3.662	3.94
							1457	3.402	3.52	3.886
							1458	3.363	3.538	3.929
							1459	3.285	3.482	4.017
							1460	3.248	3.391	4.092
							1461	3.37	3.315	3.928
							1462	3.372	3.556	3.772
							1463	3.389	3.539	3.878
							1464	3.353	3.634	3.83
							1465	3.339	3.713	3.969
							1466	3.316	3.852	3.853
							1467	3.117	3.759	3.739
							1468	3.291	3.754	3.816
							1469	3.274	3.697	3.784
							1470	3.138	3.576	3.846
							1471	3.224	3.777	3.885
							1472	3.415	3.799	3.756
							1473	3.273	3.808	4.137
							1474	3.35	3.727	4.051
							1475	3.274	3.777	4.094
							1476	3.341	3.763	3.983
							1477	3.238	3.887	3.944
							1478	3.331	3.84	4.055
							1479	3.526	3.829	4.066
							1480	3.356	3.887	3.926
							1481	3.448	4.031	4.09
							1482	3.515	3.776	4.072
							1483	3.603	4.069	4.073
							1484	3.58	3.875	4.037
							1485	3.53	3.969	4.093
							1486	3.586	4.01	4.141
							1487	3.538	3.931	4.207
							1488	3.653	3.926	4.017
							1489	3.557	3.983	4.055
							1490	3.635	3.733	3.926
							1491	3.4	3.703	4.004
							1492	3.504	3.812	4.004
							1493	3.492	3.681	3.817
							1494	3.471	3.865	4.064
							1495	3.356	4.01	4.054
							1496	3.36	3.811	3.965
							1497	3.45	3.716	3.983
							1498	3.475	3.819	3.921
							1499	3.491	3.736	3.964
							1500	3.471	3.747	3.982
							1501	3.554	3.744	3.661
							1502	3.438	3.667	3.896
							1503	3.382	3.915	3.697
							1504	3.415	4.189	3.802
							1505	3.329	3.884	3.841
							1506	3.291	3.814	4.102
							1507	3.356	3.657	3.94
							1508	3.436	3.699	4.012
							1509	3.481	3.76	4.036
							1510	3.529	3.684	3.937
							1511	3.419	3.758	4.115
							1512	3.476	3.81	4.074
							1513	3.483	3.908	4.256
							1514	3.374	3.797	4.007
							1515	3.371	3.764	3.894
							1516	3.35	3.643	3.856
							1517	3.305	3.911	3.966
							1518	3.389	4.026	4.025
							1519	3.28	3.871	3.859
							1520	3.239	3.855	3.883
							1521	3.334	3.95	3.897
							1522	3.335	3.919	3.878
							1523	3.345	3.913	4.025
							1524	3.269	3.942	3.976
							1525	3.316	3.676	4.122
							1526	3.27	3.839	4.109
							1527	3.329	3.948	3.877
							1528	3.491	3.884	4.01
							1529	3.494	3.913	3.956
							1530	3.568	3.83	3.952
							1531	3.529	3.808	3.915
							1532	3.41	3.685	3.927
							1533	3.582	3.793	3.826
							1534	3.383	3.771	3.95
							1535	3.485	3.856	3.83
							1536	3.424	3.695	3.869
							1537	3.354	3.656	3.778
							1538	3.4	3.843	3.784
							1539	3.535	3.794	4.004
							1540	3.646	3.899	3.998
							1541	3.545	3.677	4.044
							1542	3.512	3.807	3.984
							1543	3.556	3.831	3.937
							1544	3.495	3.648	4.001
							1545	3.29	3.687	3.888
							1546	3.26	3.856	3.941
							1547	3.378	3.87	3.889
							1548	3.314	3.874	3.903
							1549	3.283	3.697	3.993
							1550	3.342	3.648	4.011
							1551	3.531	3.715	4.007
							1552	3.611	3.907	3.956
							1553	3.605	3.65	4.033
							1554	3.478	3.887	3.964
							1555	3.533	3.912	4.027
							1556	3.256	3.824	3.93
							1557	3.478	3.901	3.941
							1558	3.574	3.9	3.924
							1559	3.423	3.758	3.936
							1560	3.45	3.809	3.851
							1561	3.334	3.595	3.903
							1562	3.46	3.663	3.989
							1563	3.41	3.781	3.965
							1564	3.503	3.69	4.027
							1565	3.373	3.671	4.095
							1566	3.368	3.672	4.022
							1567	3.23	3.561	3.964
							1568	3.391	3.749	4.007
							1569	3.321	3.907	4.078
							1570	3.453	3.695	3.894
							1571	3.512	3.623	3.924
							1572	3.676	3.835	3.994
							1573	3.587	3.619	4.032
							1574	3.451	3.757	3.96
							1575	3.487	3.599	3.823
							1576	3.363	3.556	3.968
							1577	3.595	3.549	3.942
							1578	3.453	3.674	4.041
							1579	3.314	3.426	4.049
							1580	3.378	3.48	3.901
							1581	3.424	3.526	3.919
							1582	3.457	3.534	4.011
							1583	3.463	3.702	3.978
							1584	3.343	3.713	3.977
							1585	3.532	3.56	4.032
							1586	3.524	3.593	4.02
							1587	3.474	3.726	3.955
							1588	3.407	3.72	3.917
							1589	3.397	3.674	3.911
							1590	3.314	3.511	3.945
							1591	3.418	3.568	4.058
							1592	3.399	3.557	4.049
							1593	3.26	3.546	4.016
							1594	3.376	3.664	3.834
							1595	3.221	3.753	3.901
							1596	3.351	3.891	3.887
							1597	3.439	3.697	3.974
							1598	3.496	3.677	3.931
							1599	3.5	3.632	4.019
							1600	3.353	3.856	3.886
							1601	3.42	3.653	3.801
							1602	3.425	3.712	3.762
							1603	3.518	3.716	3.9
							1604	3.489	3.834	3.957
							1605	3.449	3.68	4.075
							1606	3.378	3.624	3.994
							1607	3.43	3.834	3.948
							1608	3.4	3.856	3.973
							1609	3.371	3.761	3.96
							1610	3.481	3.657	3.993
							1611	3.45	3.616	4.033
							1612	3.453	3.549	3.93
							1613	3.436	3.662	4.081
							1614	3.373	3.587	4.096
							1615	3.47	3.8	3.978
							1616	3.381	3.799	4.101
							1617	3.321	3.746	4.044
							1618	3.351	3.866	4.056
							1619	3.298	3.833	4.083
							1620	3.18	3.855	4.094
							1621	3.291	3.767	4.1
							1622	3.355	3.916	3.96
							1623	3.244	4.174	3.955
							1624	3.217	3.865	3.859
							1625	3.442	3.827	4.02
							1626	3.292	3.837	4.052
							1627	3.339	3.815	4.125
							1628	3.299	3.724	4.043
							1629	3.372	3.791	4.128
							1630	3.478	3.878	3.917
							1631	3.447	3.71	4.133
							1632	3.404	3.765	3.925
							1633	3.256	3.713	4.016
							1634	3.444	3.884	4.175
							1635	3.368	3.949	4.048
							1636	3.459	4.088	3.928
							1637	3.39	3.853	4.141
							1638	3.462	4.075	4.176
							1639	3.359	4.056	4.158
							1640	3.438	3.902	4.106
							1641	3.249	3.975	4.087
							1642	3.264	4.102	4.239
							1643	3.301	4.017	4.18
							1644	3.375	3.946	4.365
							1645	3.486	4.008	4.366
							1646	3.551	3.914	4.309
							1647	3.42	3.897	4.178
							1648	3.398	3.953	4.182
							1649	3.386	3.845	4.167
							1650	3.467	3.891	4.098
							1651	3.554	3.742	4.079
							1652	3.598	3.888	4.23
							1653	3.414	3.958	4.106
							1654	3.399	3.769	4.113
							1655	3.432	3.652	4.173
							1656	3.38	3.657	4.167
							1657	3.301	3.718	4.09
							1658	3.228	3.612	3.989
							1659	3.421	3.671	4.151
							1660	3.32	3.729	4.123
							1661	3.406	3.756	4.124
							1662	3.367	3.965	4.092
							1663	3.423	3.885	4.11
							1664	3.4	3.805	4.13
							1665	3.265	3.917	4.121
							1666	3.425	3.716	4.059
							1667	3.414	3.662	4.032
							1668	3.234	3.805	4.255
							1669	3.313	3.646	4.274
							1670	3.296	3.923	4.133
							1671	3.281	3.887	4.154
							1672	3.391	3.639	4.224
							1673	3.418	3.907	4.217
							1674	3.329	3.761	3.904
							1675	3.231	3.85	3.92
							1676	3.321	3.899	4.117
							1677	3.339	3.765	4.021
							1678	3.315	3.706	4.115
							1679	3.436	3.733	4.123
							1680	3.321	3.693	3.985
							1681	3.277	3.828	4.053
							1682	3.19	3.728	4.298
							1683	3.191	3.723	3.956
							1684	3.118	3.782	4.249
							1685	3.225	3.77	4.226
							1686	3.234	3.667	4.252
							1687	3.291	3.707	4.158
							1688	3.335	3.753	4.198
							1689	3.227	3.786	4.257
							1690	3.277	3.679	4.219
							1691	3.179	3.688	4.352
							1692	3.267	3.604	4.151
							1693	3.316	3.728	4.114
							1694	3.322	3.862	4.143
							1695	3.365	3.92	4.241
							1696	3.43	3.824	4.384
							1697	3.382	3.92	4.287
							1698	3.388	3.831	4.21
							1699	3.356	3.805	4.329
							1700	3.457	3.893	4.209
							1701	3.55	3.985	4.266
							1702	3.443	3.989	4.123
							1703	3.554	3.977	4.245
							1704	3.483	4.056	4.057
							1705	3.634	4.115	4.027
							1706	3.52	4.022	4.19
							1707	3.474	3.95	4.124
							1708	3.37	4.031	4.136
							1709	3.29	4.051	4.119
							1710	3.215	4.274	4.122
							1711	3.421	4.078	4.166
							1712	3.253	4.148	3.962
							1713	3.434	4.065	4.08
							1714	3.528	4.107	4.017
							1715	3.466	4.154	4.224
							1716	3.443	4.154	4.106
							1717	3.39	4.223	3.958
							1718	3.37	4.141	3.941
							1719	3.481	4.129	4.108
							1720	3.456	4.255	4.072
							1721	3.416	3.831	4.072
							1722	3.357	3.965	4.064
							1723	3.518	4.048	4.209
							1724	3.553	4.304	4.084
							1725	3.389	4.164	4.064
							1726	3.519	4.075	3.997
							1727	3.5	4	4.167
							1728	3.489	4.121	4.054
							1729	3.435	4.02	4.127
							1730	3.469	4.13	3.966
							1731	3.547	3.996	3.771
							1732	3.372	3.756	4.119
							1733	3.452	3.981	4.095
							1734	3.205	3.994	4.202
							1735	3.385	3.957	3.999
							1736	3.411	4.106	4.06
							1737	3.394	4.021	4.158
							1738	3.444	4.016	4.033
							1739	3.469	4.044	3.975
							1740	3.432	3.856	4.135
							1741	3.325	4.045	4.058
							1742	3.436	4.109	4.135
							1743	3.454	4.071	4.228
							1744	3.467	4.019	4.133
							1745	3.353	4.104	4.087
							1746	3.318	4.012	4.089
							1747	3.678	4.01	4.171
							1748	3.645	3.941	4.072
							1749	3.699	4.033	4.104
							1750	3.72	4.043	3.973
							1751	3.583	4.131	4.108
							1752	3.579	3.942	4.061
							1753	3.487	4.024	4.106
							1754	3.498	3.969	4.035
							1755	3.555	4.076	4.013
							1756	3.647	4.043	4.168
							1757	3.31	4.076	4.136
							1758	3.425	4.259	4.154
							1759	3.47	4.219	4.185
							1760	3.444	4.285	3.985
							1761	3.5	4.121	4.065
							1762	3.551	4.04	3.918
							1763	3.496	3.994	4.008
							1764	3.373	3.923	4.036
							1765	3.477	4.048	4.026
							1766	3.618	4.065	3.923
							1767	3.479	3.891	4.042
							1768	3.489	4.051	3.94
							1769	3.348	4.019	3.968
							1770	3.659	4.245	4.074
							1771	3.569	4.161	3.929
							1772	3.604	4.346	3.921
							1773	3.503	4.213	3.96
							1774	3.429	4.168	3.985
							1775	3.481	4.24	3.914
							1776	3.663	4.049	3.96
							1777	3.578	4.313	4.039
							1778	3.535	4.123	4.063
							1779	3.586	3.766	4.034
							1780	3.412	3.915	3.968
							1781	3.589	3.965	4.009
							1782	3.665	3.872	4.083
							1783	3.76	4.033	4.337
							1784	3.739	4.133	4.043
							1785	3.742	4.185	4.205
							1786	3.837	3.999	4.11
							1787	3.74	4.177	3.959
							1788	3.501	4.172	4.118
							1789	3.694	4.098	4.081
							1790	3.623	4.191	4.271
							1791	3.605	4.045	4.172
							1792	3.539	4.05	3.965
							1793	3.691	4.006	4.128
							1794	3.553	3.81	4.225
							1795	3.657	4.024	3.967
							1796	3.632	3.998	4.023
							1797	3.712	4.139	4.154
							1798	3.746	4.141	4.043
							1799	3.737	4.179	4.165
							1800	3.65	4.082	4.064
							1801	3.627	4.033	4.207
							1802	3.832	4.158	4.178
							1803	4.025	4.087	3.896
							1804	3.797	4.011	3.943
							1805	3.629	4.047	3.955
							1806	3.752	3.937	3.892
							1807	3.669	4.03	4.111
							1808	3.806	3.934	3.976
							1809	3.805	3.921	4.133
							1810	3.762	3.801	4.187
							1811	3.539	3.958	4.031
							1812	3.726	3.816	4.035
							1813	3.772	3.887	4.126
							1814	3.525	3.822	3.962
							1815	3.584	3.852	4.015
							1816	3.417	3.795	3.965
							1817	3.533	3.876	3.897
							1818	3.598	4.156	3.847
							1819	3.722	4.112	3.918
							1820	3.621	4.105	3.965
							1821	3.616	3.923	3.837
							1822	3.625	3.835	3.956
							1823	3.606	3.914	3.972
							1824	3.447	4.02	3.771
							1825	3.605	4.062	3.957
							1826	3.391	3.95	3.815
							1827	3.523	3.852	3.768
							1828	3.607	3.954	3.739
							1829	3.586	3.8	3.811
							1830	3.527	4.027	3.763
							1831	3.511	3.683	3.808
							1832	3.668	3.943	3.903
							1833	3.65	3.918	3.822
							1834	3.558	3.773	3.95
							1835	3.696	3.946	3.911
							1836	3.687	3.78	3.929
							1837	3.766	3.747	3.856
							1838	3.711	3.799	3.844
							1839	3.637	3.775	3.959
							1840	3.703	3.71	4.064
							1841	3.572	3.85	4.071
							1842	3.674	3.977	3.82
							1843	3.665	4.079	3.729
							1844	3.588	4.178	3.909
							1845	3.845	3.943	3.85
							1846	3.67	3.878	4.031
							1847	3.715	4.065	3.989
							1848	3.738	4.101	4.215
							1849	3.71	4.15	4.045
							1850	3.568	4.119	3.992
							1851	3.63	4.193	4.164
							1852	3.868	4.007	4.127
							1853	3.806	3.81	4.146
							1854	3.578	4.019	3.873
							1855	3.584	3.909	4.035
							1856	3.739	4.013	3.994
							1857	3.869	3.945	4.041
							1858	3.757	4.126	4.057
							1859	3.729	4.052	3.921
							1860	3.823	4.13	4.012
							1861	3.869	4.012	4.066
							1862	3.825	4.252	4.171
							1863	3.918	4.037	4.157
							1864	3.865	4.023	4.307
							1865	3.948	4.24	4.297
							1866	3.952	4.26	4.135
							1867	3.878	4.374	4.065
							1868	3.871	4.263	4.155
							1869	3.871	4.282	4.085
							1870	3.944	4.338	4.014
							1871	4.095	4.369	4.216
							1872	3.983	4.274	4.078
							1873	3.913	4.169	4.255
							1874	3.886	4.346	4.308
							1875	3.891	4.373	4.187
							1876	3.983	4.477	4.316
							1877	3.872	4.277	4.15
							1878	3.948	4.127	4.073
							1879	3.876	4.159	4.202
							1880	3.789	4.103	4.124
							1881	3.693	4.032	4.093
							1882	3.774	3.921	4.025
							1883	3.759	4.162	4.202
							1884	3.676	4.006	4.014
							1885	3.708	4.057	4.324
							1886	3.666	3.978	4.202
							1887	3.7	4.303	4.258
							1888	3.507	4.232	4.022
							1889	3.717	4.066	4.134
							1890	3.663	4.126	3.97
							1891	3.743	4.105	4.018
							1892	3.617	4.202	4.143
							1893	3.645	4.251	4.029
							1894	3.704	4.249	4.065
							1895	3.741	4.247	3.972
							1896	3.723	4.044	4.225
							1897	3.72	4.105	4.415
							1898	3.839	4.061	4.134
							1899	3.859	4.141	4.123
							1900	3.801	4.172	4.057
							1901	3.814	4.136	4.088
							1902	3.73	4.175	4.085
							1903	3.745	4.242	4.132
							1904	3.846	4.173	4.153
							1905	3.838	4.104	3.956
							1906	3.765	4.089	4.048
							1907	3.95	4.115	3.969
							1908	3.953	4.102	4.011
							1909	3.921	4.068	4.104
							1910	3.964	3.784	4.054
							1911	3.867	4.032	4.216
							1912	3.861	3.937	4.113
							1913	3.965	4.124	4.077
							1914	4.039	3.912	4.164
							1915	3.896	4.154	4.134
							1916	3.925	4.175	4.201
							1917	3.856	3.96	4.246
							1918	3.944	4.109	4.192
							1919	3.912	4.181	4.231
							1920	3.838	4.272	4.13
							1921	3.917	4.101	4.255
							1922	3.949	4.167	4.184
							1923	3.944	4.185	4.414
							1924	3.869	4.03	4.31
							1925	3.856	4.012	4.119
							1926	3.827	3.94	4.175
							1927	3.893	3.987	4.1
							1928	3.816	3.939	4.096
							1929	3.803	3.94	4.013
							1930	3.839	3.929	3.846
							1931	3.83	3.975	4.142
							1932	3.745	4.051	4.32
							1933	3.742	4.027	4.066
							1934	3.651	4.165	3.885
							1935	3.738	4.274	3.915
							1936	3.793	3.994	3.948
							1937	3.74	4.018	3.938
							1938	3.768	3.939	4.126
							1939	3.681	3.894	4.09
							1940	3.583	4.038	4.033
							1941	3.63	4.155	4.024
							1942	3.701	4.052	3.979
							1943	3.694	3.872	4.061
							1944	3.76	3.945	4.11
							1945	3.72	4.072	3.851
							1946	3.637	3.859	4.025
							1947	3.839	4.09	3.879
							1948	3.791	3.824	3.909
							1949	3.796	4.02	3.947
							1950	3.833	3.856	3.987
							1951	3.85	3.991	3.909
							1952	3.865	3.962	3.972
							1953	3.811	3.888	4.067
							1954	3.914	4.011	4.023
							1955	3.728	3.967	4.021
							1956	3.656	3.993	3.822
							1957	3.716	3.962	3.917
							1958	3.829	4.092	3.953
							1959	3.888	3.996	4.089
							1960	3.854	3.979	4.188
							1961	3.8	4.003	3.979
							1962	3.83	4.041	3.903
							1963	3.789	3.858	3.957
							1964	3.84	3.987	3.974
							1965	3.811	4.149	4.083
							1966	3.966	4.123	4.078
							1967	3.839	4.107	3.955
							1968	3.835	4.025	4.058
							1969	3.817	4.052	3.911
							1970	3.848	4.091	4.12
							1971	3.794	4.177	3.995
							1972	3.735	4.074	3.855
							1973	3.757	4.253	3.803
							1974	3.758	4.304	3.78
							1975	3.661	4.241	3.808
							1976	3.695	4.081	4.111
							1977	3.733	4.028	4.031
							1978	3.639	4.178	3.956
							1979	3.645	4.198	3.894
							1980	3.731	4.112	3.782
							1981	3.679	4.028	3.887
							1982	3.779	3.951	3.828
							1983	3.817	4.02	3.905
							1984	3.784	4.277	3.906
							1985	3.683	4.115	3.894
							1986	3.727	4.065	3.997
							1987	3.698	4.034	3.986
							1988	3.646	4.165	3.825
							1989	3.812	4.14	3.994
							1990	3.851	4.08	4.005
							1991	3.797	4.14	3.959
							1992	3.754	4.054	3.945
							1993	3.543	4.039	3.9
							1994	3.708	3.889	3.766
							1995	3.636	3.944	3.989
							1996	3.652	4.086	3.857
							1997	3.589	3.939	4.048
							1998	3.682	3.806	3.954
[truncated: 503 more rows]

## Sheet: RMSD_MACV_GPC_SSP_A33
	frame#	Prot_CA	Lipid_wrt_Protein				frame#	Prot_CA_dup_1	Prot_CA_dup_2	Prot_CA_dup_3
	0	0	0				0	0	0	0
	1	0.301	4.845				1	1.892	1.945	1.842
	2	0.301	5.179				2	2.362	2.272	2.074
	3	0.304	5.356				3	2.61	2.425	2.32
	4	0.3	5.666				4	2.838	2.307	2.474
	5	0.302	5.761				5	2.981	2.515	2.448
	6	0.3	5.879				6	2.893	2.709	2.652
	7	0.302	5.663				7	3.042	2.787	2.755
	8	0.29	5.549				8	3.205	2.718	2.789
	9	0.299	5.373				9	3.121	2.92	3.063
	10	0.293	5.532				10	3.198	2.871	2.947
	11	0.297	5.491				11	3.198	2.973	2.927
	12	0.293	5.263				12	3.003	3.199	2.988
	13	0.301	5.411				13	3.077	3.195	3.116
	14	0.296	5.395				14	3.161	3.271	3.056
	15	0.289	5.248				15	3.35	3.289	2.936
	16	0.3	5.417				16	3.397	3.361	3.101
	17	0.297	5.501				17	3.68	3.319	3.12
	18	0.306	5.739				18	3.482	3.236	3.118
	19	0.3	5.64				19	3.558	3.492	3.197
	20	0.295	5.707				20	3.322	3.302	3.388
	21	0.291	5.462				21	3.425	3.204	3.421
	22	0.293	5.515				22	3.56	3.385	3.362
	23	0.296	5.528				23	3.384	3.288	3.363
	24	0.3	5.557				24	3.428	3.376	3.403
	25	0.301	5.418				25	3.47	3.487	3.403
	26	0.308	5.408				26	3.692	3.498	3.38
	27	0.302	5.412				27	3.473	3.57	3.356
	28	0.302	5.545				28	3.492	3.457	3.532
	29	0.299	5.489				29	3.648	3.636	3.423
	30	0.304	5.45				30	3.47	3.367	3.62
	31	0.301	5.44				31	3.638	3.512	3.607
	32	0.293	5.319				32	3.414	3.579	3.381
	33	0.293	5.614				33	3.605	3.584	3.401
	34	0.297	5.506				34	3.404	3.518	3.492
	35	0.299	5.504				35	3.473	3.752	3.516
	36	0.295	5.388				36	3.458	3.745	3.392
	37	0.298	5.376				37	3.431	3.628	3.351
	38	0.295	5.576				38	3.61	3.823	3.438
	39	0.295	5.637				39	3.591	3.801	3.558
	40	0.297	5.671				40	3.542	3.83	3.646
	41	0.3	5.667				41	3.56	3.77	3.485
	42	0.295	5.713				42	3.645	3.742	3.507
	43	0.296	5.676				43	3.669	3.742	3.561
	44	0.301	5.607				44	3.843	3.635	3.569
	45	0.298	5.814				45	3.86	3.744	3.621
	46	0.302	5.736				46	3.713	3.792	3.565
	47	0.295	5.78				47	3.756	3.827	3.673
	48	0.297	5.801				48	3.853	3.859	3.598
	49	0.302	5.662				49	3.639	3.758	3.677
	50	0.301	5.709				50	3.462	3.93	3.69
	51	0.298	5.672				51	3.758	3.932	3.547
	52	0.303	5.501				52	3.898	3.889	3.579
	53	0.293	5.548				53	3.775	3.934	3.55
	54	0.314	5.629				54	3.885	3.857	3.751
	55	0.298	5.571				55	3.897	3.808	3.779
	56	0.298	5.488				56	4.1	3.954	3.69
	57	0.292	5.385				57	3.824	3.911	3.527
	58	0.298	5.407				58	3.867	3.722	3.533
	59	0.299	5.388				59	3.982	3.806	3.554
	60	0.3	5.538				60	3.936	3.704	3.609
	61	0.296	5.601				61	3.886	3.787	3.659
	62	0.301	5.499				62	3.928	3.78	3.702
	63	0.294	5.582				63	4.088	4	3.583
	64	0.294	5.61				64	4.116	3.884	3.622
	65	0.303	5.491				65	3.903	3.896	3.735
	66	0.297	5.569				66	3.872	3.963	3.662
	67	0.301	5.7				67	3.94	3.972	3.667
	68	0.299	5.674				68	3.966	3.914	3.621
	69	0.295	5.785				69	3.878	3.879	3.727
	70	0.301	5.713				70	4.081	3.909	3.82
	71	0.305	5.577				71	4.095	3.826	3.867
	72	0.298	5.601				72	3.975	4	3.875
	73	0.296	5.604				73	4.008	4.059	3.859
	74	0.302	5.632				74	3.998	4.002	3.965
	75	0.297	5.533				75	4.095	3.939	3.763
	76	0.308	5.704				76	4.126	3.995	3.602
	77	0.302	5.595				77	4.13	4.022	3.703
	78	0.301	5.612				78	4.163	4.08	3.793
	79	0.294	5.653				79	3.965	4.145	3.811
	80	0.302	5.802				80	4.148	4.13	3.705
	81	0.305	5.654				81	4.245	4.224	3.751
	82	0.304	5.695				82	4.243	4.236	3.726
	83	0.297	5.666				83	4.252	4.071	3.698
	84	0.299	5.755				84	4.095	4.023	3.746
	85	0.303	5.672				85	4.097	4.1	3.746
	86	0.299	5.685				86	4.199	4.023	3.753
	87	0.301	5.836				87	3.971	4.165	3.691
	88	0.302	5.59				88	3.962	4.214	3.684
	89	0.304	5.711				89	3.974	4.435	3.619
	90	0.302	5.764				90	3.711	4.283	3.714
	91	0.297	5.738				91	3.745	4.315	3.809
	92	0.303	5.899				92	3.902	4.129	3.606
	93	0.299	5.656				93	3.8	4.193	3.638
	94	0.3	5.675				94	3.869	4.183	3.747
	95	0.297	5.62				95	3.97	4.134	3.528
	96	0.301	5.736				96	3.849	4.162	3.63
	97	0.306	5.807				97	4.073	4.116	3.728
	98	0.298	5.828				98	3.96	4.113	3.699
	99	0.3	5.781				99	4.096	4.161	3.707
	100	0.306	5.749				100	4.042	3.937	3.769
	101	0.301	5.642				101	4.093	4.101	3.917
	102	0.304	5.705				102	4.082	4.073	3.847
	103	0.3	5.628				103	3.997	4.134	3.854
	104	0.297	5.88				104	4.1	4.076	3.808
	105	0.302	5.664				105	4.231	4.173	3.824
	106	0.297	5.679				106	4.21	4.161	3.952
	107	0.294	5.738				107	4.277	4.011	3.896
	108	0.302	5.681				108	4.157	3.971	3.91
	109	0.305	5.862				109	4.026	3.936	4.066
	110	0.301	5.754				110	4.118	4.066	4.043
	111	0.309	5.767				111	4.139	4.075	4.104
	112	0.304	5.775				112	4.132	4.19	4.054
	113	0.301	5.848				113	4.037	4.032	4.034
	114	0.307	5.808				114	4.077	4.09	4.088
	115	0.305	5.894				115	4.127	4.09	4.129
	116	0.304	5.953				116	4.294	4.088	4.015
	117	0.297	6.047				117	4.177	4.068	3.996
	118	0.304	5.982				118	4.062	4.012	3.98
	119	0.302	6.052				119	4.089	3.99	3.897
	120	0.302	6.101				120	4.237	4.156	3.843
	121	0.294	6.132				121	4.264	4.068	3.87
	122	0.305	6.212				122	4.244	4.091	3.863
	123	0.301	6.229				123	4.089	4.159	3.975
	124	0.299	5.96				124	4.052	4.291	4.04
	125	0.306	5.938				125	4.007	4.215	4.027
	126	0.304	5.897				126	4.066	4.186	3.943
	127	0.302	5.908				127	3.945	4.174	3.963
	128	0.299	5.794				128	4.138	4.19	3.929
	129	0.306	5.85				129	4.031	4.207	3.894
	130	0.293	6.013				130	4.058	4.261	4.024
	131	0.296	5.937				131	4.155	4.235	3.911
	132	0.295	5.878				132	4.153	4.188	4.068
	133	0.307	5.947				133	4.137	4.098	4.024
	134	0.303	5.894				134	4.369	4.129	4.006
	135	0.301	6.098				135	4.233	3.992	4.055
	136	0.301	6.225				136	4.264	4.019	4.195
	137	0.302	6.13				137	4.187	3.914	4.138
	138	0.297	6.124				138	4.181	4	4.193
	139	0.303	6.058				139	4.073	3.986	4.19
	140	0.298	6.018				140	4.275	3.981	4.175
	141	0.305	6.192				141	4.092	4.078	4.134
	142	0.302	6.18				142	4.348	3.831	4.08
	143	0.304	6.213				143	4.297	3.947	4.219
	144	0.293	6.024				144	4.321	4.054	4.311
	145	0.301	5.936				145	4.238	4.052	4.286
	146	0.299	5.964				146	4.355	4.011	4.223
	147	0.301	6.058				147	4.587	4.048	4.151
	148	0.304	6.049				148	4.489	4.021	4.126
	149	0.297	6.033				149	4.361	4.038	4.008
	150	0.309	6.042				150	4.443	4.018	4.085
	151	0.296	6.13				151	4.383	3.972	4.063
	152	0.297	6.202				152	4.341	4.079	4.015
	153	0.302	6.186				153	4.313	4.17	4.146
	154	0.313	6.21				154	4.213	4	4.297
	155	0.298	6.328				155	4.317	4.189	4.338
	156	0.297	6.174				156	4.438	4.242	4.194
	157	0.301	6.248				157	4.298	4.23	4.219
	158	0.297	6.193				158	4.264	4.296	4.233
	159	0.299	6.066				159	4.262	4.159	4.304
	160	0.299	6.119				160	4.436	3.987	4.359
	161	0.297	6.275				161	4.346	4.083	4.248
	162	0.302	6.146				162	4.306	4.017	4.168
	163	0.299	6.195				163	4.299	4.154	4.284
	164	0.301	6.209				164	4.302	4.196	4.402
	165	0.298	6.25				165	4.368	4.176	4.214
	166	0.3	6.321				166	4.487	4.076	4.214
	167	0.296	6.187				167	4.521	4.211	4.219
	168	0.3	6.138				168	4.509	4.186	4.191
	169	0.305	6.233				169	4.494	4.152	4.313
	170	0.298	6.136				170	4.404	4.178	4.088
	171	0.298	6.294				171	4.471	4.129	4.324
	172	0.303	6.294				172	4.513	4.181	4.107
	173	0.301	6.128				173	4.458	4.154	4.143
	174	0.298	6.166				174	4.397	4.068	4.092
	175	0.304	6.094				175	4.261	4.039	4.071
	176	0.299	6.125				176	4.221	4.106	4.251
	177	0.294	6.157				177	4.315	4.103	4.418
	178	0.3	6.328				178	4.145	4.099	4.15
	179	0.297	6.27				179	4.353	4.095	4.271
	180	0.301	6.341				180	4.196	4.179	4.272
	181	0.3	6.314				181	4.182	4.247	4.39
	182	0.298	6.3				182	4.207	4.148	4.331
	183	0.304	6.261				183	4.175	3.99	4.337
	184	0.306	6.244				184	4.171	4.006	4.116
	185	0.301	6.22				185	4.319	4.057	4.153
	186	0.299	6.237				186	4.439	4.126	4.077
	187	0.303	6.215				187	4.402	4.066	4.048
	188	0.304	6.301				188	4.239	4.011	4.016
	189	0.297	6.207				189	4.162	4.103	4.081
	190	0.305	6.412				190	4.304	4.106	4.181
	191	0.298	6.163				191	4.162	4.05	4.271
	192	0.293	6.328				192	4.361	4.111	4.323
	193	0.299	6.244				193	4.271	4.081	4.308
	194	0.296	6.216				194	4.351	4.214	4.192
	195	0.301	5.952				195	4.233	4.06	4.239
	196	0.296	6.051				196	4.252	4.014	4.273
	197	0.308	5.983				197	4.094	4.116	4.305
	198	0.296	6.189				198	4.265	4.179	4.386
	199	0.304	5.93				199	4.434	4.1	4.349
	200	0.306	5.883				200	4.165	4.097	4.281
	201	0.303	6.007				201	4.384	4.062	4.296
	202	0.303	6.104				202	4.283	4.131	4.247
	203	0.304	6.063				203	4.357	4.106	4.163
	204	0.3	6.139				204	4.452	3.954	4.493
	205	0.295	5.957				205	4.259	4.118	4.46
	206	0.304	6.055				206	4.367	4.111	4.456
	207	0.299	6.07				207	4.321	4.053	4.618
	208	0.297	5.949				208	4.354	4.043	4.545
	209	0.3	6.18				209	4.342	3.989	4.517
	210	0.303	6.103				210	4.383	3.954	4.582
	211	0.305	6.348				211	4.298	4.155	4.419
	212	0.297	6.377				212	4.293	3.92	4.555
	213	0.298	6.207				213	4.241	3.9	4.506
	214	0.301	6.167				214	4.354	3.828	4.43
	215	0.305	6.202				215	4.486	3.836	4.347
	216	0.298	5.99				216	4.457	3.844	4.394
	217	0.301	6.073				217	4.356	3.908	4.271
	218	0.296	5.953				218	4.432	3.994	4.276
	219	0.304	6.065				219	4.392	4.039	4.242
	220	0.302	6.123				220	4.426	4.031	4.21
	221	0.301	6.33				221	4.482	3.969	4.208
	222	0.294	6.272				222	4.264	3.897	4.336
	223	0.306	6.308				223	4.381	3.923	4.477
	224	0.295	6.356				224	4.391	4.003	4.366
	225	0.3	6.241				225	4.432	3.808	4.366
	226	0.296	6.111				226	4.353	3.9	4.582
	227	0.306	6.137				227	4.431	3.868	4.528
	228	0.302	6.324				228	4.55	3.934	4.537
	229	0.3	6.293				229	4.312	3.844	4.603
	230	0.303	6.212				230	4.42	3.951	4.648
	231	0.304	6.352				231	4.375	3.891	4.667
	232	0.299	6.287				232	4.523	3.768	4.664
	233	0.304	6.203				233	4.531	3.921	4.77
	234	0.297	6.267				234	4.481	3.831	4.591
	235	0.302	6.336				235	4.322	3.808	4.475
	236	0.291	6.423				236	4.409	3.914	4.543
	237	0.302	6.236				237	4.296	3.919	4.642
	238	0.304	6.289				238	4.567	3.958	4.527
	239	0.297	6.234				239	4.586	4.108	4.538
	240	0.3	6.11				240	4.6	4.01	4.742
	241	0.299	6.054				241	4.651	4.072	4.562
	242	0.307	5.892				242	4.752	4.045	4.693
	243	0.302	6.01				243	4.65	4.01	4.539
	244	0.301	6.029				244	4.635	3.977	4.649
	245	0.301	6.194				245	4.681	3.895	4.668
	246	0.301	6.224				246	4.784	4.006	4.749
	247	0.306	6.189				247	4.698	3.886	4.748
	248	0.295	6.169				248	4.663	4.014	4.773
	249	0.295	6.098				249	4.701	3.929	4.724
	250	0.296	6.15				250	4.633	3.899	4.619
	251	0.301	6.076				251	4.741	3.86	4.791
	252	0.297	5.995				252	4.703	3.77	4.802
	253	0.299	6.164				253	4.555	3.811	4.647
	254	0.299	6.255				254	4.659	3.893	4.717
	255	0.3	6.104				255	4.638	3.916	4.802
	256	0.296	6.085				256	4.512	3.918	4.82
	257	0.293	5.894				257	4.6	3.971	4.721
	258	0.297	5.926				258	4.596	4.107	4.76
	259	0.299	5.874				259	4.595	4.081	4.693
	260	0.299	6.01				260	4.477	3.991	4.817
	261	0.299	6.021				261	4.422	3.942	4.586
	262	0.301	5.936				262	4.424	4.034	4.639
	263	0.302	6.125				263	4.357	3.883	4.775
	264	0.304	6.001				264	4.352	3.954	4.689
	265	0.305	6.064				265	4.389	4.019	4.547
	266	0.304	6.144				266	4.498	3.964	4.678
	267	0.302	6.071				267	4.494	3.955	4.659
	268	0.302	6.002				268	4.439	3.976	4.51
	269	0.295	6.182				269	4.486	3.939	4.453
	270	0.299	6.137				270	4.443	4.066	4.45
	271	0.304	6.031				271	4.541	3.993	4.419
	272	0.299	5.975				272	4.503	4.085	4.353
	273	0.302	5.94				273	4.398	4.042	4.377
	274	0.303	5.994				274	4.341	3.897	4.335
	275	0.299	6.053				275	4.59	4.004	4.537
	276	0.301	5.876				276	4.486	4.044	4.515
	277	0.307	5.981				277	4.578	4.02	4.321
	278	0.299	6.029				278	4.6	3.972	4.285
	279	0.309	6.019				279	4.552	4.027	4.532
	280	0.296	5.993				280	4.357	4.073	4.42
	281	0.302	6.076				281	4.425	4.255	4.483
	282	0.303	5.984				282	4.55	4.041	4.458
	283	0.293	5.919				283	4.563	4.081	4.396
	284	0.297	5.863				284	4.563	4.147	4.428
	285	0.299	5.981				285	4.403	4.092	4.464
	286	0.295	5.96				286	4.317	4.029	4.575
	287	0.299	6.018				287	4.343	4.053	4.339
	288	0.299	5.971				288	4.387	3.953	4.481
	289	0.297	5.968				289	4.61	4.006	4.683
	290	0.298	5.883				290	4.439	3.958	4.644
	291	0.3	5.899				291	4.529	4.035	4.599
	292	0.302	5.938				292	4.361	3.991	4.44
	293	0.302	5.969				293	4.374	3.986	4.548
	294	0.303	5.965				294	4.359	3.993	4.523
	295	0.3	5.942				295	4.278	3.897	4.489
	296	0.298	6.089				296	4.326	4.048	4.5
	297	0.297	6.274				297	4.287	3.85	4.371
	298	0.301	6.287				298	4.432	3.905	4.374
	299	0.295	6.249				299	4.395	3.891	4.472
	300	0.297	6.24				300	4.491	3.96	4.395
	301	0.301	6.322				301	4.373	4.118	4.547
	302	0.308	6.257				302	4.272	4.082	4.604
	303	0.297	6.249				303	4.421	4.028	4.668
	304	0.299	6.108				304	4.415	4.057	4.618
	305	0.3	6.318				305	4.426	3.958	4.493
	306	0.295	6.151				306	4.321	4.159	4.562
	307	0.301	6.271				307	4.277	4.081	4.659
	308	0.301	6.404				308	4.335	4	4.686
	309	0.292	6.284				309	4.284	4.107	4.611
	310	0.296	6.204				310	4.241	4.007	4.652
	311	0.298	6.229				311	4.47	3.948	4.688
	312	0.299	6.113				312	4.493	4.107	4.565
	313	0.294	6.263				313	4.38	4.087	4.462
	314	0.297	6.141				314	4.339	4.102	4.608
	315	0.299	6.192				315	4.453	4.14	4.61
	316	0.298	6.102				316	4.494	4.139	4.772
	317	0.297	6.119				317	4.365	4.238	4.726
	318	0.295	6.209				318	4.36	4.054	4.805
	319	0.298	6.241				319	4.421	4.13	4.869
	320	0.299	6.298				320	4.241	4.034	4.719
	321	0.303	6.401				321	4.288	4.232	4.68
	322	0.296	6.311				322	4.329	4.202	4.689
	323	0.307	6.076				323	4.446	4.16	4.748
	324	0.297	6.242				324	4.277	4.168	4.666
	325	0.303	6.13				325	4.354	3.988	4.706
	326	0.301	6.231				326	4.389	4.019	4.653
	327	0.302	6.244				327	4.265	4.144	4.515
	328	0.308	6.207				328	4.41	4.116	4.703
	329	0.313	6.386				329	4.375	4.044	4.775
	330	0.305	6.519				330	4.458	4.17	4.474
	331	0.298	6.342				331	4.533	4	4.63
	332	0.298	6.266				332	4.459	4.067	4.895
	333	0.307	6.209				333	4.471	4.062	4.919
	334	0.292	6.269				334	4.433	4.039	4.992
	335	0.299	6.154				335	4.487	4.056	5.144
	336	0.293	6.168				336	4.474	4.077	5.089
	337	0.298	6.157				337	4.624	4.008	4.934
	338	0.296	6.139				338	4.541	4.044	4.915
	339	0.302	6.214				339	4.669	3.955	4.759
	340	0.298	6.183				340	4.682	3.961	4.857
	341	0.299	6.253				341	4.667	4.136	4.853
	342	0.303	6.153				342	4.628	4.172	4.852
	343	0.297	6.311				343	4.615	4.113	4.62
	344	0.305	6.359				344	4.632	4.075	4.759
	345	0.299	6.458				345	4.517	4.09	4.749
	346	0.299	6.378				346	4.602	4.037	4.725
	347	0.308	6.348				347	4.599	4.043	4.485
	348	0.303	6.249				348	4.579	4.012	4.577
	349	0.302	6.39				349	4.787	4.003	4.517
	350	0.303	6.278				350	4.643	4.04	4.516
	351	0.301	6.323				351	4.592	3.899	4.571
	352	0.302	6.233				352	4.625	4.028	4.635
	353	0.304	6.174				353	4.552	4.025	4.573
	354	0.3	6.109				354	4.657	4.046	4.681
	355	0.3	6.175				355	4.513	4.084	4.765
	356	0.294	6.095				356	4.565	4.064	4.69
	357	0.302	6.242				357	4.508	4.11	4.724
	358	0.298	6.356				358	4.63	4.11	4.884
	359	0.3	6.295				359	4.573	4.019	4.895
	360	0.305	6.378				360	4.613	3.891	4.727
	361	0.301	6.266				361	4.655	3.851	4.887
	362	0.302	6.283				362	4.428	3.922	4.753
	363	0.301	6.323				363	4.471	4	4.89
	364	0.302	6.293				364	4.842	4.02	4.673
	365	0.303	6.303				365	4.8	3.953	4.819
	366	0.297	6.28				366	4.564	4.042	4.76
	367	0.304	6.144				367	4.51	3.944	4.62
	368	0.307	6.205				368	4.467	4.087	4.732
	369	0.301	6.198				369	4.486	4.05	4.816
	370	0.307	6.307				370	4.505	4.114	4.829
	371	0.306	6.43				371	4.552	4.069	4.81
	372	0.301	6.494				372	4.531	4.084	4.742
	373	0.297	6.31				373	4.595	4.103	4.591
	374	0.301	6.36				374	4.743	4.147	4.45
	375	0.301	6.352				375	4.431	4.107	4.67
	376	0.295	6.304				376	4.34	4.199	4.6
	377	0.297	6.264				377	4.353	4.249	4.738
	378	0.292	6.331				378	4.335	4.186	4.8
	379	0.296	6.473				379	4.516	4.22	4.808
	380	0.297	6.398				380	4.402	4.258	4.805
	381	0.301	6.355				381	4.855	4.291	4.75
	382	0.296	6.488				382	4.329	4.297	4.77
	383	0.306	6.433				383	4.29	4.248	4.741
	384	0.302	6.253				384	4.372	4.388	4.773
	385	0.303	6.409				385	4.595	4.315	4.813
	386	0.288	6.263				386	4.525	4.276	4.75
	387	0.309	6.23				387	4.428	4.3	4.867
	388	0.301	6.299				388	4.513	4.23	4.912
	389	0.3	6.353				389	4.598	4.352	4.899
	390	0.304	6.405				390	4.589	4.316	4.906
	391	0.296	6.321				391	4.461	4.294	4.856
	392	0.303	6.444				392	4.55	4.278	4.89
	393	0.308	6.352				393	4.455	4.369	4.82
	394	0.301	6.207				394	4.56	4.449	4.675
	395	0.293	6.359				395	4.616	4.346	4.776
	396	0.31	6.41				396	4.426	4.318	4.93
	397	0.301	6.49				397	4.371	4.405	4.95
	398	0.299	6.402				398	4.529	4.474	4.935
	399	0.307	6.489				399	4.412	4.287	4.932
	400	0.302	6.495				400	4.389	4.385	4.926
	401	0.294	6.614				401	4.502	4.254	4.874
	402	0.302	6.502				402	4.385	4.282	4.797
	403	0.297	6.531				403	4.321	4.242	4.741
	404	0.303	6.433				404	4.406	4.323	4.782
	405	0.298	6.405				405	4.444	4.361	4.871
	406	0.309	6.565				406	4.586	4.298	4.853
	407	0.296	6.386				407	4.643	4.327	4.689
	408	0.304	6.538				408	4.578	4.299	4.879
	409	0.303	6.54				409	4.544	4.339	4.746
	410	0.297	6.483				410	4.437	4.402	4.636
	411	0.291	6.438				411	4.567	4.38	4.788
	412	0.302	6.467				412	4.451	4.367	4.648
	413	0.297	6.526				413	4.388	4.533	4.739
	414	0.304	6.443				414	4.423	4.652	4.737
	415	0.297	6.538				415	4.435	4.591	4.76
	416	0.305	6.689				416	4.535	4.486	5.044
	417	0.307	6.484				417	4.505	4.344	5.123
	418	0.3	6.597				418	4.527	4.553	4.932
	419	0.298	6.489				419	4.535	4.291	5.076
	420	0.303	6.617				420	4.381	4.397	5.114
	421	0.298	6.65				421	4.348	4.496	5.098
	422	0.307	6.524				422	4.468	4.47	4.899
	423	0.296	6.531				423	4.382	4.355	4.951
	424	0.301	6.646				424	4.436	4.497	5.267
	425	0.308	6.517				425	4.315	4.463	5.246
	426	0.304	6.351				426	4.445	4.502	5.157
	427	0.293	6.421				427	4.367	4.346	5.213
	428	0.305	6.435				428	4.562	4.515	5.223
	429	0.303	6.345				429	4.432	4.448	5.003
	430	0.298	6.472				430	4.504	4.51	4.954
	431	0.304	6.44				431	4.526	4.648	5.113
	432	0.3	6.482				432	4.435	4.285	5.191
	433	0.304	6.42				433	4.401	4.343	5.092
	434	0.3	6.369				434	4.389	4.388	5.211
	435	0.302	6.458				435	4.355	4.442	5.377
	436	0.302	6.397				436	4.361	4.521	5.288
	437	0.308	6.383				437	4.412	4.428	5.173
	438	0.302	6.356				438	4.227	4.371	5.326
	439	0.3	6.426				439	4.246	4.498	5.346
	440	0.295	6.412				440	4.348	4.433	5.092
	441	0.302	6.458				441	4.328	4.553	5.106
	442	0.299	6.446				442	4.269	4.292	4.919
	443	0.293	6.512				443	4.334	4.596	5.099
	444	0.302	6.609				444	4.378	4.509	5.084
	445	0.306	6.494				445	4.451	4.469	4.995
	446	0.301	6.441				446	4.385	4.515	5.195
	447	0.295	6.56				447	4.293	4.418	4.944
	448	0.3	6.636				448	4.405	4.394	4.763
	449	0.303	6.531				449	4.382	4.394	4.926
	450	0.297	6.538				450	4.29	4.395	5.036
	451	0.299	6.543				451	4.307	4.47	4.841
	452	0.298	6.606				452	4.388	4.325	4.958
	453	0.305	6.48				453	4.33	4.389	5.012
	454	0.301	6.529				454	4.364	4.307	4.991
	455	0.304	6.583				455	4.384	4.338	4.998
	456	0.296	6.493				456	4.205	4.362	4.986
	457	0.294	6.504				457	4.299	4.414	4.86
	458	0.305	6.588				458	4.205	4.317	4.853
	459	0.299	6.58				459	4.445	4.363	4.843
	460	0.297	6.576				460	4.273	4.453	4.896
	461	0.304	6.644				461	4.445	4.585	4.956
	462	0.298	6.614				462	4.394	4.418	4.782
	463	0.3	6.647				463	4.499	4.54	4.976
	464	0.305	6.656				464	4.432	4.465	4.897
	465	0.308	6.489				465	4.408	4.444	4.861
	466	0.296	6.542				466	4.387	4.537	4.814
	467	0.299	6.604				467	4.453	4.488	4.873
	468	0.291	6.533				468	4.424	4.543	4.929
	469	0.295	6.549				469	4.425	4.517	4.806
	470	0.3	6.618				470	4.458	4.527	4.843
	471	0.3	6.52				471	4.51	4.459	4.766
	472	0.305	6.464				472	4.498	4.648	4.83
	473	0.305	6.599				473	4.433	4.53	4.531
	474	0.301	6.53				474	4.466	4.488	4.753
	475	0.3	6.66				475	4.461	4.588	4.74
	476	0.298	6.597				476	4.399	4.567	4.859
	477	0.3	6.677				477	4.487	4.587	4.955
	478	0.29	6.686				478	4.442	4.563	4.826
	479	0.296	6.685				479	4.372	4.56	4.771
	480	0.3	6.828				480	4.431	4.674	4.838
	481	0.3	6.726				481	4.528	4.492	4.666
	482	0.304	6.964				482	4.38	4.498	4.612
	483	0.296	6.995				483	4.327	4.489	4.852
	484	0.303	6.944				484	4.397	4.471	4.892
	485	0.306	7.028				485	4.42	4.524	4.895
	486	0.306	7.051				486	4.378	4.591	4.825
	487	0.308	6.791				487	4.291	4.475	4.786
	488	0.304	6.813				488	4.351	4.435	4.794
	489	0.296	6.981				489	4.259	4.452	4.944
	490	0.301	6.954				490	4.219	4.476	4.772
	491	0.296	6.891				491	4.426	4.457	4.799
	492	0.301	6.896				492	4.376	4.496	4.873
	493	0.298	6.872				493	4.345	4.681	4.782
	494	0.296	6.861				494	4.375	4.648	4.867
	495	0.296	6.683				495	4.358	4.6	5.047
	496	0.296	6.742				496	4.388	4.47	4.93
	497	0.301	6.868				497	4.341	4.474	4.961
	498	0.304	6.783				498	4.307	4.504	4.937
	499	0.298	6.835				499	4.253	4.582	4.926
	500	0.306	6.809				500	4.288	4.605	4.79
	501	0.299	6.808				501	4.396	4.552	4.809
							502	4.322	4.525	4.751
							503	4.365	4.48	4.582
							504	4.319	4.506	4.548
							505	4.23	4.586	4.47
							506	4.469	4.412	4.616
							507	4.284	4.396	4.655
							508	4.558	4.508	4.569
							509	4.261	4.539	4.624
							510	4.246	4.336	4.631
							511	4.343	4.435	4.79
							512	4.317	4.468	5.02
							513	4.321	4.415	4.768
							514	4.268	4.482	4.651
							515	4.188	4.496	4.743
							516	4.393	4.358	4.722
							517	4.432	4.53	4.637
							518	4.482	4.469	4.557
							519	4.542	4.454	4.733
							520	4.456	4.615	4.657
							521	4.468	4.504	4.67
							522	4.501	4.527	4.826
							523	4.478	4.579	4.61
							524	4.334	4.568	4.577
							525	4.357	4.542	4.612
							526	4.479	4.497	4.932
							527	4.548	4.411	4.707
							528	4.345	4.541	4.626
							529	4.508	4.386	4.585
							530	4.5	4.369	4.647
							531	4.413	4.458	4.847
							532	4.498	4.437	4.635
							533	4.473	4.412	4.707
							534	4.403	4.454	4.698
							535	4.338	4.384	4.779
							536	4.308	4.35	4.697
							537	4.441	4.332	4.726
							538	4.31	4.28	4.732
							539	4.337	4.33	4.653
							540	4.25	4.362	4.543
							541	4.348	4.432	4.507
							542	4.308	4.395	4.644
							543	4.195	4.432	4.668
							544	4.399	4.199	4.701
							545	4.264	4.35	4.663
							546	4.249	4.271	4.544
							547	4.365	4.39	4.737
							548	4.3	4.457	4.731
							549	4.37	4.328	4.748
							550	4.393	4.361	4.847
							551	4.345	4.275	4.941
							552	4.429	4.295	4.958
							553	4.437	4.285	4.923
							554	4.345	4.242	4.782
							555	4.43	4.188	4.675
							556	4.465	4.331	4.787
							557	4.333	4.303	4.662
							558	4.316	4.407	4.791
							559	4.484	4.529	4.806
							560	4.332	4.442	4.775
							561	4.311	4.417	4.741
							562	4.304	4.412	4.635
							563	4.384	4.477	4.83
							564	4.291	4.476	4.668
							565	4.425	4.441	4.656
							566	4.386	4.41	4.794
							567	4.216	4.531	4.759
							568	4.287	4.346	4.641
							569	4.27	4.243	4.566
							570	4.4	4.519	4.626
							571	4.354	4.425	4.733
							572	4.438	4.534	4.606
							573	4.449	4.431	4.604
							574	4.395	4.43	4.712
							575	4.415	4.351	4.763
							576	4.39	4.27	4.889
							577	4.464	4.461	4.868
							578	4.383	4.378	4.874
							579	4.556	4.485	4.842
							580	4.448	4.503	5.063
							581	4.388	4.41	4.797
							582	4.304	4.545	4.866
							583	4.484	4.523	4.807
							584	4.311	4.46	4.692
							585	4.347	4.442	4.674
							586	4.307	4.239	4.735
							587	4.355	4.262	4.732
							588	4.254	4.315	4.817
							589	4.306	4.238	4.696
							590	4.326	4.16	4.661
							591	4.204	4.303	4.604
							592	4.14	4.408	4.469
							593	4.308	4.343	4.516
							594	4.281	4.411	4.525
							595	4.327	4.456	4.676
							596	4.338	4.41	4.568
							597	4.338	4.444	4.445
							598	4.319	4.344	4.58
							599	4.419	4.423	4.587
							600	4.371	4.342	4.599
							601	4.291	4.438	4.739
							602	4.275	4.456	4.604
							603	4.304	4.447	4.631
							604	4.394	4.568	4.594
							605	4.442	4.452	4.756
							606	4.534	4.525	4.807
							607	4.397	4.564	4.655
							608	4.472	4.479	4.589
							609	4.497	4.503	4.644
							610	4.498	4.427	4.753
							611	4.471	4.538	4.659
							612	4.384	4.603	4.603
							613	4.367	4.56	4.606
							614	4.4	4.463	4.571
							615	4.47	4.451	4.647
							616	4.566	4.384	4.646
							617	4.466	4.323	4.709
							618	4.389	4.248	4.563
							619	4.44	4.259	4.58
							620	4.503	4.299	4.614
							621	4.506	4.465	4.436
							622	4.456	4.46	4.567
							623	4.483	4.437	4.702
							624	4.431	4.432	4.608
							625	4.4	4.333	4.747
							626	4.333	4.463	4.81
							627	4.411	4.449	4.668
							628	4.457	4.577	4.696
							629	4.483	4.471	4.643
							630	4.446	4.548	4.58
							631	4.533	4.491	4.353
							632	4.533	4.554	4.674
							633	4.273	4.439	4.641
							634	4.48	4.622	4.627
							635	4.283	4.598	4.504
							636	4.503	4.524	4.483
							637	4.456	4.424	4.661
							638	4.434	4.571	4.633
							639	4.521	4.48	4.559
							640	4.502	4.299	4.697
							641	4.445	4.356	4.788
							642	4.493	4.326	4.89
							643	4.481	4.368	4.868
							644	4.435	4.445	4.859
							645	4.423	4.352	4.696
							646	4.43	4.41	4.542
							647	4.496	4.302	4.627
							648	4.421	4.459	4.686
							649	4.437	4.577	4.688
							650	4.472	4.6	4.724
							651	4.374	4.546	4.669
							652	4.427	4.682	4.797
							653	4.459	4.519	4.744
							654	4.429	4.435	4.859
							655	4.27	4.312	4.759
							656	4.48	4.447	4.771
							657	4.449	4.46	4.796
							658	4.634	4.445	4.762
							659	4.581	4.559	4.649
							660	4.525	4.601	4.824
							661	4.636	4.669	4.732
							662	4.719	4.514	4.647
							663	4.587	4.393	4.718
							664	4.578	4.538	4.758
							665	4.66	4.616	4.719
							666	4.495	4.549	4.544
							667	4.613	4.488	4.721
							668	4.611	4.549	4.727
							669	4.622	4.552	4.661
							670	4.778	4.597	4.746
							671	4.597	4.515	4.708
							672	4.721	4.553	4.897
							673	4.719	4.478	4.886
							674	4.649	4.544	4.831
							675	4.487	4.529	4.84
							676	4.532	4.439	4.818
							677	4.34	4.495	4.797
							678	4.564	4.335	4.79
							679	4.518	4.474	4.873
							680	4.519	4.429	4.721
							681	4.486	4.435	4.781
							682	4.409	4.416	4.803
							683	4.666	4.422	4.931
							684	4.687	4.428	4.909
							685	4.596	4.469	4.788
							686	4.559	4.576	4.827
							687	4.487	4.409	4.819
							688	4.471	4.458	4.89
							689	4.608	4.403	5.044
							690	4.65	4.344	4.87
							691	4.603	4.408	4.947
							692	4.373	4.36	4.838
							693	4.509	4.401	5.012
							694	4.573	4.489	4.887
							695	4.535	4.494	4.684
							696	4.521	4.47	4.785
							697	4.473	4.435	4.777
							698	4.499	4.336	4.817
							699	4.428	4.402	4.974
							700	4.466	4.267	4.838
							701	4.483	4.404	4.957
							702	4.541	4.433	4.943
							703	4.482	4.482	4.903
							704	4.629	4.324	4.961
							705	4.543	4.471	4.947
							706	4.434	4.52	4.829
							707	4.549	4.521	5.049
							708	4.514	4.509	4.836
							709	4.498	4.366	4.787
							710	4.63	4.502	4.996
							711	4.465	4.46	5.108
							712	4.53	4.446	5.276
							713	4.63	4.321	5.16
							714	4.489	4.458	5.096
							715	4.58	4.301	5.235
							716	4.527	4.272	5.114
							717	4.509	4.333	5.047
							718	4.567	4.39	4.925
							719	4.522	4.498	4.868
							720	4.656	4.322	4.801
							721	4.567	4.244	5.06
							722	4.583	4.314	4.984
							723	4.671	4.182	5.089
							724	4.633	4.421	5.004
							725	4.693	4.361	5.058
							726	4.649	4.427	4.981
							727	4.717	4.538	4.799
							728	4.667	4.252	4.885
							729	4.597	4.483	4.809
							730	4.724	4.541	4.909
							731	4.667	4.414	4.871
							732	4.653	4.348	4.882
							733	4.623	4.368	4.808
							734	4.593	4.354	4.909
							735	4.512	4.393	4.857
							736	4.563	4.498	4.895
							737	4.659	4.443	5.109
							738	4.589	4.571	5.007
							739	4.718	4.598	4.994
							740	4.608	4.415	4.944
							741	4.562	4.544	4.791
							742	4.59	4.436	4.803
							743	4.696	4.478	4.856
							744	4.564	4.599	4.983
							745	4.455	4.298	4.935
							746	4.556	4.384	4.859
							747	4.514	4.479	4.879
							748	4.576	4.389	4.795
							749	4.558	4.449	4.764
							750	4.545	4.379	4.704
							751	4.642	4.376	4.77
							752	4.478	4.376	4.688
							753	4.643	4.325	4.792
							754	4.617	4.375	4.706
							755	4.538	4.469	4.72
							756	4.605	4.528	4.869
							757	4.734	4.437	4.731
							758	4.614	4.589	4.568
							759	4.491	4.528	4.791
							760	4.579	4.558	4.826
							761	4.578	4.492	4.762
							762	4.587	4.355	4.741
							763	4.552	4.445	4.577
							764	4.497	4.432	4.551
							765	4.559	4.434	4.737
							766	4.562	4.423	4.702
							767	4.73	4.576	4.799
							768	4.732	4.585	4.75
							769	4.677	4.287	4.819
							770	4.721	4.342	4.653
							771	4.698	4.323	4.703
							772	4.691	4.279	4.843
							773	4.755	4.316	4.877
							774	4.695	4.355	4.769
							775	4.611	4.404	4.624
							776	4.6	4.41	4.766
							777	4.688	4.359	4.812
							778	4.591	4.455	4.54
							779	4.689	4.409	4.663
							780	4.643	4.332	4.805
							781	4.566	4.305	4.705
							782	4.597	4.404	4.699
							783	4.689	4.531	4.893
							784	4.607	4.415	4.936
							785	4.58	4.56	4.863
							786	4.629	4.488	4.849
							787	4.584	4.278	4.941
							788	4.586	4.425	4.88
							789	4.564	4.36	4.832
							790	4.53	4.322	4.824
							791	4.385	4.258	4.877
							792	4.425	4.246	4.756
							793	4.556	4.235	4.711
							794	4.449	4.385	4.709
							795	4.554	4.332	4.669
							796	4.431	4.397	4.92
							797	4.573	4.545	4.87
							798	4.5	4.639	4.839
							799	4.538	4.636	4.906
							800	4.584	4.643	4.632
							801	4.535	4.593	4.561
							802	4.511	4.653	4.82
							803	4.573	4.6	4.725
							804	4.626	4.669	4.818
							805	4.537	4.638	4.862
							806	4.511	4.547	4.705
							807	4.4	4.611	4.845
							808	4.549	4.667	4.915
							809	4.521	4.494	4.813
							810	4.532	4.454	4.701
							811	4.47	4.508	4.82
							812	4.491	4.527	4.974
							813	4.419	4.659	4.906
							814	4.45	4.599	4.632
							815	4.481	4.526	4.6
							816	4.445	4.486	4.74
							817	4.499	4.4	4.787
							818	4.437	4.437	4.944
							819	4.44	4.398	4.856
							820	4.458	4.388	5.025
							821	4.612	4.381	4.837
							822	4.627	4.479	4.671
							823	4.59	4.536	4.769
							824	4.709	4.41	4.802
							825	4.586	4.411	4.738
							826	4.626	4.481	4.729
							827	4.559	4.207	4.939
							828	4.566	4.378	4.794
							829	4.639	4.225	4.689
							830	4.56	4.319	4.744
							831	4.676	4.372	4.671
							832	4.609	4.396	4.676
							833	4.641	4.515	4.827
							834	4.7	4.536	4.688
							835	4.653	4.511	4.702
							836	4.573	4.435	4.54
							837	4.687	4.459	4.543
							838	4.509	4.486	4.63
							839	4.604	4.508	4.735
							840	4.543	4.579	4.726
							841	4.53	4.559	4.739
							842	4.528	4.469	4.744
							843	4.404	4.471	4.682
							844	4.413	4.6	4.722
							845	4.526	4.562	4.769
							846	4.409	4.467	4.601
							847	4.55	4.438	4.693
							848	4.412	4.377	4.763
							849	4.447	4.252	4.642
							850	4.544	4.27	4.611
							851	4.456	4.22	4.584
							852	4.56	4.287	4.504
							853	4.626	4.28	4.581
							854	4.669	4.383	4.541
							855	4.606	4.432	4.543
							856	4.559	4.293	4.414
							857	4.718	4.406	4.408
							858	4.515	4.425	4.556
							859	4.678	4.288	4.46
							860	4.692	4.51	4.581
							861	4.492	4.408	4.489
							862	4.49	4.462	4.556
							863	4.596	4.35	4.451
							864	4.564	4.416	4.523
							865	4.552	4.434	4.576
							866	4.622	4.417	4.673
							867	4.702	4.487	4.685
							868	4.537	4.533	4.699
							869	4.601	4.463	4.752
							870	4.67	4.507	4.719
							871	4.775	4.45	4.594
							872	4.767	4.492	4.634
							873	4.621	4.515	4.677
							874	4.665	4.502	4.677
							875	4.628	4.637	4.718
							876	4.736	4.563	4.791
							877	4.761	4.596	4.815
							878	4.632	4.547	4.668
							879	4.636	4.666	4.665
							880	4.602	4.636	4.757
							881	4.502	4.605	4.7
							882	4.526	4.603	4.702
							883	4.557	4.533	4.658
							884	4.57	4.492	4.7
							885	4.606	4.537	4.772
							886	4.569	4.512	4.755
							887	4.596	4.588	4.803
							888	4.636	4.607	4.832
							889	4.616	4.478	4.713
							890	4.579	4.489	4.836
							891	4.508	4.588	4.831
							892	4.636	4.459	4.741
							893	4.617	4.511	4.883
							894	4.514	4.585	4.697
							895	4.579	4.494	4.81
							896	4.507	4.507	4.876
							897	4.535	4.532	5.107
							898	4.518	4.567	5.037
							899	4.655	4.532	5.081
							900	4.562	4.505	4.853
							901	4.618	4.56	4.82
							902	4.61	4.538	5.061
							903	4.587	4.447	4.958
							904	4.499	4.383	4.914
							905	4.522	4.528	5.015
							906	4.433	4.413	4.957
							907	4.452	4.461	4.756
							908	4.639	4.344	5.053
							909	4.479	4.362	4.973
							910	4.553	4.217	4.938
							911	4.744	4.317	4.872
							912	4.604	4.435	4.696
							913	4.602	4.453	4.614
							914	4.674	4.458	4.567
							915	4.533	4.361	4.605
							916	4.446	4.389	4.704
							917	4.548	4.289	4.744
							918	4.501	4.196	4.748
							919	4.64	4.329	4.857
							920	4.627	4.265	4.696
							921	4.644	4.282	4.771
							922	4.692	4.333	4.553
							923	4.531	4.369	4.676
							924	4.51	4.357	4.699
							925	4.468	4.271	4.623
							926	4.366	4.148	4.69
							927	4.281	4.328	4.597
							928	4.431	4.371	4.693
							929	4.524	4.523	4.69
							930	4.386	4.356	4.681
							931	4.384	4.432	4.708
							932	4.529	4.309	4.647
							933	4.526	4.343	4.656
							934	4.555	4.301	4.668
							935	4.554	4.251	4.76
							936	4.559	4.396	4.744
							937	4.437	4.465	4.698
							938	4.611	4.434	4.841
							939	4.619	4.278	4.861
							940	4.604	4.332	4.69
							941	4.602	4.277	4.653
							942	4.534	4.508	4.676
							943	4.648	4.547	4.593
							944	4.734	4.505	4.535
							945	4.584	4.447	4.637
							946	4.55	4.345	4.595
							947	4.559	4.354	4.658
							948	4.604	4.31	4.669
							949	4.683	4.3	4.629
							950	4.735	4.299	4.611
							951	4.624	4.322	4.747
							952	4.602	4.375	4.872
							953	4.568	4.456	4.882
							954	4.557	4.42	4.937
							955	4.513	4.414	4.783
							956	4.651	4.282	4.775
							957	4.578	4.432	4.784
							958	4.364	4.335	4.786
							959	4.477	4.343	4.704
							960	4.468	4.328	4.714
							961	4.466	4.275	4.887
							962	4.499	4.471	4.886
							963	4.395	4.387	4.804
							964	4.519	4.44	4.758
							965	4.479	4.38	4.819
							966	4.586	4.35	5.028
							967	4.605	4.537	4.954
							968	4.632	4.578	4.882
							969	4.647	4.42	4.973
							970	4.749	4.344	4.982
							971	4.663	4.351	4.945
							972	4.741	4.378	4.956
							973	4.626	4.498	5.023
							974	4.543	4.471	5.167
							975	4.481	4.557	4.967
							976	4.451	4.513	4.987
							977	4.597	4.372	4.89
							978	4.558	4.383	4.826
							979	4.468	4.444	4.903
							980	4.497	4.539	4.793
							981	4.494	4.421	4.844
							982	4.398	4.567	4.98
							983	4.475	4.585	4.887
							984	4.405	4.531	4.886
							985	4.434	4.292	4.858
							986	4.463	4.26	4.911
							987	4.63	4.193	4.785
							988	4.473	4.169	4.997
							989	4.467	4.319	4.853
							990	4.569	4.321	4.784
							991	4.578	4.42	4.889
							992	4.41	4.467	4.874
							993	4.44	4.399	4.845
							994	4.512	4.435	4.723
							995	4.435	4.479	4.706
							996	4.486	4.511	4.67
							997	4.428	4.521	4.765
							998	4.487	4.398	4.704
							999	4.478	4.462	4.731
							1000	4.516	4.42	4.855
							1001	4.479	4.546	4.753
							1002	4.486	4.516	4.76
							1003	4.427	4.485	4.645
							1004	4.407	4.242	4.726
							1005	4.37	4.292	4.8
							1006	4.51	4.308	4.758
							1007	4.452	4.303	4.801
							1008	4.467	4.369	4.74
							1009	4.377	4.325	4.887
							1010	4.48	4.243	4.851
							1011	4.474	4.306	4.884
							1012	4.565	4.248	4.891
							1013	4.745	4.334	5.089
							1014	4.741	4.368	4.945
							1015	4.524	4.364	4.823
							1016	4.637	4.308	4.945
							1017	4.588	4.174	4.835
							1018	4.495	4.452	4.811
							1019	4.58	4.414	4.756
							1020	4.636	4.541	4.97
							1021	4.502	4.468	4.859
							1022	4.549	4.503	4.792
							1023	4.6	4.457	4.692
							1024	4.651	4.202	4.681
							1025	4.568	4.399	4.819
							1026	4.581	4.401	4.835
							1027	4.517	4.324	4.655
							1028	4.59	4.209	4.737
							1029	4.605	4.251	4.895
							1030	4.706	4.368	4.854
							1031	4.689	4.435	4.741
							1032	4.616	4.449	4.786
							1033	4.543	4.426	4.89
							1034	4.717	4.445	4.89
							1035	4.51	4.408	4.675
							1036	4.652	4.46	4.822
							1037	4.656	4.369	4.863
							1038	4.643	4.494	4.723
							1039	4.845	4.42	4.733
							1040	4.827	4.519	4.75
							1041	4.678	4.32	4.791
							1042	4.768	4.474	4.792
							1043	4.734	4.508	4.714
							1044	4.722	4.552	4.86
							1045	4.684	4.532	4.832
							1046	4.658	4.43	5.017
							1047	4.782	4.535	4.882
							1048	4.63	4.435	4.821
							1049	4.657	4.351	4.793
							1050	4.717	4.417	5.005
							1051	4.565	4.472	5.02
							1052	4.604	4.555	4.836
							1053	4.616	4.519	4.988
							1054	4.717	4.465	4.812
							1055	4.786	4.493	4.712
							1056	4.769	4.316	4.907
							1057	4.709	4.413	4.834
							1058	4.654	4.556	4.757
							1059	4.82	4.566	4.899
							1060	4.626	4.658	4.766
							1061	4.598	4.544	4.738
							1062	4.726	4.446	4.81
							1063	4.727	4.541	4.785
							1064	4.698	4.619	4.794
							1065	4.629	4.633	4.77
							1066	4.601	4.665	4.892
							1067	4.555	4.517	4.968
							1068	4.754	4.519	4.747
							1069	4.656	4.609	4.67
							1070	4.54	4.511	4.827
							1071	4.777	4.459	4.763
							1072	4.645	4.392	4.714
							1073	4.588	4.418	4.573
							1074	4.66	4.437	4.556
							1075	4.587	4.519	4.802
							1076	4.641	4.65	4.654
							1077	4.669	4.617	4.684
							1078	4.697	4.699	4.66
							1079	4.598	4.691	4.792
							1080	4.667	4.689	4.799
							1081	4.591	4.659	4.876
							1082	4.594	4.508	4.761
							1083	4.604	4.639	4.766
							1084	4.574	4.423	4.821
							1085	4.676	4.447	4.604
							1086	4.542	4.462	4.516
							1087	4.624	4.54	4.483
							1088	4.66	4.567	4.446
							1089	4.459	4.694	4.662
							1090	4.52	4.586	4.563
							1091	4.62	4.616	4.663
							1092	4.597	4.483	4.582
							1093	4.659	4.602	4.549
							1094	4.664	4.627	4.738
							1095	4.634	4.689	4.755
							1096	4.66	4.577	4.792
							1097	4.616	4.387	4.612
							1098	4.474	4.534	4.46
							1099	4.449	4.492	4.579
							1100	4.471	4.581	4.656
							1101	4.55	4.58	4.599
							1102	4.499	4.495	4.569
							1103	4.584	4.723	4.602
							1104	4.579	4.665	4.659
							1105	4.634	4.724	4.636
							1106	4.479	4.519	4.669
							1107	4.428	4.579	4.785
							1108	4.648	4.572	4.856
							1109	4.508	4.768	4.868
							1110	4.606	4.579	4.968
							1111	4.467	4.558	4.815
							1112	4.405	4.597	4.693
							1113	4.483	4.664	4.766
							1114	4.46	4.632	4.897
							1115	4.48	4.6	4.878
							1116	4.479	4.649	5.095
							1117	4.609	4.389	4.857
							1118	4.672	4.418	4.754
							1119	4.527	4.52	4.604
							1120	4.759	4.531	4.632
							1121	4.63	4.569	4.554
							1122	4.583	4.566	4.607
							1123	4.704	4.639	4.593
							1124	4.635	4.711	4.726
							1125	4.566	4.607	4.754
							1126	4.498	4.634	4.992
							1127	4.53	4.622	4.665
							1128	4.453	4.66	4.784
							1129	4.603	4.716	4.655
							1130	4.563	4.508	4.705
							1131	4.475	4.375	4.827
							1132	4.482	4.298	4.733
							1133	4.39	4.293	4.804
							1134	4.471	4.387	4.807
							1135	4.549	4.47	4.795
							1136	4.476	4.501	4.865
							1137	4.355	4.537	4.737
							1138	4.482	4.564	4.823
							1139	4.545	4.622	4.749
							1140	4.383	4.49	4.666
							1141	4.443	4.432	4.716
							1142	4.43	4.386	4.737
							1143	4.536	4.356	4.786
							1144	4.616	4.415	4.726
							1145	4.759	4.398	4.86
							1146	4.65	4.474	4.846
							1147	4.591	4.448	4.995
							1148	4.549	4.338	4.88
							1149	4.498	4.5	4.868
							1150	4.672	4.477	4.746
							1151	4.53	4.336	4.678
							1152	4.685	4.42	4.808
							1153	4.606	4.459	4.726
							1154	4.555	4.542	4.779
							1155	4.45	4.424	4.84
							1156	4.524	4.61	4.796
							1157	4.487	4.483	4.652
							1158	4.452	4.572	4.666
							1159	4.511	4.658	4.65
							1160	4.383	4.388	4.659
							1161	4.387	4.334	4.73
							1162	4.453	4.496	4.615
							1163	4.636	4.564	4.763
							1164	4.705	4.505	4.686
							1165	4.618	4.505	4.703
							1166	4.668	4.467	4.74
							1167	4.648	4.451	4.731
							1168	4.551	4.511	4.728
							1169	4.603	4.35	4.862
							1170	4.458	4.247	4.833
							1171	4.447	4.263	4.872
							1172	4.534	4.334	4.737
							1173	4.493	4.372	4.814
							1174	4.548	4.304	4.72
							1175	4.452	4.297	4.615
							1176	4.497	4.342	4.645
							1177	4.547	4.43	4.668
							1178	4.563	4.288	4.691
							1179	4.465	4.234	4.754
							1180	4.423	4.3	4.713
							1181	4.472	4.29	4.748
							1182	4.433	4.3	4.786
							1183	4.595	4.178	4.644
							1184	4.631	4.32	4.593
							1185	4.592	4.335	4.656
							1186	4.493	4.308	4.71
							1187	4.566	4.479	4.681
							1188	4.442	4.465	4.645
							1189	4.513	4.315	4.697
							1190	4.5	4.34	4.529
							1191	4.535	4.198	4.774
							1192	4.44	4.14	4.561
							1193	4.405	4.267	4.568
							1194	4.357	4.224	4.694
							1195	4.472	4.216	4.643
							1196	4.475	4.28	4.704
							1197	4.567	4.239	4.619
							1198	4.584	4.266	4.6
							1199	4.505	4.292	4.66
							1200	4.634	4.166	4.487
							1201	4.579	4.346	4.603
							1202	4.539	4.215	4.636
							1203	4.563	4.472	4.589
							1204	4.537	4.276	4.689
							1205	4.588	4.373	4.653
							1206	4.569	4.217	4.721
							1207	4.574	4.214	4.687
							1208	4.501	4.259	4.566
							1209	4.598	4.271	4.67
							1210	4.526	4.277	4.742
							1211	4.492	4.298	4.557
							1212	4.599	4.42	4.773
							1213	4.517	4.314	4.79
							1214	4.515	4.236	4.764
							1215	4.439	4.469	4.735
							1216	4.578	4.377	4.66
							1217	4.699	4.484	4.675
							1218	4.53	4.45	4.692
							1219	4.586	4.52	4.688
							1220	4.535	4.35	4.602
							1221	4.692	4.468	4.699
							1222	4.592	4.228	4.633
							1223	4.477	4.335	4.498
							1224	4.453	4.415	4.628
							1225	4.55	4.362	4.634
							1226	4.634	4.336	4.679
							1227	4.39	4.234	4.686
							1228	4.499	4.361	4.677
							1229	4.426	4.371	4.71
							1230	4.362	4.465	4.727
							1231	4.459	4.436	4.788
							1232	4.404	4.457	4.738
							1233	4.404	4.305	4.689
							1234	4.557	4.332	4.812
							1235	4.435	4.215	4.87
							1236	4.354	4.39	4.8
							1237	4.436	4.14	4.821
							1238	4.325	4.21	4.726
							1239	4.257	4.339	4.823
							1240	4.297	4.395	4.752
							1241	4.261	4.282	4.912
							1242	4.356	4.509	4.73
							1243	4.375	4.314	4.583
							1244	4.266	4.452	4.73
							1245	4.503	4.386	4.648
							1246	4.399	4.332	4.521
							1247	4.419	4.22	4.606
							1248	4.477	4.292	4.43
							1249	4.488	4.392	4.487
							1250	4.519	4.426	4.585
							1251	4.429	4.35	4.522
							1252	4.464	4.261	4.656
							1253	4.461	4.366	4.603
							1254	4.446	4.289	4.714
							1255	4.557	4.235	4.651
							1256	4.427	4.353	4.467
							1257	4.399	4.283	4.391
							1258	4.436	4.283	4.461
							1259	4.412	4.251	4.514
							1260	4.4	4.159	4.602
							1261	4.357	4.375	4.657
							1262	4.355	4.239	4.631
							1263	4.358	4.267	4.701
							1264	4.357	4.236	4.671
							1265	4.325	4.327	4.749
							1266	4.298	4.337	4.715
							1267	4.359	4.213	4.69
							1268	4.433	4.374	4.622
							1269	4.419	4.315	4.593
							1270	4.414	4.192	4.511
							1271	4.392	4.222	4.517
							1272	4.481	4.351	4.486
							1273	4.458	4.248	4.457
							1274	4.439	4.337	4.606
							1275	4.455	4.184	4.483
							1276	4.487	4.287	4.591
							1277	4.567	4.352	4.636
							1278	4.524	4.252	4.678
							1279	4.462	4.356	4.888
							1280	4.349	4.271	4.652
							1281	4.357	4.243	4.591
							1282	4.372	4.11	4.661
							1283	4.444	4.097	4.665
							1284	4.317	4.231	4.659
							1285	4.311	4.307	4.662
							1286	4.46	4.219	4.746
							1287	4.479	4.207	4.754
							1288	4.401	4.216	4.656
							1289	4.447	4.345	4.731
							1290	4.477	4.223	4.644
							1291	4.517	4.089	4.913
							1292	4.435	4.467	4.904
							1293	4.478	4.376	4.701
							1294	4.586	4.336	4.721
							1295	4.584	4.441	4.46
							1296	4.549	4.336	4.508
							1297	4.695	4.327	4.626
							1298	4.517	4.32	4.495
							1299	4.475	4.227	4.595
							1300	4.419	4.326	4.644
							1301	4.427	4.396	4.506
							1302	4.455	4.193	4.424
							1303	4.458	4.261	4.412
							1304	4.497	4.329	4.601
							1305	4.478	4.47	4.477
							1306	4.325	4.428	4.609
							1307	4.542	4.481	4.739
							1308	4.544	4.417	4.559
							1309	4.561	4.398	4.478
							1310	4.55	4.448	4.548
							1311	4.497	4.353	4.683
							1312	4.581	4.324	4.649
							1313	4.577	4.304	4.663
							1314	4.42	4.386	4.622
							1315	4.418	4.383	4.583
							1316	4.401	4.324	4.655
							1317	4.599	4.33	4.74
							1318	4.539	4.335	4.748
							1319	4.494	4.266	4.687
							1320	4.526	4.405	4.767
							1321	4.576	4.454	4.721
							1322	4.566	4.462	4.76
							1323	4.616	4.414	4.78
							1324	4.633	4.454	4.726
							1325	4.491	4.458	4.733
							1326	4.685	4.425	4.774
							1327	4.704	4.364	4.679
							1328	4.78	4.378	4.828
							1329	4.754	4.416	4.954
							1330	4.737	4.418	4.827
							1331	4.631	4.355	4.757
							1332	4.802	4.436	4.606
							1333	4.733	4.426	4.784
							1334	4.686	4.453	4.807
							1335	4.602	4.576	4.708
							1336	4.643	4.588	4.622
							1337	4.709	4.498	4.622
							1338	4.626	4.395	4.793
							1339	4.695	4.46	4.751
							1340	4.758	4.536	4.87
							1341	4.784	4.454	4.67
							1342	4.762	4.369	4.802
							1343	4.529	4.539	4.712
							1344	4.721	4.359	4.731
							1345	4.685	4.384	4.758
							1346	4.737	4.499	4.738
							1347	4.681	4.627	4.903
							1348	4.672	4.584	4.714
							1349	4.76	4.475	4.926
							1350	4.864	4.564	4.865
							1351	4.791	4.498	4.907
							1352	4.815	4.433	4.876
							1353	4.652	4.407	4.754
							1354	4.646	4.424	4.796
							1355	4.601	4.317	4.66
							1356	4.616	4.47	4.729
							1357	4.558	4.582	4.818
							1358	4.604	4.573	4.736
							1359	4.462	4.524	4.808
							1360	4.62	4.434	4.849
							1361	4.568	4.382	4.749
							1362	4.599	4.489	4.645
							1363	4.584	4.56	4.719
							1364	4.533	4.531	4.752
							1365	4.56	4.483	4.844
							1366	4.539	4.362	4.747
							1367	4.483	4.406	4.75
							1368	4.677	4.323	4.624
							1369	4.647	4.518	4.822
							1370	4.743	4.479	4.692
							1371	4.614	4.449	4.758
							1372	4.687	4.557	4.68
							1373	4.648	4.562	4.728
							1374	4.694	4.652	4.804
							1375	4.735	4.615	4.739
							1376	4.884	4.815	4.614
							1377	4.748	4.609	4.597
							1378	4.774	4.578	4.601
							1379	4.843	4.568	4.561
							1380	4.793	4.559	4.63
							1381	4.763	4.676	4.556
							1382	4.667	4.614	4.731
							1383	4.612	4.622	4.762
							1384	4.638	4.498	4.863
							1385	4.666	4.62	4.732
							1386	4.59	4.751	4.653
							1387	4.755	4.581	4.857
							1388	4.74	4.432	4.703
							1389	4.666	4.338	4.868
							1390	4.657	4.391	4.937
							1391	4.593	4.376	4.878
							1392	4.739	4.278	4.761
							1393	4.694	4.428	4.942
							1394	4.73	4.426	4.898
							1395	4.629	4.446	4.954
							1396	4.506	4.433	4.902
							1397	4.443	4.458	4.796
							1398	4.67	4.259	4.912
							1399	4.561	4.351	4.838
							1400	4.612	4.246	4.863
							1401	4.517	4.295	4.814
							1402	4.737	4.366	4.97
							1403	4.494	4.367	4.745
							1404	4.643	4.363	4.632
							1405	4.667	4.502	4.819
							1406	4.737	4.451	4.634
							1407	4.602	4.471	4.682
							1408	4.495	4.542	4.586
							1409	4.472	4.495	4.641
							1410	4.575	4.62	4.768
							1411	4.645	4.404	4.77
							1412	4.692	4.62	4.777
							1413	4.635	4.694	4.69
							1414	4.714	4.431	4.598
							1415	4.578	4.542	4.653
							1416	4.559	4.554	4.623
							1417	4.653	4.525	4.469
							1418	4.544	4.618	4.703
							1419	4.649	4.637	4.744
							1420	4.574	4.609	4.631
							1421	4.659	4.538	4.687
							1422	4.675	4.503	4.604
							1423	4.501	4.578	4.825
							1424	4.633	4.51	4.906
							1425	4.568	4.447	4.935
							1426	4.554	4.517	4.838
							1427	4.435	4.532	4.88
							1428	4.626	4.59	4.876
							1429	4.574	4.396	4.862
							1430	4.623	4.468	4.954
							1431	4.63	4.431	5.07
							1432	4.672	4.395	4.938
							1433	4.644	4.361	4.735
							1434	4.707	4.451	4.853
							1435	4.546	4.448	4.634
							1436	4.509	4.231	4.715
							1437	4.575	4.338	4.653
							1438	4.51	4.35	4.57
							1439	4.687	4.432	4.703
							1440	4.588	4.395	4.575
							1441	4.615	4.376	4.564
							1442	4.646	4.524	4.797
							1443	4.731	4.553	4.756
							1444	4.631	4.408	4.595
							1445	4.651	4.351	4.609
							1446	4.672	4.459	4.655
							1447	4.568	4.516	4.601
							1448	4.702	4.418	4.581
							1449	4.775	4.476	4.666
							1450	4.764	4.384	4.585
							1451	4.778	4.54	4.611
							1452	4.678	4.337	4.666
							1453	4.73	4.318	4.511
							1454	4.553	4.401	4.455
							1455	4.696	4.306	4.609
							1456	4.625	4.375	4.606
							1457	4.575	4.386	4.784
							1458	4.599	4.271	4.653
							1459	4.635	4.312	4.879
							1460	4.823	4.406	4.505
							1461	4.658	4.36	4.641
							1462	4.852	4.179	4.622
							1463	4.867	4.304	4.708
							1464	4.707	4.325	4.613
							1465	4.792	4.403	4.55
							1466	4.703	4.205	4.63
							1467	4.738	4.304	4.684
							1468	4.72	4.275	4.539
							1469	4.851	4.19	4.631
							1470	4.853	4.132	4.695
							1471	4.835	4.327	4.783
							1472	4.643	4.374	4.689
							1473	4.796	4.324	4.563
							1474	4.748	4.362	4.622
							1475	4.867	4.292	4.63
							1476	4.671	4.246	4.861
							1477	4.749	4.296	4.654
							1478	4.751	4.192	4.609
							1479	4.828	4.194	4.75
							1480	4.796	4.231	4.764
							1481	4.838	4.231	4.795
							1482	4.882	4.31	4.545
							1483	4.877	4.274	4.564
							1484	4.872	4.346	4.651
							1485	4.889	4.321	4.672
							1486	4.938	4.373	4.564
							1487	4.856	4.341	4.561
							1488	4.915	4.267	4.556
							1489	4.904	4.287	4.534
							1490	4.824	4.367	4.552
							1491	4.756	4.451	4.713
							1492	4.802	4.317	4.669
							1493	4.82	4.399	4.681
							1494	4.739	4.397	4.698
							1495	4.84	4.54	4.712
							1496	4.907	4.342	4.656
							1497	4.848	4.436	4.576
							1498	4.854	4.321	4.693
							1499	4.853	4.25	4.575
							1500	4.887	4.16	4.559
							1501	4.973	4.319	4.57
							1502	4.851	4.332	4.621
							1503	4.853	4.374	4.809
							1504	4.795	4.213	4.82
							1505	4.772	4.313	4.854
							1506	4.745	4.3	4.74
							1507	4.799	4.42	4.868
							1508	4.713	4.402	4.838
							1509	4.61	4.375	4.866
							1510	4.674	4.502	4.877
							1511	4.696	4.477	4.891
							1512	4.652	4.487	4.812
							1513	4.629	4.296	4.99
							1514	4.733	4.161	4.749
							1515	4.725	4.14	4.72
							1516	4.866	4.32	4.916
							1517	4.894	4.224	4.897
							1518	4.813	4.206	4.762
							1519	4.808	4.329	4.701
							1520	4.771	4.38	4.803
							1521	4.876	4.455	4.698
							1522	5.042	4.396	4.675
							1523	4.874	4.355	4.702
							1524	4.919	4.307	4.759
							1525	4.62	4.223	4.914
							1526	4.787	4.207	4.834
							1527	4.72	4.203	4.763
							1528	4.679	4.243	4.837
							1529	4.646	4.301	4.855
							1530	4.845	4.319	4.887
							1531	4.805	4.355	5.065
							1532	4.869	4.284	4.845
							1533	4.869	4.265	4.905
							1534	4.849	4.334	4.765
							1535	4.974	4.515	4.742
							1536	4.908	4.525	4.787
							1537	4.695	4.485	4.801
							1538	4.865	4.427	4.807
							1539	4.772	4.449	4.775
							1540	4.705	4.291	4.841
							1541	4.868	4.358	4.943
							1542	4.815	4.285	4.807
							1543	4.789	4.325	4.947
							1544	4.693	4.276	5.044
							1545	4.7	4.328	4.851
							1546	4.81	4.367	4.921
							1547	4.705	4.398	4.961
							1548	4.689	4.316	5.006
							1549	4.662	4.346	4.911
							1550	4.672	4.382	4.721
							1551	4.792	4.351	4.86
							1552	4.702	4.344	4.709
							1553	4.675	4.364	4.908
							1554	4.67	4.223	4.844
							1555	4.711	4.288	5.069
							1556	4.639	4.317	4.912
							1557	4.668	4.355	4.846
							1558	4.791	4.355	4.902
							1559	4.827	4.355	4.93
							1560	4.746	4.308	4.945
							1561	4.762	4.279	5.03
							1562	4.547	4.361	4.998
							1563	4.621	4.376	5.075
							1564	4.653	4.279	4.999
							1565	4.769	4.185	4.891
							1566	4.84	4.32	4.916
							1567	4.722	4.406	4.899
							1568	4.731	4.422	4.862
							1569	4.708	4.419	4.843
							1570	4.759	4.297	4.837
							1571	4.825	4.348	4.766
							1572	4.709	4.372	5.082
							1573	4.722	4.292	4.983
							1574	4.601	4.344	5.078
							1575	4.791	4.485	5.026
							1576	4.573	4.417	4.824
							1577	4.707	4.206	4.822
							1578	4.597	4.343	4.939
							1579	4.594	4.441	5.06
							1580	4.618	4.376	5.156
							1581	4.665	4.248	5.023
							1582	4.603	4.33	5.051
							1583	4.558	4.373	5.028
							1584	4.523	4.258	4.912
							1585	4.632	4.375	5.12
							1586	4.731	4.275	4.951
							1587	4.578	4.241	5.017
							1588	4.625	4.392	5.076
							1589	4.611	4.498	5.019
							1590	4.693	4.272	5.212
							1591	4.581	4.411	5.254
							1592	4.643	4.466	5.162
							1593	4.498	4.448	5.234
							1594	4.593	4.613	5.148
							1595	4.591	4.512	5.148
							1596	4.595	4.481	5.096
							1597	4.682	4.527	5.023
							1598	4.582	4.577	5.143
							1599	4.619	4.425	4.974
							1600	4.64	4.462	5.049
							1601	4.584	4.421	5
							1602	4.568	4.344	4.804
							1603	4.669	4.245	4.879
							1604	4.725	4.366	4.935
							1605	4.797	4.268	4.864
							1606	4.756	4.501	4.998
							1607	4.81	4.214	4.906
							1608	4.697	4.286	4.928
							1609	4.779	4.337	5.058
							1610	4.666	4.231	4.923
							1611	4.814	4.289	5.096
							1612	4.795	4.351	5.132
							1613	4.801	4.26	5.067
							1614	4.704	4.271	5.072
							1615	4.632	4.34	5.095
							1616	4.771	4.342	5.038
							1617	4.796	4.276	5.136
							1618	4.695	4.286	5.158
							1619	4.636	4.141	5.025
							1620	4.622	4.193	4.986
							1621	4.668	4.3	4.997
							1622	4.684	4.179	5.065
							1623	4.73	4.218	5.131
							1624	4.589	4.234	4.993
							1625	4.595	4.29	5.159
							1626	4.741	4.283	5.118
							1627	4.607	4.171	4.992
							1628	4.651	4.283	4.83
							1629	4.628	4.097	4.763
							1630	4.65	4.057	4.984
							1631	4.695	4.195	4.794
							1632	4.787	4.248	4.918
							1633	4.801	4.287	4.952
							1634	4.714	4.235	4.879
							1635	4.859	4.113	4.955
							1636	4.725	4.216	5.023
							1637	4.761	4.124	4.946
							1638	4.846	4.205	4.888
							1639	4.761	4.196	4.98
							1640	4.59	4.156	4.724
							1641	4.492	4.19	4.794
							1642	4.596	4.319	4.79
							1643	4.758	4.32	4.899
							1644	4.609	4.399	4.812
							1645	4.623	4.257	4.838
							1646	4.603	4.239	4.829
							1647	4.606	4.345	4.754
							1648	4.627	4.215	4.834
							1649	4.489	4.243	4.861
							1650	4.649	4.385	4.919
							1651	4.737	4.324	4.905
							1652	4.685	4.466	4.704
							1653	4.653	4.4	4.829
							1654	4.566	4.402	4.843
							1655	4.641	4.406	4.762
							1656	4.695	4.363	4.801
							1657	4.756	4.553	4.891
							1658	4.762	4.419	4.896
							1659	4.674	4.467	4.86
							1660	4.535	4.371	4.734
							1661	4.548	4.32	4.729
							1662	4.656	4.567	4.805
							1663	4.698	4.541	4.874
							1664	4.627	4.609	4.754
							1665	4.61	4.505	4.832
							1666	4.715	4.447	4.772
							1667	4.598	4.442	4.711
							1668	4.641	4.304	4.669
							1669	4.697	4.221	4.768
							1670	4.653	4.325	4.582
							1671	4.65	4.288	4.576
							1672	4.562	4.369	4.64
							1673	4.675	4.399	4.848
							1674	4.765	4.432	4.728
							1675	4.665	4.235	4.887
							1676	4.541	4.352	4.931
							1677	4.718	4.38	5.044
							1678	4.571	4.436	4.928
							1679	4.6	4.513	4.994
							1680	4.515	4.535	5.007
							1681	4.653	4.466	5.006
							1682	4.655	4.456	4.92
							1683	4.552	4.357	4.865
							1684	4.609	4.394	5.056
							1685	4.608	4.549	4.841
							1686	4.569	4.37	4.741
							1687	4.616	4.387	4.747
							1688	4.577	4.412	4.809
							1689	4.659	4.315	4.872
							1690	4.691	4.234	4.844
							1691	4.702	4.271	4.779
							1692	4.665	4.275	4.654
							1693	4.715	4.438	4.767
							1694	4.676	4.446	4.821
							1695	4.673	4.433	4.953
							1696	4.582	4.45	4.814
							1697	4.653	4.515	4.745
							1698	4.617	4.478	4.673
							1699	4.61	4.425	4.607
							1700	4.564	4.452	4.697
							1701	4.63	4.496	4.832
							1702	4.618	4.481	4.69
							1703	4.54	4.456	4.947
							1704	4.586	4.381	4.875
							1705	4.532	4.395	4.816
							1706	4.551	4.335	4.838
							1707	4.707	4.496	4.767
							1708	4.697	4.491	4.66
							1709	4.605	4.621	4.785
							1710	4.465	4.455	4.707
							1711	4.578	4.412	4.745
							1712	4.591	4.354	4.771
							1713	4.663	4.498	4.839
							1714	4.775	4.523	4.746
							1715	4.766	4.443	4.879
							1716	4.8	4.493	4.862
							1717	4.842	4.521	4.792
							1718	4.747	4.423	4.876
							1719	4.71	4.411	4.831
							1720	4.761	4.525	4.971
							1721	4.765	4.411	4.958
							1722	4.71	4.309	4.959
							1723	4.769	4.283	4.961
							1724	4.881	4.262	4.873
							1725	4.806	4.497	4.837
							1726	4.707	4.346	4.887
							1727	4.766	4.42	4.822
							1728	4.645	4.461	4.946
							1729	4.704	4.373	4.772
							1730	4.692	4.392	4.946
							1731	4.686	4.37	4.939
							1732	4.522	4.322	4.8
							1733	4.743	4.373	4.886
							1734	4.695	4.291	4.825
							1735	4.671	4.264	4.84
							1736	4.62	4.417	4.778
							1737	4.533	4.322	4.796
							1738	4.684	4.311	4.763
							1739	4.732	4.451	4.735
							1740	4.707	4.333	4.623
							1741	4.767	4.336	4.858
							1742	4.719	4.42	4.754
							1743	4.67	4.529	4.728
							1744	4.526	4.442	4.725
							1745	4.602	4.443	4.78
							1746	4.541	4.511	4.825
							1747	4.568	4.398	4.954
							1748	4.724	4.323	4.934
							1749	4.642	4.171	4.759
							1750	4.692	4.502	4.691
							1751	4.649	4.403	4.819
							1752	4.508	4.412	4.813
							1753	4.602	4.427	4.719
							1754	4.556	4.603	4.659
							1755	4.46	4.386	4.722
							1756	4.524	4.469	4.621
							1757	4.466	4.553	4.682
							1758	4.498	4.402	4.695
							1759	4.572	4.474	4.57
							1760	4.586	4.524	4.641
							1761	4.489	4.53	4.643
							1762	4.499	4.523	4.539
							1763	4.49	4.499	4.749
							1764	4.505	4.471	4.808
							1765	4.496	4.491	4.704
							1766	4.503	4.528	4.651
							1767	4.62	4.409	4.64
							1768	4.533	4.429	4.649
							1769	4.592	4.648	4.773
							1770	4.542	4.616	4.813
							1771	4.608	4.434	4.884
							1772	4.706	4.621	4.856
							1773	4.612	4.551	4.963
							1774	4.737	4.513	4.91
							1775	4.502	4.564	4.807
							1776	4.561	4.59	4.864
							1777	4.599	4.558	4.695
							1778	4.535	4.332	4.713
							1779	4.483	4.408	4.681
							1780	4.616	4.527	4.725
							1781	4.511	4.595	4.782
							1782	4.574	4.435	4.81
							1783	4.586	4.329	4.781
							1784	4.574	4.376	4.703
							1785	4.533	4.451	4.736
							1786	4.471	4.472	4.656
							1787	4.431	4.466	4.798
							1788	4.365	4.468	4.74
							1789	4.518	4.532	4.723
							1790	4.536	4.602	4.751
							1791	4.468	4.58	4.807
							1792	4.538	4.582	4.755
							1793	4.436	4.591	4.674
							1794	4.626	4.473	4.757
							1795	4.417	4.47	4.881
							1796	4.602	4.452	4.723
							1797	4.606	4.485	4.924
							1798	4.478	4.405	4.658
							1799	4.652	4.446	4.744
							1800	4.665	4.649	4.904
							1801	4.619	4.472	4.778
							1802	4.641	4.525	4.865
							1803	4.524	4.517	4.891
							1804	4.589	4.555	4.781
							1805	4.594	4.558	4.72
							1806	4.597	4.54	4.866
							1807	4.666	4.419	4.759
							1808	4.774	4.439	4.661
							1809	4.708	4.436	4.817
							1810	4.545	4.548	4.663
							1811	4.68	4.579	4.693
							1812	4.498	4.656	4.81
							1813	4.617	4.499	4.745
							1814	4.607	4.43	4.542
							1815	4.736	4.343	4.574
							1816	4.602	4.522	4.572
							1817	4.531	4.555	4.511
							1818	4.667	4.486	4.656
							1819	4.678	4.521	4.627
							1820	4.753	4.481	4.75
							1821	4.845	4.537	4.705
							1822	4.678	4.635	4.886
							1823	4.638	4.487	4.896
							1824	4.557	4.615	4.822
							1825	4.615	4.537	4.858
							1826	4.535	4.503	4.94
							1827	4.6	4.497	4.846
							1828	4.61	4.647	4.786
							1829	4.691	4.468	4.897
							1830	4.646	4.345	4.917
							1831	4.719	4.415	4.926
							1832	4.605	4.508	4.79
							1833	4.732	4.562	4.887
							1834	4.46	4.443	4.905
							1835	4.682	4.42	4.861
							1836	4.678	4.413	4.875
							1837	4.686	4.497	4.872
							1838	4.496	4.417	4.843
							1839	4.507	4.476	4.809
							1840	4.515	4.667	4.711
							1841	4.669	4.555	4.717
							1842	4.746	4.39	4.613
							1843	4.653	4.52	4.621
							1844	4.671	4.507	4.714
							1845	4.678	4.427	4.778
							1846	4.562	4.481	4.778
							1847	4.717	4.35	4.702
							1848	4.565	4.548	4.913
							1849	4.631	4.431	4.647
							1850	4.569	4.428	4.718
							1851	4.53	4.498	4.838
							1852	4.55	4.315	4.869
							1853	4.56	4.299	4.948
							1854	4.56	4.62	4.764
							1855	4.626	4.581	4.706
							1856	4.615	4.572	4.73
							1857	4.666	4.534	4.695
							1858	4.587	4.347	4.825
							1859	4.638	4.45	4.822
							1860	4.595	4.341	4.829
							1861	4.517	4.45	4.586
							1862	4.622	4.405	4.685
							1863	4.588	4.518	4.673
							1864	4.502	4.741	4.713
							1865	4.639	4.595	4.785
							1866	4.737	4.604	4.705
							1867	4.686	4.699	4.886
							1868	4.671	4.585	4.816
							1869	4.61	4.671	4.757
							1870	4.594	4.507	4.799
							1871	4.615	4.568	4.749
							1872	4.575	4.507	4.787
							1873	4.576	4.408	4.821
							1874	4.6	4.489	4.88
							1875	4.596	4.624	4.802
							1876	4.639	4.523	4.86
							1877	4.763	4.423	4.763
							1878	4.713	4.509	4.779
							1879	4.63	4.624	4.782
							1880	4.535	4.563	4.822
							1881	4.591	4.616	4.973
							1882	4.516	4.508	4.777
							1883	4.56	4.494	4.806
							1884	4.463	4.583	4.682
							1885	4.571	4.526	4.8
							1886	4.623	4.54	4.787
							1887	4.652	4.537	4.763
							1888	4.67	4.604	4.823
							1889	4.648	4.424	4.755
							1890	4.717	4.599	4.819
							1891	4.671	4.353	4.84
							1892	4.585	4.396	4.78
							1893	4.639	4.404	4.862
							1894	4.697	4.422	4.835
							1895	4.76	4.504	5.026
							1896	4.694	4.463	4.899
							1897	4.628	4.411	4.879
							1898	4.634	4.492	4.864
							1899	4.678	4.428	4.848
							1900	4.523	4.514	4.734
							1901	4.6	4.4	4.893
							1902	4.594	4.53	4.788
							1903	4.643	4.36	4.832
							1904	4.716	4.422	4.727
							1905	4.918	4.349	4.697
							1906	4.782	4.565	4.785
							1907	4.756	4.464	4.875
							1908	4.817	4.385	4.817
							1909	4.768	4.58	4.829
							1910	4.617	4.506	4.819
							1911	4.644	4.591	4.707
							1912	4.682	4.522	4.829
							1913	4.732	4.471	4.881
							1914	4.701	4.481	4.89
							1915	4.79	4.613	4.935
							1916	4.819	4.592	4.928
							1917	4.64	4.53	4.924
							1918	4.71	4.46	4.859
							1919	4.708	4.59	4.858
							1920	4.672	4.521	4.759
							1921	4.753	4.569	4.838
							1922	4.699	4.675	4.792
							1923	4.695	4.677	4.946
							1924	4.636	4.514	4.972
							1925	4.737	4.508	4.913
							1926	4.697	4.343	4.962
							1927	4.718	4.398	4.953
							1928	4.576	4.388	5.067
							1929	4.708	4.53	4.859
							1930	4.67	4.5	4.79
							1931	4.672	4.645	4.883
							1932	4.774	4.495	4.987
							1933	4.702	4.439	4.861
							1934	4.774	4.459	4.824
							1935	4.748	4.598	4.928
							1936	4.726	4.555	4.931
							1937	4.697	4.425	4.909
							1938	4.882	4.317	4.903
							1939	4.647	4.445	4.819
							1940	4.773	4.341	5.012
							1941	4.761	4.57	4.999
							1942	4.607	4.63	4.998
							1943	4.782	4.555	5.042
							1944	4.631	4.59	4.967
							1945	4.576	4.564	4.873
							1946	4.809	4.435	4.929
							1947	4.685	4.431	4.945
							1948	4.709	4.502	4.983
							1949	4.651	4.456	4.838
							1950	4.639	4.415	4.881
							1951	4.67	4.64	4.843
							1952	4.675	4.591	4.787
							1953	4.738	4.6	4.853
							1954	4.74	4.562	4.908
							1955	4.812	4.508	4.97
							1956	4.648	4.486	4.923
							1957	4.75	4.381	4.806
							1958	4.827	4.441	4.789
							1959	4.858	4.333	5.008
							1960	4.731	4.376	4.837
							1961	4.684	4.39	4.732
							1962	4.716	4.37	4.864
							1963	4.728	4.376	4.747
							1964	4.829	4.404	4.629
							1965	4.735	4.353	4.867
							1966	4.871	4.228	4.769
							1967	4.768	4.444	4.714
							1968	4.884	4.388	4.821
							1969	4.747	4.403	4.782
							1970	4.83	4.266	5.111
							1971	4.831	4.285	5.079
							1972	4.671	4.365	4.881
							1973	4.791	4.47	4.921
							1974	4.879	4.428	4.995
							1975	4.901	4.449	4.893
							1976	4.86	4.441	4.941
							1977	4.698	4.332	4.984
							1978	4.775	4.489	4.968
							1979	4.828	4.467	4.884
							1980	4.659	4.476	4.812
							1981	4.714	4.416	4.857
							1982	4.75	4.467	4.846
							1983	4.668	4.467	4.726
							1984	4.732	4.321	4.72
							1985	4.718	4.405	4.748
							1986	4.774	4.262	4.652
							1987	4.63	4.41	4.734
							1988	4.73	4.521	4.784
							1989	4.839	4.267	4.827
							1990	4.679	4.367	4.734
							1991	4.813	4.554	4.679
							1992	4.855	4.535	4.688
							1993	4.749	4.413	4.754
							1994	4.696	4.406	4.809
							1995	4.823	4.35	4.812
							1996	4.805	4.351	4.904
							1997	4.773	4.22	4.723
							1998	4.803	4.214	4.788
[truncated: 503 more rows]

## Sheet: RMSD_MACV_GPC_SSP_K33
	frame#	Prot_CA	Lipid_wrt_Protein				frame#	Prot_CA_dup_1	Prot_CA_dup_2	Prot_CA_dup_3
	0	0	0				0	0	0	0
	1	0.29	5.193				1	2.04	1.905	2.058
	2	0.307	5.777				2	2.342	2.337	2.21
	3	0.306	5.789				3	2.545	2.416	2.341
	4	0.301	5.739				4	2.603	2.656	2.477
	5	0.305	5.721				5	2.727	2.67	2.642
	6	0.3	5.809				6	2.733	2.888	2.638
	7	0.298	5.695				7	2.712	2.734	2.656
	8	0.3	5.88				8	2.706	2.898	2.752
	9	0.304	5.994				9	2.773	3.053	2.909
	10	0.301	5.737				10	2.914	3.096	2.938
	11	0.3	5.814				11	2.955	3.157	2.978
	12	0.3	5.773				12	3.152	3.14	2.883
	13	0.302	5.692				13	3.124	3.061	3.088
	14	0.298	5.728				14	3.141	3.112	3.122
	15	0.298	5.704				15	3.257	3.05	3.2
	16	0.304	5.822				16	3.187	3.165	3.057
	17	0.3	5.938				17	3.23	3.181	3.008
	18	0.303	5.908				18	3.293	3.276	3.048
	19	0.305	5.908				19	3.384	3.192	3.163
	20	0.299	5.859				20	3.43	3.178	3.136
	21	0.301	5.971				21	3.309	3.195	3.057
	22	0.305	5.98				22	3.365	3.007	3.242
	23	0.305	6.038				23	3.416	3.088	3.365
	24	0.308	6.184				24	3.4	3.079	3.307
	25	0.306	6.097				25	3.354	3.195	3.238
	26	0.304	6.157				26	3.393	3.074	3.219
	27	0.299	5.998				27	3.408	3.118	3.281
	28	0.302	5.957				28	3.389	3.185	3.231
	29	0.306	6.112				29	3.486	3.121	3.245
	30	0.296	5.999				30	3.356	2.995	3.483
	31	0.3	5.971				31	3.463	3.073	3.365
	32	0.299	6.239				32	3.535	3.077	3.537
	33	0.304	6.131				33	3.612	3.055	3.483
	34	0.305	6.147				34	3.664	3.223	3.536
	35	0.305	6.331				35	3.612	3.093	3.474
	36	0.298	6.401				36	3.718	3.051	3.478
	37	0.302	6.175				37	3.611	3.16	3.555
	38	0.301	6.056				38	3.562	3.25	3.516
	39	0.308	6.266				39	3.721	3.37	3.701
	40	0.301	6.139				40	3.627	3.31	3.736
	41	0.3	5.998				41	3.814	3.45	3.545
	42	0.298	6.319				42	3.758	3.434	3.61
	43	0.297	6.225				43	3.801	3.426	3.729
	44	0.303	6.044				44	3.801	3.328	3.71
	45	0.3	5.968				45	3.879	3.489	3.649
	46	0.304	6.324				46	3.725	3.535	3.836
	47	0.298	6.322				47	3.732	3.567	3.593
	48	0.307	6.34				48	3.88	3.651	3.736
	49	0.305	6.291				49	3.89	3.642	3.827
	50	0.306	6.494				50	3.883	3.546	3.696
	51	0.305	6.393				51	3.936	3.703	3.591
	52	0.303	6.559				52	3.836	3.762	3.641
	53	0.305	6.465				53	3.719	3.8	3.856
	54	0.301	6.795				54	3.83	3.757	3.786
	55	0.295	6.762				55	4.119	3.646	3.867
	56	0.301	7.013				56	4.161	3.831	3.86
	57	0.309	6.774				57	4.066	3.701	3.787
	58	0.305	6.774				58	4.142	3.615	3.851
	59	0.298	6.779				59	3.97	3.735	3.921
	60	0.308	6.983				60	3.994	3.905	3.777
	61	0.306	6.71				61	4.027	3.692	3.844
	62	0.305	6.919				62	3.881	3.876	3.92
	63	0.298	6.716				63	3.93	3.742	3.946
	64	0.301	6.874				64	3.857	3.665	3.929
	65	0.305	6.892				65	3.922	3.763	3.866
	66	0.306	7.018				66	4.118	3.61	3.965
	67	0.302	7.028				67	3.908	3.781	3.91
	68	0.307	7.131				68	3.991	3.731	3.819
	69	0.3	6.987				69	4.006	3.808	3.961
	70	0.305	6.756				70	3.957	3.795	3.987
	71	0.303	6.892				71	4.156	3.806	3.986
	72	0.307	6.985				72	4.039	3.685	4.111
	73	0.305	7.045				73	4.07	3.87	4.048
	74	0.306	7.065				74	4.202	3.847	4.297
	75	0.298	7.235				75	4.115	3.782	4.314
	76	0.305	7.283				76	4.142	3.875	4.112
	77	0.3	6.985				77	4.155	3.891	4.203
	78	0.301	7.327				78	4.128	4	4.306
	79	0.299	6.998				79	3.982	3.791	4.134
	80	0.301	7.022				80	4	3.675	4.071
	81	0.306	6.889				81	3.928	3.716	4.012
	82	0.302	6.929				82	3.885	3.719	4.062
	83	0.311	6.93				83	3.882	3.798	4.28
	84	0.307	6.894				84	3.924	3.703	4.214
	85	0.299	7.07				85	3.806	3.847	4.157
	86	0.301	7.091				86	3.945	3.831	4.149
	87	0.305	7.242				87	3.993	3.747	4.17
	88	0.306	7.142				88	4.016	3.686	4.198
	89	0.306	7.146				89	4.126	3.823	4.132
	90	0.303	7.155				90	4.083	3.724	4.021
	91	0.309	7.085				91	4.05	3.736	4.222
	92	0.306	7.042				92	4.063	3.768	4.161
	93	0.304	6.877				93	3.948	3.836	4.276
	94	0.298	6.787				94	4.031	3.693	4.226
	95	0.299	6.751				95	4.017	3.989	4.114
	96	0.309	6.895				96	3.925	3.928	4.176
	97	0.31	6.887				97	3.967	3.743	4.212
	98	0.294	7.015				98	4.009	3.888	4.013
	99	0.302	7.054				99	3.969	3.681	4.078
	100	0.299	6.949				100	3.975	3.917	4.125
	101	0.302	6.974				101	4.105	3.889	4.142
	102	0.303	6.864				102	4.177	3.976	4.064
	103	0.307	6.768				103	4.082	3.887	4.084
	104	0.306	6.981				104	4.277	3.997	4.176
	105	0.301	6.87				105	4.192	3.777	4.107
	106	0.302	7.042				106	3.98	3.742	4.151
	107	0.303	6.778				107	3.98	3.923	4.311
	108	0.302	6.938				108	4.072	3.828	4.36
	109	0.3	6.878				109	4.135	4.015	4.345
	110	0.297	6.878				110	4.173	3.844	4.306
	111	0.297	7.013				111	4.122	3.903	4.339
	112	0.307	6.993				112	3.99	4.019	4.199
	113	0.304	6.927				113	4.11	3.971	4.418
	114	0.305	6.912				114	4.023	3.988	4.301
	115	0.301	6.727				115	4.142	3.814	4.393
	116	0.3	6.723				116	4.081	3.73	4.307
	117	0.3	6.68				117	4.077	3.803	4.156
	118	0.308	6.829				118	4.227	4.022	4.169
	119	0.3	6.949				119	4.008	3.927	4.179
	120	0.306	7.02				120	4.135	3.855	4.141
	121	0.303	6.971				121	4.254	3.93	4.164
	122	0.305	6.996				122	4.166	4.009	4.191
	123	0.309	7.034				123	4.114	3.99	4.339
	124	0.3	6.785				124	4.089	3.856	4.332
	125	0.3	6.773				125	4.095	3.713	4.252
	126	0.301	6.853				126	4.114	3.788	4.306
	127	0.294	6.564				127	4.185	3.809	4.288
	128	0.301	6.664				128	4.209	3.924	4.271
	129	0.307	6.613				129	4.24	3.897	4.309
	130	0.299	6.674				130	4.317	3.942	4.314
	131	0.297	6.723				131	4.248	3.99	4.416
	132	0.295	6.755				132	4.19	4.035	4.337
	133	0.297	6.722				133	4.267	4.173	4.415
	134	0.304	6.767				134	4.163	4.052	4.268
	135	0.294	6.728				135	4.168	4.121	4.278
	136	0.309	6.867				136	4.256	4.04	4.379
	137	0.31	6.858				137	4.276	3.88	4.372
	138	0.314	6.752				138	4.286	4.078	4.325
	139	0.302	6.764				139	4.129	4.171	4.297
	140	0.31	6.785				140	4.244	4.08	4.3
	141	0.303	6.726				141	4.18	4.102	4.224
	142	0.303	6.905				142	4.205	4.168	4.313
	143	0.304	6.839				143	4.257	4.106	4.399
	144	0.309	6.857				144	4.148	4.087	4.4
	145	0.309	6.932				145	4.174	4.043	4.475
	146	0.301	6.956				146	4.236	4.071	4.505
	147	0.304	6.925				147	4.237	4.16	4.454
	148	0.303	6.955				148	4.284	4.172	4.423
	149	0.309	6.826				149	4.323	4.06	4.537
	150	0.302	6.723				150	4.232	4.092	4.549
	151	0.309	6.686				151	4.156	4.073	4.477
	152	0.306	7.019				152	4.265	4.077	4.539
	153	0.307	6.839				153	4.243	4.03	4.387
	154	0.305	6.698				154	4.082	4.063	4.315
	155	0.305	6.609				155	4.135	4.039	4.309
	156	0.299	6.601				156	4.074	3.991	4.275
	157	0.308	6.628				157	4.154	3.974	4.113
	158	0.302	6.615				158	4.306	4.051	4.299
	159	0.305	6.688				159	4.294	3.901	4.074
	160	0.307	6.783				160	4.342	3.906	4.199
	161	0.309	6.584				161	4.285	3.852	4.29
	162	0.305	6.558				162	4.412	4.061	4.507
	163	0.301	6.566				163	4.36	4.144	4.398
	164	0.301	6.679				164	4.371	4.084	4.401
	165	0.294	6.684				165	4.366	4.028	4.457
	166	0.299	6.791				166	4.273	4.03	4.372
	167	0.303	6.764				167	4.183	3.912	4.435
	168	0.301	7.026				168	4.321	3.924	4.593
	169	0.303	6.848				169	4.318	4.037	4.602
	170	0.303	6.927				170	4.496	4.042	4.615
	171	0.305	6.895				171	4.399	4.154	4.449
	172	0.297	6.844				172	4.489	4.052	4.385
	173	0.302	6.783				173	4.509	4.072	4.482
	174	0.302	6.894				174	4.503	4.099	4.454
	175	0.304	6.822				175	4.482	4.16	4.532
	176	0.302	6.704				176	4.487	4.178	4.389
	177	0.299	6.833				177	4.511	3.974	4.321
	178	0.308	6.818				178	4.398	4.095	4.365
	179	0.293	6.672				179	4.33	4.061	4.365
	180	0.301	6.714				180	4.442	4.084	4.362
	181	0.308	6.685				181	4.531	4.013	4.379
	182	0.303	6.644				182	4.449	4.098	4.345
	183	0.309	6.769				183	4.644	4.131	4.443
	184	0.3	6.851				184	4.487	4.196	4.372
	185	0.306	6.635				185	4.444	4.168	4.336
	186	0.301	6.659				186	4.522	4.257	4.297
	187	0.301	6.56				187	4.607	4.201	4.362
	188	0.302	6.686				188	4.491	4.299	4.494
	189	0.298	6.757				189	4.432	4.204	4.463
	190	0.306	6.795				190	4.497	4.276	4.398
	191	0.302	6.972				191	4.379	4.261	4.386
	192	0.301	6.918				192	4.562	4.171	4.377
	193	0.304	6.833				193	4.562	4.262	4.39
	194	0.296	6.964				194	4.544	4.243	4.295
	195	0.307	6.834				195	4.495	4.28	4.187
	196	0.31	6.765				196	4.532	4.228	4.268
	197	0.303	6.874				197	4.449	4.188	4.17
	198	0.299	7.151				198	4.539	4.383	4.282
	199	0.304	7.049				199	4.493	4.358	4.202
	200	0.291	6.791				200	4.473	4.249	4.265
	201	0.3	6.919				201	4.367	4.373	4.386
	202	0.296	6.906				202	4.508	4.398	4.385
	203	0.308	7.119				203	4.43	4.376	4.305
	204	0.299	7.16				204	4.409	4.415	4.354
	205	0.296	7.213				205	4.299	4.499	4.347
	206	0.303	7.144				206	4.502	4.431	4.332
	207	0.3	7.076				207	4.437	4.458	4.196
	208	0.301	7.122				208	4.531	4.371	4.337
	209	0.299	7.125				209	4.595	4.368	4.246
	210	0.305	7.345				210	4.585	4.427	4.29
	211	0.306	7.142				211	4.478	4.356	4.28
	212	0.302	7.048				212	4.473	4.36	4.487
	213	0.303	6.984				213	4.557	4.359	4.457
	214	0.299	7.086				214	4.656	4.364	4.293
	215	0.304	7.191				215	4.661	4.523	4.372
	216	0.298	7.284				216	4.646	4.432	4.434
	217	0.301	7.311				217	4.75	4.558	4.456
	218	0.305	7.235				218	4.606	4.533	4.386
	219	0.307	7.036				219	4.791	4.38	4.248
	220	0.304	7.096				220	4.768	4.45	4.38
	221	0.303	7.354				221	4.67	4.399	4.314
	222	0.298	7.181				222	4.805	4.358	4.389
	223	0.301	7.29				223	4.633	4.446	4.352
	224	0.306	7.198				224	4.72	4.323	4.365
	225	0.301	7.213				225	4.796	4.571	4.368
	226	0.304	7.134				226	4.745	4.602	4.487
	227	0.302	7.275				227	4.928	4.622	4.539
	228	0.304	7.257				228	4.922	4.418	4.601
	229	0.303	7.291				229	4.886	4.384	4.562
	230	0.304	7.283				230	4.723	4.394	4.491
	231	0.291	7.247				231	4.758	4.446	4.507
	232	0.305	7.331				232	4.897	4.389	4.592
	233	0.301	7.215				233	4.845	4.468	4.556
	234	0.306	7.17				234	4.75	4.473	4.698
	235	0.309	7.3				235	4.885	4.554	4.675
	236	0.312	7.344				236	4.843	4.512	4.584
	237	0.297	7.155				237	4.75	4.527	4.482
	238	0.296	7.103				238	4.942	4.591	4.556
	239	0.309	7.257				239	5.057	4.41	4.567
	240	0.302	7.221				240	4.801	4.397	4.697
	241	0.308	7.265				241	4.79	4.58	4.597
	242	0.293	7.154				242	4.81	4.553	4.681
	243	0.304	7.24				243	4.872	4.402	4.609
	244	0.299	7.06				244	4.803	4.591	4.51
	245	0.299	7.137				245	4.7	4.694	4.66
	246	0.307	7.182				246	4.593	4.587	4.633
	247	0.305	7.162				247	4.737	4.488	4.581
	248	0.304	7.109				248	4.861	4.555	4.554
	249	0.306	7.16				249	4.769	4.518	4.677
	250	0.31	7.169				250	4.784	4.597	4.619
	251	0.3	7.157				251	4.957	4.493	4.522
	252	0.3	7.262				252	4.845	4.39	4.674
	253	0.301	7.277				253	4.991	4.632	4.579
	254	0.304	7.004				254	5.092	4.642	4.634
	255	0.303	7.017				255	4.986	4.548	4.748
	256	0.297	7.173				256	4.737	4.667	4.75
	257	0.3	7.087				257	4.74	4.557	4.786
	258	0.298	7.17				258	4.876	4.593	4.67
	259	0.297	7.138				259	4.955	4.655	4.673
	260	0.305	7.033				260	4.934	4.619	4.674
	261	0.297	7.161				261	4.995	4.61	4.699
	262	0.307	7.036				262	4.907	4.547	4.744
	263	0.304	7.201				263	4.983	4.593	4.721
	264	0.299	6.879				264	4.908	4.554	4.787
	265	0.304	6.947				265	4.942	4.583	4.616
	266	0.303	7.001				266	4.803	4.487	4.628
	267	0.3	6.964				267	4.686	4.436	4.724
	268	0.307	7.166				268	4.907	4.502	4.699
	269	0.298	7.304				269	4.788	4.65	4.794
	270	0.301	7.177				270	4.915	4.6	4.86
	271	0.306	7.104				271	4.747	4.57	4.644
	272	0.31	7.169				272	4.932	4.583	4.574
	273	0.31	7.082				273	4.86	4.558	4.625
	274	0.297	7.088				274	4.861	4.707	4.563
	275	0.305	7.057				275	5.034	4.577	4.728
	276	0.301	7.119				276	5.027	4.554	4.76
	277	0.302	7.139				277	4.953	4.539	4.74
	278	0.309	7.076				278	4.972	4.494	4.671
	279	0.304	7.083				279	5.017	4.53	4.734
	280	0.3	6.978				280	5.025	4.528	4.699
	281	0.305	6.984				281	4.922	4.459	4.714
	282	0.299	6.972				282	4.861	4.529	4.852
	283	0.305	7.09				283	4.811	4.438	4.617
	284	0.306	7.209				284	5.007	4.4	4.701
	285	0.305	7.232				285	4.8	4.44	4.723
	286	0.304	7.185				286	4.726	4.515	4.826
	287	0.304	7.107				287	4.78	4.584	4.722
	288	0.294	7.191				288	4.794	4.51	4.625
	289	0.303	7.122				289	4.884	4.465	4.622
	290	0.299	7.131				290	4.758	4.554	4.587
	291	0.305	7.216				291	4.76	4.55	4.756
	292	0.304	7.266				292	4.84	4.523	4.66
	293	0.302	7.249				293	4.866	4.317	4.765
	294	0.301	7.458				294	4.818	4.585	4.677
	295	0.299	7.382				295	4.651	4.476	4.64
	296	0.308	7.202				296	4.701	4.669	4.696
	297	0.299	7.448				297	4.553	4.619	4.633
	298	0.305	7.221				298	4.616	4.677	4.829
	299	0.304	7.269				299	4.663	4.586	4.725
	300	0.297	7.313				300	4.571	4.583	4.715
	301	0.308	7.332				301	4.587	4.672	4.817
	302	0.301	7.429				302	4.621	4.576	4.663
	303	0.305	7.436				303	4.544	4.545	4.683
	304	0.308	7.271				304	4.594	4.514	4.864
	305	0.3	7.288				305	4.456	4.633	4.688
	306	0.298	7.459				306	4.623	4.582	4.97
	307	0.304	7.314				307	4.676	4.595	4.863
	308	0.307	7.554				308	4.606	4.539	4.842
	309	0.296	7.358				309	4.728	4.583	4.809
	310	0.305	7.579				310	4.663	4.459	4.767
	311	0.296	7.404				311	4.616	4.297	4.879
	312	0.3	7.55				312	4.545	4.36	4.746
	313	0.296	7.457				313	4.636	4.471	4.876
	314	0.303	7.487				314	4.75	4.351	4.944
	315	0.302	7.566				315	4.831	4.354	4.932
	316	0.302	7.562				316	4.781	4.403	4.792
	317	0.304	7.481				317	4.733	4.401	5.02
	318	0.304	7.579				318	4.657	4.502	5.105
	319	0.301	7.625				319	4.68	4.319	5.048
	320	0.3	7.495				320	4.733	4.41	5.025
	321	0.307	7.433				321	4.726	4.397	4.983
	322	0.306	7.589				322	4.813	4.41	4.837
	323	0.306	7.497				323	5.019	4.364	4.933
	324	0.305	7.604				324	5.089	4.448	4.882
	325	0.308	7.458				325	5.027	4.438	4.992
	326	0.298	7.579				326	4.953	4.47	4.942
	327	0.305	7.639				327	4.818	4.494	5.063
	328	0.305	7.663				328	4.871	4.501	5.084
	329	0.3	7.498				329	4.723	4.459	5.046
	330	0.298	7.595				330	4.821	4.377	4.97
	331	0.3	7.65				331	4.751	4.404	4.935
	332	0.304	7.445				332	4.735	4.472	4.89
	333	0.302	7.51				333	4.802	4.409	4.887
	334	0.303	7.434				334	4.839	4.288	4.877
	335	0.301	7.528				335	4.743	4.376	4.815
	336	0.303	7.478				336	4.813	4.444	4.92
	337	0.308	7.552				337	4.843	4.398	4.931
	338	0.308	7.477				338	4.926	4.453	4.998
	339	0.302	7.54				339	4.886	4.499	4.756
	340	0.302	7.515				340	4.892	4.452	4.788
	341	0.305	7.31				341	4.828	4.625	4.916
	342	0.312	7.397				342	4.748	4.49	4.912
	343	0.3	7.443				343	4.77	4.549	4.818
	344	0.31	7.338				344	4.737	4.443	4.842
	345	0.305	7.31				345	4.797	4.497	4.923
	346	0.306	7.393				346	4.706	4.578	4.925
	347	0.306	7.399				347	4.745	4.464	5.033
	348	0.304	7.199				348	4.81	4.43	5.034
	349	0.303	7.48				349	4.687	4.386	5.154
	350	0.3	7.421				350	4.675	4.514	5.108
	351	0.303	7.219				351	4.843	4.527	5.104
	352	0.309	7.396				352	4.9	4.493	4.967
	353	0.302	7.267				353	4.909	4.531	4.888
	354	0.308	7.209				354	4.768	4.529	4.961
	355	0.305	7.259				355	4.896	4.413	4.896
	356	0.303	7.264				356	4.819	4.53	4.855
	357	0.304	7.222				357	4.825	4.644	4.878
	358	0.303	7.26				358	4.701	4.588	5.048
	359	0.307	7.264				359	4.705	4.535	5.047
	360	0.302	7.394				360	4.702	4.527	5.012
	361	0.309	7.448				361	4.621	4.448	4.896
	362	0.302	7.256				362	4.783	4.432	4.855
	363	0.301	7.363				363	4.596	4.484	4.94
	364	0.299	7.462				364	4.807	4.502	5.113
	365	0.298	7.402				365	4.691	4.585	4.959
	366	0.309	7.408				366	4.546	4.685	4.948
	367	0.305	7.424				367	4.537	4.65	5.043
	368	0.3	7.419				368	4.632	4.735	4.945
	369	0.304	7.344				369	4.74	4.722	4.912
	370	0.295	7.134				370	4.71	4.72	4.864
	371	0.304	7.15				371	4.636	4.576	4.807
	372	0.305	6.955				372	4.717	4.496	4.813
	373	0.305	7.081				373	4.705	4.527	4.982
	374	0.304	7.231				374	4.756	4.575	5.074
	375	0.296	7.171				375	4.651	4.593	4.957
	376	0.3	7.238				376	4.584	4.641	4.861
	377	0.307	7.125				377	4.679	4.545	4.983
	378	0.299	7.384				378	4.564	4.547	5.029
	379	0.314	7.254				379	4.885	4.574	5.043
	380	0.299	7.329				380	4.806	4.542	4.822
	381	0.31	7.424				381	4.618	4.51	4.743
	382	0.295	7.447				382	4.682	4.545	4.722
	383	0.304	7.503				383	4.762	4.554	4.787
	384	0.301	7.515				384	4.745	4.518	4.792
	385	0.306	7.39				385	4.72	4.497	4.806
	386	0.3	7.273				386	4.696	4.579	4.789
	387	0.306	7.387				387	4.675	4.503	4.879
	388	0.302	7.325				388	4.697	4.651	4.878
	389	0.299	7.231				389	4.659	4.531	4.933
	390	0.313	7.251				390	4.771	4.528	4.853
	391	0.308	7.422				391	4.669	4.496	4.813
	392	0.307	7.298				392	4.616	4.573	4.705
	393	0.305	7.339				393	4.659	4.613	4.759
	394	0.306	7.243				394	4.757	4.594	4.772
	395	0.302	7.112				395	4.733	4.915	4.869
	396	0.304	7.115				396	4.713	4.752	4.927
	397	0.304	7.135				397	4.767	4.647	4.879
	398	0.303	7.035				398	4.606	4.71	4.799
	399	0.307	7.044				399	4.675	4.697	4.955
	400	0.307	6.949				400	4.738	4.714	4.825
	401	0.306	7.112				401	4.672	4.678	4.91
	402	0.303	7.167				402	4.691	4.738	4.95
	403	0.302	6.916				403	4.711	4.755	4.864
	404	0.303	7.066				404	4.731	4.695	4.758
	405	0.3	7.002				405	4.747	4.68	4.748
	406	0.302	7.133				406	4.94	4.569	4.854
	407	0.304	7.229				407	4.921	4.735	4.922
	408	0.303	7.167				408	4.817	4.748	4.831
	409	0.297	7.387				409	4.817	4.693	4.926
	410	0.306	7.367				410	4.709	4.778	4.943
	411	0.308	7.106				411	4.834	4.636	4.864
	412	0.292	7.158				412	4.714	4.646	4.848
	413	0.306	7.309				413	4.725	4.653	4.87
	414	0.301	7.379				414	4.709	4.633	4.954
	415	0.302	7.431				415	4.809	4.661	5.001
	416	0.31	7.372				416	4.795	4.67	4.846
	417	0.299	7.376				417	4.647	4.657	4.855
	418	0.307	7.414				418	4.815	4.738	4.842
	419	0.305	7.451				419	4.662	4.721	4.976
	420	0.297	7.483				420	4.673	4.885	4.917
	421	0.299	7.502				421	4.767	4.851	4.863
	422	0.3	7.421				422	4.703	4.726	4.841
	423	0.304	7.2				423	4.779	4.728	4.917
	424	0.299	7.33				424	4.732	4.749	4.808
	425	0.304	7.335				425	4.818	4.669	4.934
	426	0.296	7.346				426	4.81	4.592	4.783
	427	0.308	7.473				427	4.71	4.71	4.71
	428	0.302	7.313				428	4.886	4.651	4.731
	429	0.304	7.573				429	4.756	4.518	4.755
	430	0.308	7.56				430	4.806	4.656	4.866
	431	0.308	7.633				431	4.675	4.717	4.789
	432	0.304	7.595				432	4.776	4.693	4.613
	433	0.303	7.377				433	4.727	4.744	4.716
	434	0.301	7.675				434	4.691	4.695	4.689
	435	0.306	7.435				435	4.693	4.616	4.586
	436	0.308	7.57				436	4.661	4.666	4.667
	437	0.307	7.471				437	4.656	4.775	4.575
	438	0.301	7.449				438	4.612	4.672	4.627
	439	0.304	7.424				439	4.768	4.872	4.661
	440	0.306	7.458				440	4.672	5.007	4.744
	441	0.304	7.384				441	4.759	4.799	4.652
	442	0.304	7.202				442	4.662	4.818	4.759
	443	0.298	7.28				443	4.714	4.801	4.754
	444	0.302	7.375				444	4.635	4.89	4.676
	445	0.302	7.201				445	4.555	4.937	4.7
	446	0.305	7.327				446	4.541	5.021	4.716
	447	0.3	7.32				447	4.631	4.957	4.56
	448	0.299	7.391				448	4.507	4.848	4.653
	449	0.3	7.377				449	4.561	4.8	4.539
	450	0.3	7.272				450	4.454	4.847	4.553
	451	0.3	7.357				451	4.431	4.896	4.473
	452	0.296	7.496				452	4.5	4.761	4.523
	453	0.306	7.599				453	4.428	4.76	4.574
	454	0.3	7.414				454	4.348	4.823	4.532
	455	0.296	7.531				455	4.616	4.817	4.589
	456	0.3	7.408				456	4.565	4.759	4.585
	457	0.295	7.676				457	4.52	4.817	4.475
	458	0.306	7.316				458	4.503	4.819	4.545
	459	0.303	7.394				459	4.493	4.761	4.545
	460	0.301	7.524				460	4.523	4.705	4.634
	461	0.296	7.445				461	4.535	4.755	4.51
	462	0.294	7.468				462	4.574	4.657	4.531
	463	0.303	7.474				463	4.517	4.694	4.663
	464	0.303	7.642				464	4.545	4.737	4.651
	465	0.305	7.582				465	4.554	4.765	4.569
	466	0.302	7.675				466	4.622	4.642	4.391
	467	0.3	7.774				467	4.566	4.601	4.432
	468	0.305	7.649				468	4.578	4.638	4.568
	469	0.295	7.719				469	4.574	4.709	4.59
	470	0.301	7.643				470	4.491	4.682	4.534
	471	0.305	7.722				471	4.519	4.743	4.48
	472	0.302	7.802				472	4.492	4.803	4.688
	473	0.309	7.55				473	4.49	4.904	4.578
	474	0.298	7.783				474	4.439	4.714	4.699
	475	0.309	7.558				475	4.506	4.745	4.651
	476	0.302	7.766				476	4.362	4.793	4.572
	477	0.305	7.667				477	4.588	4.659	4.531
	478	0.301	7.703				478	4.51	4.728	4.519
	479	0.3	7.657				479	4.581	4.62	4.763
	480	0.303	7.601				480	4.527	4.617	4.541
	481	0.299	7.658				481	4.483	4.682	4.455
	482	0.303	7.664				482	4.554	4.76	4.478
	483	0.298	7.561				483	4.43	4.84	4.458
	484	0.303	7.643				484	4.49	4.711	4.5
	485	0.303	7.733				485	4.507	4.678	4.562
	486	0.307	7.845				486	4.677	4.729	4.652
	487	0.303	7.766				487	4.64	4.712	4.557
	488	0.302	7.723				488	4.628	4.764	4.553
	489	0.301	7.609				489	4.709	4.747	4.656
	490	0.305	7.559				490	4.61	4.782	4.679
	491	0.297	7.53				491	4.647	4.648	4.582
	492	0.294	7.543				492	4.697	4.61	4.566
	493	0.3	7.457				493	4.751	4.677	4.496
	494	0.303	7.506				494	4.802	4.705	4.571
	495	0.31	7.392				495	4.597	4.801	4.549
	496	0.306	7.316				496	4.603	4.747	4.549
	497	0.302	7.454				497	4.516	4.69	4.663
	498	0.301	7.457				498	4.543	4.66	4.515
	499	0.303	7.673				499	4.622	4.609	4.475
	500	0.309	7.585				500	4.66	4.71	4.578
	501	0.307	7.528				501	4.67	4.781	4.742
							502	4.606	4.671	4.586
							503	4.713	4.654	4.666
							504	4.681	4.688	4.399
							505	4.641	4.713	4.518
							506	4.535	4.649	4.571
							507	4.532	4.768	4.561
							508	4.481	4.67	4.524
							509	4.726	4.722	4.635
							510	4.773	4.615	4.632
							511	4.772	4.697	4.731
							512	4.725	4.765	4.68
							513	4.676	4.709	4.652
							514	4.694	4.794	4.763
							515	4.657	4.748	4.699
							516	4.708	4.66	4.646
							517	4.679	4.707	4.597
							518	4.751	4.654	4.659
							519	4.832	4.639	4.608
							520	4.783	4.713	4.534
							521	4.693	4.653	4.47
							522	4.559	4.691	4.435
							523	4.714	4.74	4.602
							524	4.64	4.573	4.516
							525	4.606	4.676	4.631
							526	4.55	4.767	4.495
							527	4.536	4.736	4.417
							528	4.351	4.835	4.502
							529	4.506	4.819	4.469
							530	4.543	4.818	4.535
							531	4.576	4.847	4.411
							532	4.629	4.923	4.342
							533	4.495	4.879	4.429
							534	4.601	4.706	4.391
							535	4.594	4.727	4.193
							536	4.62	4.673	4.329
							537	4.557	4.805	4.409
							538	4.597	4.783	4.45
							539	4.602	4.729	4.392
							540	4.553	4.868	4.325
							541	4.618	4.73	4.382
							542	4.653	4.842	4.213
							543	4.6	4.691	4.38
							544	4.588	4.701	4.486
							545	4.615	4.634	4.479
							546	4.737	4.789	4.387
							547	4.657	4.688	4.318
							548	4.623	4.778	4.499
							549	4.658	4.856	4.388
							550	4.542	4.922	4.345
							551	4.577	4.872	4.477
							552	4.523	5.007	4.431
							553	4.55	4.905	4.375
							554	4.518	4.809	4.34
							555	4.591	4.824	4.393
							556	4.596	4.731	4.341
							557	4.69	4.713	4.546
							558	4.689	4.768	4.439
							559	4.654	4.748	4.458
							560	4.562	4.748	4.355
							561	4.634	4.77	4.324
							562	4.641	4.65	4.421
							563	4.609	4.711	4.352
							564	4.688	4.76	4.438
							565	4.734	4.889	4.483
							566	4.641	4.926	4.515
							567	4.625	4.937	4.466
							568	4.692	4.845	4.389
							569	4.654	4.867	4.408
							570	4.72	4.867	4.444
							571	4.698	4.885	4.493
							572	4.659	4.97	4.349
							573	4.686	4.866	4.487
							574	4.775	4.794	4.428
							575	4.667	4.784	4.458
							576	4.779	4.796	4.367
							577	4.837	4.798	4.42
							578	4.917	4.743	4.397
							579	4.73	4.841	4.498
							580	4.721	4.756	4.543
							581	4.803	4.781	4.486
							582	4.679	4.841	4.291
							583	4.715	4.905	4.418
							584	4.631	4.757	4.473
							585	4.517	4.952	4.488
							586	4.631	4.963	4.477
							587	4.707	4.872	4.39
							588	4.733	4.986	4.415
							589	4.811	4.955	4.447
							590	4.789	4.941	4.493
							591	4.682	4.779	4.443
							592	4.565	4.876	4.521
							593	4.637	4.903	4.475
							594	4.743	4.814	4.407
							595	4.611	4.843	4.475
							596	4.697	4.853	4.484
							597	4.614	4.807	4.465
							598	4.649	4.747	4.437
							599	4.7	4.787	4.378
							600	4.664	4.906	4.413
							601	4.836	4.862	4.529
							602	4.73	4.839	4.519
							603	4.651	4.974	4.371
							604	4.639	4.813	4.493
							605	4.647	5.086	4.366
							606	4.707	4.964	4.279
							607	4.841	5.031	4.366
							608	4.742	5.057	4.247
							609	4.843	4.913	4.329
							610	4.808	4.841	4.326
							611	4.803	4.891	4.412
							612	4.727	4.984	4.332
							613	4.653	5.085	4.392
							614	4.682	5.011	4.275
							615	4.739	4.984	4.148
							616	4.797	4.954	4.283
							617	4.74	4.952	4.292
							618	4.767	4.983	4.201
							619	4.733	5.056	4.239
							620	4.588	5.03	4.461
							621	4.66	5.155	4.446
							622	4.702	5.147	4.327
							623	4.694	5.22	4.483
							624	4.705	5.061	4.503
							625	4.684	5.143	4.389
							626	4.705	5.138	4.456
							627	4.717	5.1	4.397
							628	4.643	5.169	4.435
							629	4.731	5.052	4.414
							630	4.759	5.032	4.508
							631	4.876	5.261	4.345
							632	4.819	5.201	4.383
							633	4.708	5.133	4.527
							634	4.798	5.075	4.388
							635	4.789	5.011	4.504
							636	4.771	5.026	4.479
							637	4.792	5.275	4.4
							638	4.566	5.16	4.415
							639	4.571	5.168	4.338
							640	4.54	5.259	4.313
							641	4.739	5.257	4.486
							642	4.749	5.314	4.455
							643	4.57	5.162	4.31
							644	4.646	5.112	4.488
							645	4.685	5.185	4.374
							646	4.823	5.139	4.518
							647	4.741	5.373	4.507
							648	4.71	5.308	4.488
							649	4.714	5.364	4.432
							650	4.777	5.41	4.47
							651	4.765	5.403	4.523
							652	4.8	5.308	4.513
							653	4.674	5.306	4.441
							654	4.684	5.256	4.521
							655	4.543	5.217	4.511
							656	4.464	5.326	4.541
							657	4.507	5.271	4.575
							658	4.481	5.207	4.599
							659	4.501	5.194	4.605
							660	4.551	5.145	4.542
							661	4.502	5.206	4.501
							662	4.462	5.167	4.527
							663	4.506	5.177	4.547
							664	4.551	5.1	4.617
							665	4.511	5.121	4.609
							666	4.603	5.091	4.479
							667	4.58	5.115	4.679
							668	4.515	5.117	4.579
							669	4.662	4.982	4.589
							670	4.613	5.068	4.594
							671	4.723	5.061	4.612
							672	4.558	5.066	4.682
							673	4.468	5.133	4.539
							674	4.651	4.998	4.6
							675	4.552	5.049	4.509
							676	4.488	5.077	4.593
							677	4.601	5.145	4.538
							678	4.506	5.015	4.496
							679	4.479	5.125	4.509
							680	4.553	5.058	4.416
							681	4.579	5.054	4.576
							682	4.549	5.018	4.569
							683	4.587	5.081	4.511
							684	4.529	5.048	4.426
							685	4.601	5.085	4.561
							686	4.527	5.052	4.526
							687	4.592	5.038	4.527
							688	4.484	5.155	4.559
							689	4.627	5.072	4.502
							690	4.606	5.156	4.57
							691	4.616	5.254	4.426
							692	4.722	5.139	4.544
							693	4.651	5.24	4.64
							694	4.81	5.117	4.496
							695	4.773	5.145	4.542
							696	4.714	5.063	4.57
							697	4.65	4.924	4.58
							698	4.708	5.071	4.702
							699	4.673	5.002	4.596
							700	4.585	5.035	4.667
							701	4.591	5.082	4.606
							702	4.701	5.128	4.554
							703	4.644	4.967	4.506
							704	4.605	5.133	4.697
							705	4.603	4.952	4.616
							706	4.63	5.039	4.581
							707	4.681	4.982	4.653
							708	4.736	5.105	4.543
							709	4.648	5.06	4.574
							710	4.627	5.187	4.553
							711	4.657	5.124	4.599
							712	4.543	5.073	4.632
							713	4.749	5.08	4.525
							714	4.674	5.038	4.574
							715	4.615	5.128	4.593
							716	4.776	5.211	4.679
							717	4.728	5.162	4.662
							718	4.673	5.129	4.566
							719	4.572	5.075	4.624
							720	4.564	5.218	4.67
							721	4.636	5.193	4.786
							722	4.606	5.247	4.582
							723	4.74	5.206	4.606
							724	4.594	5.091	4.564
							725	4.798	5.09	4.55
							726	4.932	5.202	4.685
							727	4.865	5.196	4.635
							728	4.899	5.128	4.742
							729	4.828	5.054	4.707
							730	4.918	4.966	4.773
							731	4.896	5.056	4.729
							732	4.92	5.038	4.553
							733	4.813	5.095	4.567
							734	4.755	5.078	4.585
							735	4.802	5.113	4.638
							736	4.73	5.059	4.531
							737	4.867	5.102	4.559
							738	4.901	5.005	4.743
							739	4.731	5.089	4.63
							740	4.637	5.097	4.645
							741	4.643	5.043	4.582
							742	4.494	5.091	4.61
							743	4.545	5.111	4.647
							744	4.557	5.053	4.644
							745	4.658	5.016	4.6
							746	4.522	4.963	4.735
							747	4.72	4.978	4.719
							748	4.59	4.972	4.59
							749	4.651	4.97	4.687
							750	4.561	5.005	4.633
							751	4.745	5.018	4.701
							752	4.682	5.012	4.532
							753	4.702	4.866	4.674
							754	4.76	5.052	4.659
							755	4.807	5.054	4.629
							756	4.886	4.995	4.687
							757	4.906	4.907	4.544
							758	4.772	4.978	4.511
							759	4.688	5.054	4.537
							760	4.657	5.036	4.515
							761	4.794	5.078	4.521
							762	4.683	5.095	4.569
							763	4.59	5.039	4.618
							764	4.554	4.958	4.598
							765	4.518	4.842	4.603
							766	4.736	4.928	4.623
							767	4.677	5.133	4.586
							768	4.644	5.109	4.508
							769	4.85	4.998	4.501
							770	4.82	4.916	4.437
							771	4.872	4.972	4.562
							772	4.898	4.952	4.602
							773	4.912	5.088	4.511
							774	4.893	4.872	4.514
							775	4.859	4.843	4.538
							776	4.886	4.997	4.554
							777	4.766	5.086	4.473
							778	4.733	4.96	4.43
							779	4.624	4.971	4.458
							780	4.621	4.949	4.44
							781	4.7	4.893	4.526
							782	4.585	4.914	4.444
							783	4.667	4.958	4.383
							784	4.602	5.003	4.309
							785	4.694	4.957	4.333
							786	4.744	4.996	4.563
							787	4.949	4.94	4.433
							788	4.694	5.015	4.444
							789	4.72	4.934	4.346
							790	4.679	5.013	4.412
							791	4.664	5.087	4.368
							792	4.709	5.045	4.435
							793	4.657	4.988	4.472
							794	4.798	4.93	4.49
							795	4.602	4.906	4.571
							796	4.604	4.927	4.359
							797	4.549	4.932	4.507
							798	4.645	4.962	4.386
							799	4.547	4.987	4.43
							800	4.555	5.099	4.375
							801	4.678	5.142	4.534
							802	4.596	4.993	4.528
							803	4.621	5.068	4.395
							804	4.681	5.059	4.486
							805	4.667	5.016	4.59
							806	4.806	5.04	4.699
							807	4.724	4.955	4.697
							808	4.744	5.062	4.545
							809	4.719	5.104	4.592
							810	4.518	5.042	4.531
							811	4.583	5.058	4.469
							812	4.566	5.056	4.463
							813	4.573	5.034	4.49
							814	4.428	4.981	4.541
							815	4.571	5.018	4.629
							816	4.618	4.928	4.691
							817	4.645	4.908	4.618
							818	4.738	4.953	4.755
							819	4.734	5.02	4.677
							820	4.609	4.953	4.581
							821	4.622	5.054	4.728
							822	4.464	5.102	4.596
							823	4.659	5.08	4.671
							824	4.655	5.074	4.614
							825	4.766	4.984	4.736
							826	4.592	5.036	4.686
							827	4.648	4.941	4.652
							828	4.662	4.966	4.683
							829	4.681	5.031	4.719
							830	4.679	5.115	4.715
							831	4.664	5.109	4.756
							832	4.633	5.077	4.711
							833	4.673	5.123	4.649
							834	4.693	5.075	4.673
							835	4.559	5.075	4.531
							836	4.625	4.996	4.587
							837	4.603	4.923	4.532
							838	4.678	5.037	4.688
							839	4.585	5.042	4.744
							840	4.598	5.039	4.59
							841	4.5	5.186	4.684
							842	4.384	5.056	4.69
							843	4.415	5.229	4.536
							844	4.637	5.098	4.507
							845	4.629	5.108	4.437
							846	4.595	5.046	4.569
							847	4.554	4.992	4.586
							848	4.454	5.094	4.489
							849	4.502	5.06	4.731
							850	4.5	5.159	4.539
							851	4.704	5.084	4.592
							852	4.681	5.057	4.641
							853	4.72	5.03	4.515
							854	4.72	4.993	4.514
							855	4.625	5.084	4.511
							856	4.649	5.148	4.425
							857	4.62	5.057	4.429
							858	4.544	4.983	4.483
							859	4.656	5.145	4.574
							860	4.675	5.044	4.527
							861	4.602	5.006	4.431
							862	4.646	4.962	4.4
							863	4.553	5.07	4.448
							864	4.466	5.062	4.596
							865	4.595	4.974	4.44
							866	4.724	4.969	4.504
							867	4.752	4.958	4.474
							868	4.781	4.943	4.449
							869	4.591	4.984	4.518
							870	4.471	4.961	4.58
							871	4.447	4.908	4.533
							872	4.716	5.101	4.446
							873	4.648	4.866	4.355
							874	4.639	4.778	4.357
							875	4.576	4.976	4.426
							876	4.574	5.088	4.43
							877	4.47	5.073	4.543
							878	4.585	4.89	4.55
							879	4.645	5.065	4.434
							880	4.523	5.003	4.399
							881	4.481	5.023	4.498
							882	4.6	5.022	4.396
							883	4.489	5.064	4.576
							884	4.644	4.93	4.402
							885	4.579	4.887	4.409
							886	4.538	5.017	4.297
							887	4.578	4.971	4.316
							888	4.568	4.981	4.364
							889	4.661	5.027	4.366
							890	4.702	5.05	4.477
							891	4.577	5.016	4.443
							892	4.483	5.042	4.604
							893	4.595	5.131	4.531
							894	4.472	4.989	4.525
							895	4.573	4.927	4.528
							896	4.587	4.903	4.488
							897	4.796	5.037	4.41
							898	4.786	4.934	4.45
							899	4.572	4.997	4.598
							900	4.481	4.824	4.533
							901	4.707	4.867	4.482
							902	4.521	4.915	4.537
							903	4.428	4.901	4.576
							904	4.491	4.869	4.567
							905	4.5	4.958	4.512
							906	4.562	4.992	4.693
							907	4.583	5.003	4.578
							908	4.503	4.876	4.705
							909	4.53	4.936	4.61
							910	4.539	4.855	4.53
							911	4.482	4.926	4.593
							912	4.465	4.838	4.512
							913	4.49	4.835	4.498
							914	4.532	4.905	4.45
							915	4.562	4.879	4.517
							916	4.529	4.931	4.522
							917	4.49	4.938	4.51
							918	4.604	4.87	4.602
							919	4.661	4.922	4.519
							920	4.591	4.906	4.594
							921	4.587	4.873	4.545
							922	4.622	4.872	4.644
							923	4.592	4.813	4.67
							924	4.39	4.774	4.567
							925	4.613	4.83	4.555
							926	4.667	4.739	4.513
							927	4.655	4.829	4.506
							928	4.704	4.791	4.568
							929	4.675	4.796	4.511
							930	4.649	4.887	4.54
							931	4.69	4.837	4.564
							932	4.596	4.839	4.482
							933	4.757	4.874	4.567
							934	4.685	4.851	4.527
							935	4.646	4.802	4.526
							936	4.667	4.781	4.539
							937	4.631	4.815	4.5
							938	4.643	4.799	4.639
							939	4.749	4.832	4.63
							940	4.686	4.867	4.546
							941	4.705	4.799	4.65
							942	4.78	4.79	4.574
							943	4.976	4.978	4.581
							944	4.854	4.865	4.621
							945	4.833	4.894	4.536
							946	4.627	4.931	4.63
							947	4.753	4.942	4.523
							948	4.747	4.989	4.639
							949	4.919	4.827	4.587
							950	4.982	4.874	4.647
							951	4.927	4.903	4.625
							952	4.716	4.967	4.673
							953	4.795	4.812	4.478
							954	4.841	4.825	4.564
							955	4.767	4.912	4.547
							956	4.77	4.882	4.504
							957	4.599	4.925	4.629
							958	4.828	4.959	4.486
							959	4.627	4.905	4.542
							960	4.693	4.89	4.618
							961	4.91	5.015	4.573
							962	4.927	4.973	4.67
							963	4.959	4.894	4.533
							964	4.952	4.803	4.688
							965	4.767	4.859	4.659
							966	4.765	4.818	4.561
							967	4.812	4.835	4.655
							968	4.932	4.854	4.659
							969	4.984	4.863	4.7
							970	4.957	4.805	4.509
							971	4.985	4.825	4.594
							972	5.038	4.829	4.498
							973	4.969	4.894	4.493
							974	4.94	4.834	4.585
							975	4.857	4.842	4.465
							976	4.965	4.911	4.55
							977	4.953	4.947	4.622
							978	4.835	4.917	4.555
							979	5.04	4.889	4.54
							980	4.955	4.864	4.636
							981	4.881	4.876	4.663
							982	4.916	4.924	4.666
							983	4.868	4.847	4.679
							984	4.91	4.793	4.639
							985	4.97	4.789	4.438
							986	4.921	4.731	4.599
							987	4.951	4.652	4.528
							988	4.974	4.816	4.559
							989	4.857	4.823	4.543
							990	4.962	4.815	4.619
							991	4.923	4.875	4.555
							992	5.018	4.88	4.643
							993	4.94	4.893	4.575
							994	4.885	4.945	4.621
							995	4.838	4.868	4.573
							996	4.87	4.754	4.587
							997	4.862	4.73	4.583
							998	4.764	4.821	4.56
							999	4.979	4.939	4.605
							1000	4.955	4.815	4.864
							1001	4.948	4.776	4.691
							1002	4.837	4.773	4.641
							1003	4.9	4.798	4.654
							1004	5.071	4.838	4.665
							1005	4.814	4.795	4.654
							1006	4.949	4.876	4.562
							1007	4.914	4.871	4.57
							1008	4.954	4.832	4.458
							1009	4.979	4.896	4.54
							1010	4.935	4.862	4.603
							1011	4.857	4.79	4.504
							1012	4.903	4.922	4.598
							1013	5.042	4.844	4.59
							1014	4.864	4.822	4.612
							1015	4.849	4.924	4.623
							1016	4.908	4.813	4.565
							1017	4.861	4.889	4.594
							1018	4.904	4.853	4.772
							1019	4.943	4.802	4.718
							1020	4.911	4.83	4.706
							1021	5.018	4.865	4.622
							1022	4.819	4.94	4.661
							1023	4.83	4.852	4.671
							1024	4.921	4.919	4.619
							1025	4.878	4.813	4.645
							1026	4.846	4.883	4.588
							1027	4.84	4.779	4.586
							1028	4.855	4.81	4.615
							1029	4.963	4.948	4.7
							1030	4.899	4.95	4.523
							1031	4.92	4.903	4.394
							1032	4.868	5.019	4.677
							1033	4.815	4.978	4.474
							1034	4.888	4.926	4.57
							1035	4.934	4.996	4.743
							1036	4.801	4.974	4.728
							1037	5.062	4.961	4.607
							1038	4.845	5.056	4.699
							1039	4.804	5.002	4.634
							1040	5.056	5.019	4.789
							1041	4.848	5.024	4.69
							1042	4.924	5.014	4.68
							1043	4.932	5.167	4.687
							1044	4.858	5.162	4.79
							1045	4.768	5.086	4.715
							1046	4.797	5.183	4.701
							1047	4.833	5.224	4.733
							1048	4.821	5.271	4.626
							1049	4.904	5.129	4.698
							1050	4.964	5.128	4.651
							1051	4.962	5.23	4.563
							1052	4.979	5.072	4.681
							1053	4.832	4.986	4.532
							1054	5.155	5	4.491
							1055	5.088	5.095	4.672
							1056	5.035	5.117	4.593
							1057	4.955	5.067	4.595
							1058	4.834	5.013	4.489
							1059	4.877	4.963	4.688
							1060	4.995	4.979	4.646
							1061	4.884	4.951	4.75
							1062	4.979	5.128	4.648
							1063	4.965	5	4.722
							1064	4.887	4.971	4.585
							1065	5.033	4.947	4.745
							1066	4.965	5.082	4.815
							1067	4.913	4.997	4.66
							1068	4.921	4.996	4.695
							1069	4.837	5.017	4.745
							1070	4.875	5.049	4.725
							1071	4.733	5.013	4.745
							1072	4.742	5.089	4.737
							1073	4.741	5.07	4.752
							1074	4.793	4.997	4.681
							1075	4.88	4.991	4.659
							1076	4.831	5.098	4.701
							1077	4.929	4.96	4.771
							1078	4.913	5.008	4.666
							1079	4.748	4.885	4.882
							1080	4.824	5.014	4.895
							1081	4.842	4.953	4.855
							1082	4.753	4.921	4.751
							1083	4.878	4.928	4.692
							1084	4.768	4.903	4.666
							1085	4.811	4.85	4.708
							1086	4.802	5.007	4.852
							1087	4.915	5.09	4.783
							1088	4.903	5.057	4.836
							1089	4.694	5.086	4.661
							1090	4.761	4.959	4.76
							1091	4.808	5.098	4.559
							1092	4.843	5.093	4.649
							1093	4.77	5.184	4.745
							1094	4.812	5.19	4.647
							1095	4.739	5.054	4.613
							1096	4.925	5.058	4.638
							1097	4.847	5.036	4.635
							1098	4.777	5.052	4.571
							1099	4.839	4.992	4.505
							1100	4.846	4.986	4.552
							1101	4.802	5.071	4.631
							1102	4.815	4.997	4.708
							1103	4.893	5.008	4.585
							1104	4.844	4.988	4.669
							1105	4.862	4.982	4.681
							1106	4.76	5.004	4.758
							1107	4.73	5.166	4.784
							1108	4.675	5.182	4.596
							1109	4.703	5.067	4.553
							1110	4.855	5.105	4.638
							1111	4.769	5.006	4.74
							1112	4.806	4.939	4.565
							1113	5.017	5.058	4.619
							1114	5.022	5.048	4.642
							1115	4.885	5.138	4.648
							1116	4.89	5.15	4.687
							1117	4.88	5.094	4.544
							1118	4.855	5.107	4.76
							1119	4.849	4.909	4.832
							1120	4.874	4.973	4.757
							1121	4.965	5.009	4.692
							1122	5.037	5.093	4.754
							1123	5.036	5.134	4.66
							1124	4.875	5.044	4.651
							1125	4.98	5.061	4.68
							1126	4.98	5.052	4.626
							1127	4.929	4.997	4.607
							1128	5.053	5.027	4.725
							1129	4.938	4.994	4.538
							1130	4.885	5.015	4.528
							1131	4.726	5.105	4.614
							1132	4.785	5.012	4.678
							1133	5.052	5.135	4.618
							1134	4.883	5.184	4.733
							1135	4.872	5.124	4.671
							1136	4.837	5.001	4.689
							1137	4.833	5.039	4.575
							1138	4.644	5.055	4.689
							1139	4.717	5.058	4.706
							1140	4.785	5.141	4.587
							1141	4.69	5.077	4.637
							1142	4.758	4.969	4.708
							1143	4.779	5.112	4.724
							1144	4.757	4.948	4.629
							1145	4.805	5.023	4.634
							1146	4.873	4.989	4.712
							1147	4.837	5.046	4.62
							1148	4.763	4.981	4.658
							1149	4.756	5.063	4.75
							1150	4.746	5.057	4.703
							1151	4.736	5.035	4.611
							1152	4.928	5.051	4.624
							1153	4.939	4.92	4.647
							1154	4.836	5.035	4.66
							1155	4.913	5.03	4.618
							1156	4.884	4.935	4.764
							1157	4.931	5.069	4.685
							1158	4.826	5.09	4.748
							1159	4.807	4.991	4.666
							1160	4.829	4.987	4.723
							1161	4.759	5.001	4.746
							1162	4.888	5.089	4.725
							1163	4.876	5.084	4.711
							1164	4.736	4.999	4.655
							1165	4.927	5.001	4.662
							1166	4.842	5.016	4.61
							1167	4.868	4.97	4.579
							1168	4.608	5.059	4.671
							1169	4.77	5	4.64
							1170	4.84	4.96	4.534
							1171	4.828	4.9	4.682
							1172	4.899	4.949	4.497
							1173	4.923	5.066	4.601
							1174	5.043	5.02	4.68
							1175	4.975	5.176	4.676
							1176	4.97	5.141	4.748
							1177	4.893	5.068	4.65
							1178	4.904	4.988	4.728
							1179	4.972	5.065	4.613
							1180	4.899	4.97	4.658
							1181	5.063	5.036	4.581
							1182	5.017	5.004	4.575
							1183	5.067	4.981	4.51
							1184	4.996	5.009	4.557
							1185	4.965	5.128	4.777
							1186	4.949	5.024	4.762
							1187	4.957	4.997	4.664
							1188	4.918	4.978	4.642
							1189	5.012	5.058	4.686
							1190	4.875	5.001	4.578
							1191	4.94	4.944	4.733
							1192	5.032	4.999	4.649
							1193	4.855	4.957	4.508
							1194	4.869	4.904	4.671
							1195	4.851	4.943	4.722
							1196	4.815	4.995	4.513
							1197	4.907	4.993	4.698
							1198	4.798	4.999	4.7
							1199	4.879	5.055	4.773
							1200	4.918	5.178	4.745
							1201	5.041	5.076	4.712
							1202	5.041	5.092	4.682
							1203	5.223	5.044	4.76
							1204	5.151	5.003	4.706
							1205	5.212	5.025	4.637
							1206	5.046	4.972	4.641
							1207	4.935	5.023	4.528
							1208	5.016	4.946	4.721
							1209	5.082	4.891	4.597
							1210	5.187	5.035	4.724
							1211	5.088	4.963	4.669
							1212	5.069	4.92	4.657
							1213	5.071	5.023	4.673
							1214	4.955	4.998	4.822
							1215	5.014	5.015	4.749
							1216	4.872	5.077	4.753
							1217	4.842	5.111	4.855
							1218	5.031	5.054	4.646
							1219	4.968	5.047	4.554
							1220	5.016	4.977	4.729
							1221	5.057	4.989	4.68
							1222	5.003	4.911	4.878
							1223	5.065	5.041	4.849
							1224	5.178	5.077	4.864
							1225	4.966	5.128	4.852
							1226	4.919	5.143	4.874
							1227	4.906	5.07	4.945
							1228	4.812	5.123	4.97
							1229	4.798	5.097	4.948
							1230	4.663	5.149	4.941
							1231	4.759	5.149	4.753
							1232	4.848	5.168	4.931
							1233	4.713	5.093	4.835
							1234	4.821	5.137	4.95
							1235	4.953	5.122	4.797
							1236	4.862	5.095	4.913
							1237	4.871	5.167	4.802
							1238	4.758	5.122	4.936
							1239	4.807	5.208	4.774
							1240	4.872	5.191	4.83
							1241	4.843	5.047	4.744
							1242	4.94	5.119	4.801
							1243	4.938	5.138	4.912
							1244	4.97	5.041	4.931
							1245	4.841	5.09	4.798
							1246	4.892	5.141	4.728
							1247	4.946	5.107	4.81
							1248	4.964	5.154	4.834
							1249	5.011	5.107	4.927
							1250	4.975	5.098	4.714
							1251	4.975	5.033	4.808
							1252	4.906	5.123	4.899
							1253	4.877	5.099	4.892
							1254	4.903	5.052	4.9
							1255	4.937	5.202	4.839
							1256	4.953	5.135	4.83
							1257	4.861	5.149	4.839
							1258	4.882	5.139	4.971
							1259	4.961	5.196	4.906
							1260	4.955	5.165	4.906
							1261	4.817	5.125	4.795
							1262	5.078	5.127	4.852
							1263	4.94	5.062	4.857
							1264	5.083	5.207	4.946
							1265	4.973	5.185	4.986
							1266	4.868	5.267	4.94
							1267	4.919	5.092	5.052
							1268	4.9	5.123	5.005
							1269	4.884	5.067	4.944
							1270	4.843	5.088	4.885
							1271	4.758	5.145	4.837
							1272	4.952	5.104	4.93
							1273	4.9	5.106	4.984
							1274	4.955	5.083	4.817
							1275	4.877	5.031	4.877
							1276	4.899	5.097	4.863
							1277	4.93	5.188	4.836
							1278	4.851	5.161	4.914
							1279	4.868	5.161	4.936
							1280	4.974	5.076	5.021
							1281	4.885	5.045	4.937
							1282	5.044	4.999	5.012
							1283	4.891	4.974	4.997
							1284	5.037	5.014	5.05
							1285	5.029	4.955	5.011
							1286	4.898	4.932	5.067
							1287	4.893	5.132	4.996
							1288	4.739	5.039	4.884
							1289	4.844	5.059	4.975
							1290	4.928	5.101	4.998
							1291	4.951	5.085	5.007
							1292	4.978	4.998	4.93
							1293	4.971	5.053	4.998
							1294	4.906	5.027	4.882
							1295	5.02	5.041	4.978
							1296	4.977	5.021	5.075
							1297	4.989	5.162	4.965
							1298	4.888	5.001	4.901
							1299	4.96	4.973	4.974
							1300	4.976	4.988	5.089
							1301	5.064	5.013	4.94
							1302	4.827	4.937	4.972
							1303	4.993	5.003	5.137
							1304	5.005	5.071	5.097
							1305	5.019	4.969	5.124
							1306	5.021	4.983	5.055
							1307	4.831	5.124	4.934
							1308	5.076	5.079	5.046
							1309	5.136	4.993	4.989
							1310	5.068	4.996	5.025
							1311	5.103	5.12	5.083
							1312	5.084	5.041	5.047
							1313	5.166	5.051	5.103
							1314	5.149	5.11	5.031
							1315	5.203	5.097	4.941
							1316	4.993	5.158	4.943
							1317	4.954	5.075	4.933
							1318	4.821	5.064	5.144
							1319	4.989	5.245	5.089
							1320	5.064	5.078	5.08
							1321	5.067	5.163	5.051
							1322	5.051	5.157	5.012
							1323	5.175	5.11	5.1
							1324	5.007	5.002	5.016
							1325	5.057	5.139	4.999
							1326	4.949	5.111	4.949
							1327	5.029	5.101	4.857
							1328	5.027	5.09	4.869
							1329	4.98	5.065	4.971
							1330	4.96	5.106	4.917
							1331	4.967	5.206	5.026
							1332	4.97	5.079	5.063
							1333	5.047	5.175	5.011
							1334	5.108	5.038	5.057
							1335	5.109	5.18	5.038
							1336	5.036	5.013	4.96
							1337	5.156	5.113	5.061
							1338	5.273	5.104	4.974
							1339	5.254	5.116	5.033
							1340	5.121	5.094	5.045
							1341	5.002	5.173	5.08
							1342	4.99	5.057	4.97
							1343	5.035	5.129	4.993
							1344	5.057	5.177	4.922
							1345	5.032	5.06	4.986
							1346	5.097	5.137	4.895
							1347	5.156	5.165	5.028
							1348	5.093	5.212	4.976
							1349	5.118	5.155	5.112
							1350	5.078	5.177	5.07
							1351	5.148	5.215	5.019
							1352	5.113	5.196	5.17
							1353	5.128	5.243	5.097
							1354	5.159	5.217	5.057
							1355	5.086	5.21	5.017
							1356	5.124	5.043	5.129
							1357	5.108	5.115	5.038
							1358	5.108	5.094	4.956
							1359	5.148	5.048	5.01
							1360	5.037	5.029	4.929
							1361	4.955	5.023	4.989
							1362	4.972	5.137	4.839
							1363	4.809	5.013	4.898
							1364	4.941	5.082	5.04
							1365	4.907	5.153	4.96
							1366	4.961	5.077	4.919
							1367	5.046	5.131	4.886
							1368	4.911	5.164	4.939
							1369	5.028	5.099	4.97
							1370	5.127	5.041	4.935
							1371	4.949	5.183	5.12
							1372	4.981	5.133	4.937
							1373	5.007	5.117	4.975
							1374	5.15	5.024	4.956
							1375	4.933	5.046	5.04
							1376	4.904	5.05	4.907
							1377	5.006	5.105	4.903
							1378	4.987	5.128	4.827
							1379	4.871	5.178	4.82
							1380	4.771	5.14	4.997
							1381	4.942	5.137	4.956
							1382	4.888	5.153	4.77
							1383	4.893	5.052	4.894
							1384	4.856	5.061	4.844
							1385	4.694	5.131	4.913
							1386	4.891	5.171	4.931
							1387	4.945	5.208	4.98
							1388	4.781	5.146	4.92
							1389	4.786	5.078	5.028
							1390	4.787	5.097	5.041
							1391	4.837	5.029	5.034
							1392	4.879	5.066	4.998
							1393	4.986	5.135	5.003
							1394	5.022	5.082	5.1
							1395	5.079	4.999	5.115
							1396	5.086	5.001	5.15
							1397	4.951	5.048	5.183
							1398	5.002	4.946	5.031
							1399	4.984	4.966	5.247
							1400	4.959	4.93	5.122
							1401	5.059	4.868	5.178
							1402	5.114	4.983	5.119
							1403	5.053	4.98	5.112
							1404	5.013	4.951	5.077
							1405	4.997	4.912	5.018
							1406	5.061	4.995	5.045
							1407	5.046	5.026	5.003
							1408	4.966	5.012	5.116
							1409	4.897	4.986	5.056
							1410	4.984	5.069	5.038
							1411	4.933	5.046	5.004
							1412	4.871	5.1	5.033
							1413	4.964	5.028	4.988
							1414	4.95	5.116	4.842
							1415	4.85	4.997	4.771
							1416	4.865	4.992	4.962
							1417	4.897	4.985	4.855
							1418	4.906	5.006	4.718
							1419	4.761	5.051	4.91
							1420	4.913	5.039	4.959
							1421	4.998	5.067	4.989
							1422	4.932	5.099	4.94
							1423	4.961	5.035	4.979
							1424	5.045	5.009	4.839
							1425	4.869	4.995	4.919
							1426	4.917	5.036	4.929
							1427	5.012	5.05	4.813
							1428	4.884	5.087	4.932
							1429	4.994	4.941	4.997
							1430	4.912	5.154	4.995
							1431	4.841	5.078	4.922
							1432	4.998	4.985	4.865
							1433	4.942	5.002	4.848
							1434	4.889	5.03	4.98
							1435	4.981	4.984	4.892
							1436	4.865	5.026	4.965
							1437	4.788	4.929	4.808
							1438	4.811	5.003	4.824
							1439	4.968	4.964	4.914
							1440	4.938	5.067	4.889
							1441	4.938	5.014	4.889
							1442	4.891	4.92	4.884
							1443	4.734	5.013	4.877
							1444	4.816	4.906	4.811
							1445	4.731	4.908	4.816
							1446	4.708	5.025	4.822
							1447	4.988	4.866	4.839
							1448	4.815	4.969	4.769
							1449	4.868	4.824	4.967
							1450	4.886	4.983	4.806
							1451	4.916	4.927	4.857
							1452	4.902	4.843	4.835
							1453	4.989	4.822	4.71
							1454	4.96	4.917	4.842
							1455	4.954	4.988	4.969
							1456	4.941	5.06	5.045
							1457	5.016	4.957	4.966
							1458	4.92	5.077	4.934
							1459	4.97	4.949	5
							1460	4.913	4.938	4.937
							1461	4.884	4.998	4.83
							1462	4.975	4.934	4.921
							1463	4.841	5.045	5.052
							1464	4.943	4.956	5.043
							1465	4.983	4.865	5.007
							1466	4.981	4.937	4.945
							1467	4.967	4.948	5.058
							1468	4.933	5.077	5.003
							1469	4.944	5.007	5.052
							1470	4.968	4.934	5.054
							1471	4.913	5.11	5.091
							1472	4.999	5.02	5.114
							1473	4.904	5.115	5.033
							1474	4.872	5.08	4.939
							1475	4.809	5.047	5.004
							1476	4.944	5.004	5.026
							1477	4.771	4.947	4.938
							1478	4.811	4.972	5.06
							1479	4.895	4.915	5.093
							1480	4.847	4.938	5.08
							1481	4.778	4.983	5.036
							1482	4.815	5.028	5.08
							1483	4.829	4.961	5.127
							1484	4.819	4.907	4.995
							1485	4.951	4.864	5.076
							1486	4.748	4.95	5.013
							1487	4.754	5.066	5.039
							1488	4.737	4.952	4.922
							1489	4.857	4.911	4.931
							1490	4.922	4.998	4.951
							1491	5.001	4.939	4.97
							1492	4.941	4.98	5.04
							1493	4.925	5.013	5.022
							1494	4.921	4.863	5.127
							1495	4.86	4.991	5.211
							1496	4.792	4.86	5.066
							1497	4.898	4.917	5.038
							1498	4.99	4.921	5.046
							1499	4.908	4.971	4.95
							1500	4.931	4.988	5.028
							1501	4.825	4.882	4.946
							1502	4.816	5.007	4.893
							1503	4.842	4.935	4.97
							1504	4.938	4.904	4.923
							1505	4.875	4.952	4.946
							1506	4.784	5.008	4.896
							1507	4.847	4.861	4.901
							1508	4.741	4.971	4.94
							1509	4.787	4.896	4.964
							1510	4.928	4.96	4.931
							1511	4.828	5.073	4.969
							1512	4.815	5.078	4.95
							1513	4.885	4.973	4.925
							1514	4.938	4.982	5.009
							1515	4.784	5.052	4.905
							1516	4.892	4.97	4.961
							1517	4.916	4.963	4.967
							1518	4.702	5.037	4.969
							1519	4.93	4.964	4.886
							1520	4.737	4.976	4.881
							1521	4.894	5.05	4.92
							1522	4.84	4.965	4.913
							1523	4.869	4.966	5.025
							1524	4.928	4.979	5.123
							1525	4.985	4.945	4.999
							1526	4.794	4.889	5.069
							1527	4.9	4.889	5.212
							1528	4.878	4.976	5.075
							1529	4.752	4.932	4.991
							1530	4.72	4.997	4.932
							1531	4.815	5.087	4.96
							1532	4.952	4.972	5.064
							1533	4.981	5.065	5.075
							1534	4.93	4.996	5.041
							1535	4.996	4.958	5.155
							1536	4.748	4.976	5.09
							1537	4.827	5.048	5.057
							1538	4.95	5.051	5.116
							1539	5.034	5.046	5.055
							1540	5.017	5.054	5.022
							1541	4.999	5.022	5.058
							1542	4.917	5.05	5.105
							1543	4.989	5.034	5.25
							1544	4.985	5.062	5.134
							1545	4.946	5.045	5.103
							1546	4.953	4.939	5.048
							1547	4.894	4.999	5.136
							1548	5.045	5.051	5.077
							1549	5.001	5.022	5.138
							1550	4.978	5.069	5.064
							1551	4.979	5.148	5.063
							1552	5.042	5.168	5.176
							1553	4.8	5.158	5.107
							1554	4.825	5.088	5.035
							1555	4.683	5.039	5.03
							1556	4.897	5.053	5.059
							1557	4.704	5.084	5.189
							1558	4.749	4.988	5.197
							1559	4.845	5.089	5.149
							1560	4.661	5.201	5.21
							1561	4.777	5.102	5.146
							1562	4.759	5.002	5.129
							1563	4.848	5.07	5.032
							1564	4.891	5.12	5.027
							1565	5.197	5.051	5.158
							1566	5.145	4.959	5.058
							1567	5.105	5.027	5.131
							1568	4.999	5.174	5.134
							1569	5.023	5.124	5.071
							1570	4.99	5.118	5.068
							1571	4.943	5.1	5.12
							1572	4.991	4.927	5.07
							1573	5.03	5.042	5.108
							1574	5.024	4.929	5.02
							1575	4.903	5.013	5.011
							1576	5.024	4.952	5.128
							1577	4.877	4.92	5.156
							1578	4.861	4.942	5.12
							1579	4.877	4.955	5.146
							1580	4.793	5.083	5.071
							1581	4.754	4.975	5.062
							1582	4.907	5.013	5.192
							1583	4.904	4.922	5.149
							1584	4.897	4.986	5.205
							1585	4.843	4.968	5.135
							1586	4.95	4.843	5.169
							1587	4.859	4.965	5.006
							1588	4.837	4.868	5.082
							1589	4.899	4.974	5.006
							1590	4.842	4.905	5.007
							1591	4.881	5.101	5.194
							1592	4.922	4.999	5.052
							1593	4.991	5.037	5.139
							1594	4.977	4.922	5.208
							1595	4.914	5.003	5.264
							1596	4.867	5.044	5.05
							1597	4.83	5.089	5.134
							1598	4.861	4.957	5.059
							1599	4.861	4.901	4.999
							1600	4.793	4.951	5.179
							1601	4.804	4.966	4.988
							1602	4.707	4.993	4.943
							1603	4.872	5.073	4.918
							1604	4.938	4.948	4.939
							1605	4.894	5.041	5.016
							1606	4.852	4.917	5.054
							1607	5.117	5.002	4.907
							1608	5.099	4.937	4.838
							1609	5.073	4.872	4.93
							1610	5.197	4.838	4.874
							1611	5.074	4.935	4.918
							1612	5.005	5.044	4.946
							1613	5.153	4.996	4.963
							1614	4.952	5.043	4.892
							1615	4.895	5.024	4.847
							1616	5.083	5.041	4.833
							1617	4.837	4.999	4.971
							1618	4.908	5.098	4.903
							1619	4.932	5.087	4.841
							1620	4.918	5.106	5.062
							1621	4.888	4.997	4.988
							1622	4.929	5.043	4.945
							1623	4.853	5.099	4.923
							1624	4.956	5.084	4.979
							1625	4.945	5.06	4.93
							1626	4.831	4.925	4.967
							1627	4.906	5.09	4.976
							1628	4.903	5.06	4.974
							1629	4.884	5.071	4.918
							1630	4.917	5.206	4.872
							1631	4.958	5.126	4.919
							1632	4.836	5.164	5.097
							1633	4.846	5.066	4.948
							1634	4.944	4.972	4.923
							1635	4.806	5.041	4.847
							1636	4.926	5.031	4.977
							1637	4.984	4.972	4.859
							1638	5.058	4.975	4.917
							1639	5.032	4.988	4.897
							1640	4.838	5.014	4.967
							1641	4.848	4.959	5
							1642	4.889	4.852	4.875
							1643	4.624	4.882	4.884
							1644	4.778	4.857	4.878
							1645	4.627	4.936	4.829
							1646	4.713	4.935	4.771
							1647	4.807	4.868	4.844
							1648	4.954	4.902	4.955
							1649	4.715	4.877	4.952
							1650	4.764	4.872	4.947
							1651	4.877	4.931	4.939
							1652	4.783	4.911	5.1
							1653	4.727	4.878	4.891
							1654	4.896	4.949	4.921
							1655	4.876	5.015	4.85
							1656	4.853	4.878	4.89
							1657	4.913	4.9	4.896
							1658	4.806	4.863	4.936
							1659	4.906	4.873	4.841
							1660	4.827	5.02	4.869
							1661	4.92	5.032	4.973
							1662	4.934	4.925	5.068
							1663	4.919	4.94	4.959
							1664	4.821	4.981	5.027
							1665	4.901	4.983	5.1
							1666	4.86	4.973	5.09
							1667	4.85	4.934	4.947
							1668	4.843	4.901	4.893
							1669	4.805	4.885	5.056
							1670	4.905	5.007	5.139
							1671	4.953	4.963	4.961
							1672	4.909	4.994	4.942
							1673	4.923	4.956	4.908
							1674	4.864	5.025	4.912
							1675	4.904	5.012	4.836
							1676	4.948	4.978	4.828
							1677	5.092	4.783	4.832
							1678	5.001	4.866	4.819
							1679	4.981	4.872	4.807
							1680	5.127	4.921	4.861
							1681	5.024	4.847	4.881
							1682	4.998	4.941	4.947
							1683	5.059	4.864	4.858
							1684	4.97	5.059	4.956
							1685	5.076	4.984	5.12
							1686	5.044	5.045	5.029
							1687	5	5.041	4.94
							1688	5.079	5.014	5.074
							1689	5.009	5.022	4.937
							1690	5.034	5.008	5.048
							1691	5.251	5.075	5.028
							1692	5.056	4.998	5.039
							1693	5.106	4.974	5.08
							1694	5.015	5.099	4.969
							1695	4.933	5.105	4.816
							1696	5.005	4.954	4.942
							1697	4.925	4.99	4.933
							1698	5.102	5.041	5.008
							1699	4.961	4.986	4.957
							1700	4.919	5.043	5.002
							1701	4.951	5.032	4.951
							1702	5.062	5.056	4.974
							1703	4.895	4.983	4.932
							1704	4.864	5.019	5.022
							1705	5.018	5.034	5.025
							1706	4.966	4.98	5.026
							1707	5.086	4.933	5.065
							1708	4.965	4.994	5.049
							1709	4.939	4.992	4.974
							1710	4.916	5.009	5.079
							1711	4.812	5.102	4.975
							1712	5.026	5.181	5.03
							1713	5.005	5.122	4.923
							1714	4.923	5.135	4.917
							1715	5.041	5.043	4.957
							1716	5.229	5.038	4.931
							1717	5.069	5.042	4.91
							1718	5.015	5.107	4.869
							1719	5.012	5.063	4.885
							1720	5.087	5.107	4.895
							1721	5.022	5.194	4.917
							1722	5.053	5.11	4.916
							1723	4.953	5.147	5.007
							1724	4.942	5.076	4.904
							1725	4.934	5.109	4.895
							1726	5.017	5.082	5.018
							1727	4.986	4.996	4.858
							1728	5.008	5.103	4.971
							1729	4.961	5.056	4.94
							1730	5.019	5.118	4.967
							1731	5.023	4.981	4.895
							1732	5.089	5.051	4.994
							1733	4.978	5.225	4.935
							1734	4.995	5.171	4.971
							1735	4.93	5.093	4.949
							1736	5.075	5.127	4.963
							1737	5.058	5.164	5.016
							1738	4.964	5.211	4.947
							1739	4.92	5.09	5.085
							1740	4.965	5.066	4.93
							1741	4.882	5.094	5.002
							1742	5.094	5.049	4.991
							1743	4.964	5.017	4.875
							1744	5	4.96	4.989
							1745	5.064	5.074	5.042
							1746	5.077	5.076	5.029
							1747	5.09	5.031	5.01
							1748	5.11	4.957	4.888
							1749	4.928	4.968	4.928
							1750	5.059	5.018	4.916
							1751	4.954	5.044	4.98
							1752	4.845	5.194	4.835
							1753	4.944	5.136	4.875
							1754	5.074	5.174	4.885
							1755	5.175	5.128	5.043
							1756	5.051	5.159	4.922
							1757	5.176	5.088	4.882
							1758	5.094	5.15	4.887
							1759	4.988	5.212	4.87
							1760	5.118	5.019	5.005
							1761	5.062	5.017	4.859
							1762	5.019	5.003	4.906
							1763	4.91	5.038	4.864
							1764	5.07	5.045	4.865
							1765	4.982	5.047	4.895
							1766	5.068	4.993	4.882
							1767	5.112	5.011	4.981
							1768	5.03	4.996	4.877
							1769	4.972	5.014	4.833
							1770	4.944	4.951	5.033
							1771	4.898	4.972	4.963
							1772	4.879	5.036	5.032
							1773	5.017	4.944	4.959
							1774	4.942	5.212	4.871
							1775	4.971	5.181	4.837
							1776	5.086	5.243	4.939
							1777	5.125	5.177	4.882
							1778	5.158	5.113	4.943
							1779	5.043	5.187	4.887
							1780	5.17	5.214	4.869
							1781	5.098	5.141	4.78
							1782	5.02	5.073	4.862
							1783	5.147	5.124	4.891
							1784	5.239	5.094	4.914
							1785	5.107	5.105	5.12
							1786	5.056	5.161	4.963
							1787	5.17	5.029	4.99
							1788	5.081	5.152	5.009
							1789	5.054	5.101	4.766
							1790	4.998	5.256	4.92
							1791	5.017	5.124	4.962
							1792	4.956	5.224	4.981
							1793	4.927	5.08	4.936
							1794	4.844	5.171	4.917
							1795	5.019	5.077	4.95
							1796	4.99	5.071	4.91
							1797	4.982	5.207	4.987
							1798	4.957	5.141	4.921
							1799	5.054	5.026	4.851
							1800	4.945	5.13	4.896
							1801	4.972	5.093	5.03
							1802	4.997	5.308	4.889
							1803	4.896	5.24	4.938
							1804	4.854	5.197	4.985
							1805	4.926	5.162	4.883
							1806	4.817	5.107	5.043
							1807	4.849	5.161	4.99
							1808	4.793	5.219	5.062
							1809	4.715	5.225	4.974
							1810	4.781	5.253	4.976
							1811	4.845	5.24	5.035
							1812	4.876	5.192	5.04
							1813	4.801	5.146	5.004
							1814	4.89	5.127	5.066
							1815	4.883	5.149	5.127
							1816	4.803	5.207	4.989
							1817	4.924	5.104	5.138
							1818	4.929	5.277	5.138
							1819	5.132	5.133	5.073
							1820	4.991	5.216	4.976
							1821	4.962	5.245	4.994
							1822	5.119	5.215	4.973
							1823	5.052	5.175	5.13
							1824	5.079	5.126	5.074
							1825	5.05	5.113	4.98
							1826	4.977	5.165	4.928
							1827	4.961	5.196	4.936
							1828	4.904	5.115	4.961
							1829	4.976	5.055	4.988
							1830	5	5.006	4.936
							1831	5.038	5.058	4.968
							1832	4.987	5.09	4.968
							1833	4.842	4.992	4.907
							1834	4.805	5.161	4.941
							1835	4.861	5.051	5.038
							1836	4.736	5.104	5.102
							1837	4.798	5.006	4.954
							1838	4.65	4.991	5.002
							1839	4.704	4.96	4.952
							1840	4.885	4.971	4.858
							1841	4.941	4.924	5.07
							1842	4.939	4.996	4.991
							1843	4.901	5.052	4.957
							1844	4.855	4.9	4.947
							1845	4.933	4.988	4.953
							1846	4.958	5.21	4.961
							1847	4.824	5.048	5.025
							1848	4.853	4.984	4.981
							1849	4.894	5.013	5.049
							1850	4.838	4.934	4.981
							1851	4.812	5	4.851
							1852	4.9	4.888	4.922
							1853	4.852	4.882	5.024
							1854	4.858	4.911	4.956
							1855	4.835	4.937	4.863
							1856	4.765	4.965	4.911
							1857	4.873	5.038	4.79
							1858	4.875	4.923	4.994
							1859	4.892	4.996	4.873
							1860	4.873	5.011	4.916
							1861	4.866	5.03	4.967
							1862	4.917	5.067	4.887
							1863	4.856	5.086	4.898
							1864	4.776	4.99	4.851
							1865	4.711	4.961	4.849
							1866	4.817	4.953	4.806
							1867	4.89	4.876	4.856
							1868	4.671	4.938	4.936
							1869	4.763	4.915	4.81
							1870	4.761	4.996	4.818
							1871	4.736	4.9	4.963
							1872	4.721	4.949	4.874
							1873	4.694	4.875	4.972
							1874	4.869	4.992	4.964
							1875	4.74	5.021	4.848
							1876	4.776	5.015	4.711
							1877	4.814	5.014	4.747
							1878	4.85	4.909	4.836
							1879	4.81	5.032	4.861
							1880	4.889	5	4.939
							1881	4.915	5.106	4.743
							1882	4.867	5.006	4.847
							1883	4.718	4.946	4.896
							1884	4.92	4.973	4.939
							1885	4.766	5.022	4.868
							1886	4.805	4.993	4.863
							1887	4.898	5.057	4.983
							1888	4.848	4.957	5.006
							1889	4.833	4.995	5.026
							1890	4.868	5.035	4.958
							1891	4.884	5.084	4.834
							1892	4.737	5.08	4.867
							1893	4.93	5.063	4.955
							1894	4.94	4.95	5.019
							1895	4.948	4.987	4.916
							1896	4.917	4.976	4.98
							1897	4.908	4.971	4.843
							1898	5.086	4.892	4.872
							1899	4.919	5.006	4.784
							1900	5.004	4.933	4.84
							1901	4.933	4.949	4.784
							1902	4.965	4.97	4.699
							1903	5.024	4.911	4.782
							1904	4.887	4.898	4.767
							1905	5.006	4.975	4.852
							1906	4.829	5.023	4.764
							1907	4.895	4.923	4.858
							1908	4.711	5.019	4.841
							1909	4.877	5.048	4.89
							1910	4.862	4.92	4.799
							1911	4.918	4.898	4.844
							1912	4.781	4.953	4.888
							1913	4.84	4.9	4.767
							1914	4.867	4.981	4.759
							1915	4.861	4.92	4.9
							1916	4.932	4.819	4.836
							1917	4.926	4.876	4.802
							1918	4.834	4.912	4.821
							1919	4.985	4.924	4.814
							1920	4.948	4.753	4.712
							1921	4.999	4.81	4.897
							1922	4.811	4.817	4.856
							1923	4.973	4.878	4.776
							1924	4.897	4.807	4.862
							1925	4.889	4.847	4.857
							1926	4.973	4.938	4.816
							1927	4.896	4.94	4.822
							1928	4.997	4.992	4.779
							1929	5.031	5.005	4.738
							1930	5.017	5.007	4.748
							1931	4.911	4.907	4.744
							1932	4.903	4.856	4.804
							1933	4.927	4.989	4.719
							1934	4.846	4.887	4.717
							1935	4.907	4.816	4.867
							1936	4.927	4.81	4.823
							1937	4.846	4.84	4.954
							1938	4.956	4.814	4.919
							1939	4.951	4.929	4.849
							1940	4.813	4.931	4.865
							1941	4.884	4.804	4.865
							1942	4.907	4.836	4.887
							1943	4.944	4.855	4.846
							1944	4.982	4.921	4.826
							1945	5.052	4.848	4.743
							1946	5.195	4.804	4.855
							1947	5.126	4.838	4.832
							1948	5.173	4.904	4.902
							1949	5.116	4.869	4.9
							1950	5.075	4.846	4.84
							1951	4.999	4.967	4.932
							1952	4.955	5.008	4.93
							1953	4.971	4.943	4.905
							1954	4.921	4.914	4.923
							1955	4.842	4.93	4.989
							1956	4.844	5.032	4.892
							1957	4.894	5.037	4.946
							1958	4.939	4.956	4.897
							1959	5.039	4.964	4.941
							1960	5.169	4.932	4.952
							1961	4.987	4.963	4.986
							1962	5.113	4.936	4.978
							1963	5.034	4.91	4.987
							1964	4.891	4.873	5.034
							1965	4.935	4.888	5.065
							1966	4.869	4.908	4.949
							1967	4.992	4.899	4.976
							1968	4.976	4.887	5.053
							1969	4.965	4.918	5.071
							1970	4.907	4.864	4.975
							1971	4.966	4.942	5.042
							1972	5.011	4.963	5.044
							1973	4.904	4.901	5.006
							1974	4.997	4.78	4.959
							1975	5.034	4.866	4.917
							1976	4.859	4.891	4.995
							1977	4.889	4.877	4.982
							1978	4.962	4.897	5.144
							1979	4.914	4.848	5.006
							1980	4.942	4.875	5.003
							1981	4.929	4.896	5.08
							1982	4.904	4.737	5.056
							1983	4.833	4.795	4.998
							1984	4.911	4.905	5.141
							1985	4.938	4.97	5.184
							1986	5.01	4.847	5.167
							1987	4.917	4.852	5.016
							1988	4.964	4.788	5.015
							1989	5.002	4.958	4.936
							1990	4.97	4.856	5.017
							1991	4.899	4.919	5.031
							1992	4.895	4.888	5.041
							1993	5.029	4.811	4.984
							1994	5.082	4.802	4.965
							1995	5.15	4.833	4.921
							1996	5.094	4.917	4.922
							1997	5.088	4.965	4.965
							1998	5.019	4.859	5.01
[truncated: 503 more rows]

## Sheet: RMSF_JUNV_GPC_SSP_A33
Chain	ResName	CA_RMSF_dup_1	CA_RMSF_dup_2	CA_RMSF_dup_3
A	GLY_2	3.372	1.859	2.854
A	GLN_3	1.388	1.648	1.278
A	PHE_4	1.279	1.388	1.198
A	ILE_5	1.327	1.305	1.35
A	SER_6	1.229	1.178	1.295			Chain	Subunit
A	PHE_7	1.132	1.095	1.008			A	SSPA
A	MET_8	1.196	1.111	1.002			B	GP1A
A	GLN_9	1.191	1.156	1.07			C	GP2A
A	GLU_10	1.108	1.137	1.066			D	SSPB
A	ILE_11	1.196	1.188	1.07			E	GP1B
A	PRO_12	1.198	1.145	1.086			F	GP2B
A	THR_13	1.084	1.052	1.041			G	SSPC
A	PHE_14	1.129	1.103	0.964			H	GP1C
A	LEU_15	1.247	1.222	0.964			I	GP2C
A	GLN_16	1.351	1.362	1.032
A	GLU_17	1.167	1.066	0.905
A	ALA_18	1.15	1.113	0.902
A	LEU_19	1.03	0.988	0.776
A	ASN_20	0.981	0.962	0.754
A	ILE_21	1.002	1.013	0.796
A	ALA_22	1.015	0.999	0.765
A	LEU_23	1.032	0.949	0.723
A	VAL_24	1.048	0.992	0.752
A	ALA_25	1.013	1.026	0.799
A	VAL_26	1.049	0.983	0.747
A	SER_27	1.071	0.966	0.702
A	LEU_28	1.03	1.013	0.805
A	ILE_29	1.02	1.009	0.836
A	ALA_30	0.99	0.923	0.708
A	ILE_31	1.026	0.972	0.755
A	ILE_32	1.066	1.079	0.839
A	ALA_33	1.037	0.973	0.775
A	GLY_34	0.992	0.92	0.739
A	VAL_35	1.124	1.045	0.825
A	VAL_36	1.094	1.041	0.84
A	ASN_37	0.94	0.931	0.731
A	LEU_38	1.044	0.983	0.761
A	TYR_39	1.119	1.102	0.87
A	LYS_40	1.072	1.056	0.899
A	SER_41	1.006	1.075	0.862
A	GLY_42	1.166	1.235	0.968
A	LEU_43	1.297	1.192	0.986
A	PHE_44	1.494	1.241	1.063
A	GLN_45	1.524	1.311	1.038
A	PHE_46	1.549	1.314	1.027
A	PHE_47	1.872	1.414	1.147
A	VAL_48	1.989	1.454	1.208
A	PHE_49	1.902	1.502	1.212
A	LEU_50	2.248	1.645	1.322
A	ALA_51	2.555	1.74	1.573
A	LEU_52	2.444	1.776	1.839
A	ALA_53	2.557	2.018	2.441
A	GLY_54	3.026	2.081	2.455
A	ARG_55	2.931	2.078	2.31
A	SER_56	2.893	2.238	2.381
A	CYS_57	2.658	2.346	2.204
B	GLU_60	1.624	1.549	1.591
B	ALA_61	1.292	1.168	1.183
B	PHE_62	1.213	1.048	1.222
B	LYS_63	1.199	1.064	1.232
B	ILE_64	1.248	1.111	1.265
B	GLY_65	1.345	1.191	1.332
B	LEU_66	1.389	1.179	1.314
B	HIS_67	1.262	1.157	1.225
B	THR_68	1.133	0.992	1.106
B	GLU_69	1.14	0.914	1.068
B	PHE_70	1.131	0.87	0.979
B	GLN_71	1.108	0.85	0.932
B	THR_72	1.063	0.805	0.855
B	VAL_73	1.113	0.844	0.853
B	SER_74	1.156	0.847	0.799
B	PHE_75	1.093	0.908	0.808
B	SER_76	1.197	0.968	0.893
B	MET_77	1.452	1.057	0.843
B	VAL_78	1.818	1.115	0.993
B	GLY_79	1.824	1.223	1.127
B	LEU_80	1.58	1.27	0.956
B	PHE_81	1.254	1.193	0.911
B	SER_82	1.652	1.295	1.008
B	ASN_83	1.833	1.383	1.037
B	ASN_84	1.584	1.232	0.982
B	PRO_85	2.004	1.556	1.158
B	HIS_86	1.425	1.233	0.987
B	ASP_87	1.224	1.109	0.933
B	LEU_88	1.036	0.921	0.814
B	PRO_89	0.895	0.762	0.88
B	LEU_90	0.829	0.803	0.905
B	LEU_91	0.782	0.718	0.856
B	CYS_92	0.846	0.782	0.924
B	THR_93	0.908	0.926	1.156
B	LEU_94	1.051	1.096	1.213
B	ASN_95	1.167	2.424	1.718
B	LYS_96	1.115	2.89	1.819
B	SER_97	1.06	2.857	1.329
B	HIS_98	0.961	1.281	1.203
B	LEU_99	0.844	0.846	1.001
B	TYR_100	0.817	0.831	0.932
B	ILE_101	0.777	0.781	0.85
B	LYS_102	0.84	0.827	0.821
B	GLY_103	0.906	0.884	0.907
B	GLY_104	1.482	1.323	1.135
B	ASN_105	1.319	1.369	1.178
B	ALA_106	0.915	1.023	1.03
B	SER_107	0.881	0.927	0.936
B	PHE_108	0.835	0.919	0.954
B	LYS_109	0.843	0.88	1.034
B	ILE_110	0.817	0.825	0.973
B	SER_111	0.906	0.913	0.943
B	PHE_112	0.951	0.892	0.948
B	ASP_113	1.113	1.072	1.097
B	ASP_114	1.234	1.149	1.175
B	ILE_115	1.238	1.224	1.31
B	ALA_116	1.094	1.117	1.214
B	VAL_117	1.116	1.169	1.222
B	LEU_118	1.01	1.091	1.142
B	LEU_119	1.149	1.324	1.305
B	PRO_120	1.204	1.57	1.317
B	GLU_121	1.704	1.741	1.564
B	TYR_122	1.356	1.605	1.505
B	ASP_123	1.083	1.315	1.207
B	VAL_124	1.04	1.466	1.142
B	ILE_125	0.912	1.173	1.031
B	ILE_126	0.877	1.055	0.926
B	GLN_127	1.033	1.133	0.996
B	HIS_128	0.977	1.04	1.001
B	PRO_129	0.985	1.048	1.018
B	ALA_130	1.036	1.163	1.179
B	ASP_131	0.967	1.069	1.095
B	MET_132	0.94	1.096	1.088
B	SER_133	1.067	1.227	1.266
B	TRP_134	1.06	1.202	1.222
B	CYS_135	0.974	1.078	1.137
B	SER_136	1.065	1.547	1.226
B	LYS_137	1.423	1.571	1.418
B	SER_138	1.174	1.62	1.291
B	ASP_139	1.212	1.471	1.21
B	ASP_140	1.046	1.184	1.094
B	GLN_141	0.949	0.912	1.025
B	ILE_142	0.946	0.969	0.953
B	TRP_143	0.935	0.944	0.874
B	LEU_144	0.847	0.79	0.83
B	SER_145	0.806	0.734	0.837
B	GLN_146	0.822	0.749	0.763
B	TRP_147	0.827	0.694	0.702
B	PHE_148	0.756	0.646	0.689
B	MET_149	0.767	0.66	0.699
B	ASN_150	0.825	0.64	0.695
B	ALA_151	0.787	0.644	0.682
B	VAL_152	0.761	0.631	0.709
B	GLY_153	0.888	0.668	0.771
B	HIS_154	0.856	0.658	0.751
B	ASP_155	0.972	0.678	0.8
B	TRP_156	0.991	0.729	0.744
B	TYR_157	1.516	0.939	1.159
B	LEU_158	1.125	0.81	0.997
B	ASP_159	0.886	0.67	0.873
B	PRO_160	0.973	0.816	0.865
B	PRO_161	0.915	0.917	0.895
B	PHE_162	0.821	0.885	0.894
B	LEU_163	0.835	0.995	0.963
B	CYS_164	0.883	1.093	0.978
B	ARG_165	0.982	1.457	1.106
B	ASN_166	1.083	2.084	1.195
B	ARG_167	1.26	2.586	1.351
B	THR_168	1.561	2.46	1.605
B	LYS_169	1.588	1.965	1.648
B	THR_170	1.818	2.755	1.805
B	GLU_171	1.845	2.29	1.641
B	GLY_172	1.667	1.423	1.417
B	PHE_173	1.405	1.051	1.183
B	ILE_174	0.902	0.952	1.05
B	PHE_175	0.821	0.905	0.925
B	GLN_176	0.808	0.853	0.913
B	VAL_177	0.795	0.823	0.871
B	ASN_178	0.873	0.898	0.861
B	THR_179	0.946	0.829	0.88
B	SER_180	1.057	0.961	0.937
B	LYS_181	1.172	1.032	0.937
B	THR_182	1.353	1.179	1.094
B	GLY_183	1.518	1.424	1.386
B	ILE_184	1.567	1.494	1.404
B	ASN_185	1.201	1.062	0.942
B	GLU_186	1.2	1.061	0.943
B	ASN_187	1.127	1.004	0.785
B	TYR_188	0.97	0.806	0.714
B	ALA_189	0.93	0.763	0.717
B	LYS_190	0.982	0.765	0.705
B	LYS_191	0.955	0.697	0.658
B	PHE_192	0.818	0.653	0.622
B	LYS_193	0.851	0.68	0.643
B	THR_194	0.918	0.684	0.666
B	GLY_195	0.906	0.654	0.676
B	MET_196	0.805	0.642	0.647
B	HIS_197	0.838	0.675	0.665
B	HIS_198	0.992	0.704	0.809
B	LEU_199	0.955	0.689	0.812
B	TYR_200	0.855	0.682	0.769
B	ARG_201	0.86	0.772	0.824
B	GLU_202	0.899	0.826	0.777
B	TYR_203	0.862	0.765	0.743
B	PRO_204	1.071	0.985	0.992
B	ASP_205	1.061	1.003	0.939
B	SER_206	1.205	1.07	1.042
B	CYS_207	1.219	1.034	0.978
B	LEU_208	1.417	1.303	1.176
B	ASP_209	1.52	1.39	1.207
B	GLY_210	1.585	1.467	1.272
B	LYS_211	1.408	1.392	1.208
B	LEU_212	1.207	1.177	1.123
B	CYS_213	1.053	0.984	1.004
B	LEU_214	0.9	0.885	0.95
B	MET_215	0.844	0.8	0.887
B	LYS_216	0.89	0.856	0.963
B	ALA_217	0.82	0.892	0.936
B	GLN_218	0.943	0.953	1.27
B	PRO_219	0.968	1.034	1.194
B	THR_220	1.061	1.083	1.213
B	SER_221	1.108	1.147	1.219
B	TRP_222	1.06	1.027	1.106
B	PRO_223	1.126	1.077	1.16
B	LEU_224	1.319	1.218	1.248
B	GLN_225	1.292	1.229	1.275
B	CYS_226	1.084	0.959	0.99
B	PRO_227	1.321	1.095	0.983
B	LEU_228	1.276	1.012	0.859
B	ASP_229	0.962	0.786	0.694
B	HIS_230	0.923	0.72	0.618
B	VAL_231	0.815	0.703	0.618
B	ASN_232	0.743	0.664	0.625
B	THR_233	0.748	0.653	0.597
B	LEU_234	0.786	0.654	0.611
B	HIS_235	0.756	0.653	0.638
B	PHE_236	0.733	0.646	0.628
B	LEU_237	0.812	0.749	0.709
B	THR_238	0.877	0.836	0.798
B	ARG_239	0.861	0.747	0.685
B	GLY_240	0.903	0.852	0.762
B	LYS_241	1.235	1.269	1.129
B	ASN_242	1.261	1.134	0.853
B	ILE_243	1.107	0.994	0.863
B	GLN_244	1.283	1.04	1.133
B	LEU_245	1.301	1.245	0.92
B	PRO_246	1.394	2.002	1.058
B	ARG_247	1.857	2.629	1.254
C	GLY_269	3.604	3.781	3.789
C	TYR_270	1.889	1.975	2.378
C	CYS_271	1.548	1.364	1.388
C	LEU_272	1.402	1.105	1.032
C	GLU_273	1.475	1.105	1.101
C	GLU_274	1.518	1.161	1.139
C	TRP_275	1.57	1.105	1.065
C	MET_276	1.334	0.965	0.931
C	LEU_277	1.342	1.053	0.934
C	VAL_278	1.493	1.17	0.98
C	ALA_279	1.813	1.534	1.254
C	ALA_280	1.957	1.835	1.52
C	LYS_281	2.163	1.654	1.365
C	MET_282	1.808	1.42	1.189
C	LYS_283	1.555	1.401	1.131
C	CYS_284	1.463	1.353	1.088
C	PHE_285	1.338	1.18	1.105
C	GLY_286	1.541	1.338	1.581
C	ASN_287	2.011	1.586	1.955
C	THR_288	2.521	1.906	2.348
C	ALA_289	1.629	1.433	1.632
C	VAL_290	1.305	1.18	1.217
C	ALA_291	1.514	1.213	1.383
C	LYS_292	1.251	1.054	1.138
C	CYS_293	1.217	0.994	1.178
C	ASN_294	1.726	1.284	2.069
C	LEU_295	1.726	1.398	2.191
C	ASN_296	1.53	1.216	1.778
C	HIS_297	1.418	1.144	1.391
C	ASP_298	1.188	1	0.919
C	SER_299	0.924	0.878	0.706
C	GLU_300	0.831	0.78	0.664
C	PHE_301	0.833	0.778	0.682
C	CYS_302	0.877	0.842	0.72
C	ASP_303	0.845	0.788	0.681
C	MET_304	0.88	0.791	0.69
C	LEU_305	0.892	0.875	0.749
C	ARG_306	0.909	0.884	0.781
C	LEU_307	0.965	0.804	0.726
C	PHE_308	1.038	0.846	0.787
C	ASP_309	1.065	0.972	0.874
C	TYR_310	1.186	0.932	0.799
C	ASN_311	1.321	0.938	0.791
C	LYS_312	1.34	1.094	0.982
C	ASN_313	1.466	1.223	1.058
C	ALA_314	1.611	1.167	1.022
C	ILE_315	1.734	1.333	1.68
C	LYS_316	1.939	1.671	2.426
C	THR_317	2.128	1.818	2.788
C	LEU_318	2.982	3.144	3.938
C	GLN_331	1.775	1.208	1.878
C	THR_332	1.274	0.866	1.319
C	ILE_333	1.286	0.907	1.035
C	ASN_334	1.166	1.126	0.785
C	ALA_335	0.98	1.164	0.994
C	LEU_336	0.978	0.941	0.729
C	ILE_337	0.864	0.759	0.664
C	SER_338	0.965	0.884	0.686
C	ASP_339	0.913	0.969	0.82
C	ASN_340	0.89	0.871	0.779
C	LEU_341	0.894	0.827	0.727
C	LEU_342	0.798	0.819	0.711
C	MET_343	0.748	0.727	0.684
C	LYS_344	0.815	0.727	0.691
C	ASN_345	0.799	0.707	0.646
C	LYS_346	0.799	0.668	0.66
C	ILE_347	0.868	0.731	0.702
C	ARG_348	0.905	0.777	0.695
C	GLU_349	0.872	0.742	0.684
C	LEU_350	0.967	0.828	0.787
C	MET_351	1.081	0.964	0.894
C	SER_352	1.115	0.975	0.902
C	VAL_353	1.09	0.946	0.787
C	PRO_354	1.051	0.984	0.824
C	TYR_355	0.916	0.819	0.694
C	CYS_356	0.841	0.742	0.638
C	ASN_357	0.895	0.787	0.782
C	TYR_358	0.823	0.722	0.669
C	THR_359	0.917	0.778	0.923
C	LYS_360	0.903	0.751	0.744
C	PHE_361	0.905	0.776	0.734
C	TRP_362	0.962	0.8	0.775
C	TYR_363	1.003	0.851	0.872
C	VAL_364	1.053	0.902	0.962
C	ASN_365	1.084	0.891	1.05
C	HIS_366	1.129	0.965	1.085
C	THR_367	1.651	1.087	1.247
C	LEU_368	1.494	1.349	1.307
C	SER_369	1.474	1.287	1.435
C	GLY_370	1.641	1.129	1.198
C	GLN_371	1.209	1.053	1.11
C	HIS_372	1.098	1.015	1.175
C	SER_373	0.967	0.969	1.012
C	LEU_374	0.957	0.904	0.932
C	PRO_375	0.887	0.828	0.783
C	ARG_376	0.859	0.811	0.72
C	CYS_377	0.839	0.75	0.668
C	TRP_378	0.928	0.748	0.714
C	LEU_379	0.951	0.792	0.7
C	ILE_380	1.058	0.869	0.758
C	LYS_381	1.345	1.342	1.069
C	ASN_382	1.56	1.596	1.388
C	ASN_383	1.452	1.509	1.201
C	SER_384	1.359	1.084	0.997
C	TYR_385	1.188	0.889	0.88
C	LEU_386	1.195	0.875	0.904
C	ASN_387	1.333	0.937	1.085
C	ILE_388	1.284	0.973	1.152
C	SER_389	1.397	1.12	1.231
C	ASP_390	1.329	1.086	1.077
C	PHE_391	1.161	1.053	1.009
C	ARG_392	1.246	1.153	1.113
C	ASN_393	1.292	1.265	1.273
C	ASP_394	1.106	1.133	1.048
C	TRP_395	1.054	1.05	1.024
C	ILE_396	1.184	1.197	1.099
C	LEU_397	1.138	1.248	1.047
C	GLU_398	1.005	1.102	0.938
C	SER_399	1.062	1.111	1.006
C	ASP_400	1.029	1.084	1.055
C	PHE_401	0.948	1.022	0.976
C	LEU_402	0.902	1.026	0.922
C	ILE_403	0.964	0.883	1.077
C	SER_404	0.939	0.816	1.024
C	GLU_405	0.906	1.017	1.003
C	MET_406	0.871	0.98	1.014
C	LEU_407	0.799	0.792	0.923
C	SER_408	0.876	0.886	0.949
C	LYS_409	0.956	1.008	1.065
C	GLU_410	0.873	0.898	0.955
C	TYR_411	0.847	0.872	0.887
C	SER_412	0.931	1.02	0.982
C	ASP_413	0.899	0.977	1.01
C	ARG_414	0.841	0.841	0.923
C	GLN_415	0.878	0.919	0.917
C	GLY_416	0.898	1.025	0.897
C	LYS_417	0.975	0.995	0.886
C	THR_418	0.825	0.837	0.867
C	PRO_419	0.845	0.955	0.884
C	LEU_420	0.837	0.96	0.836
C	THR_421	0.882	0.985	0.866
C	LEU_422	0.828	0.927	0.853
C	VAL_423	0.81	0.885	0.868
C	ASP_424	0.82	0.899	0.911
C	ILE_425	0.813	0.917	0.905
C	CYS_426	0.799	0.876	0.907
C	PHE_427	0.835	0.86	0.972
C	TRP_428	0.83	0.88	1.001
C	SER_429	0.798	0.897	0.918
C	THR_430	0.835	0.881	0.943
C	VAL_431	0.877	0.883	1.052
C	PHE_432	0.831	0.884	1.011
C	PHE_433	0.776	0.832	0.851
C	THR_434	0.808	0.831	0.874
C	ALA_435	0.822	0.887	0.95
C	SER_436	0.796	0.905	0.865
C	LEU_437	0.757	0.845	0.751
C	PHE_438	0.79	0.84	0.837
C	LEU_439	0.852	0.838	0.97
C	HIS_440	0.87	0.779	0.907
C	LEU_441	0.925	0.79	0.901
C	VAL_442	1.028	0.896	1.094
C	GLY_443	0.995	0.836	0.979
C	ILE_444	1.053	0.977	1.001
C	PRO_445	1.18	1.185	1.12
C	THR_446	1.203	1.259	1.175
C	HIS_447	1.243	1.494	1.405
C	ARG_448	1.335	1.895	1.703
C	HIS_449	1.508	2.226	2.022
C	ILE_450	1.725	2.608	2.375
C	ARG_451	1.865	2.71	2.526
C	GLY_452	2.192	3.064	2.857
C	GLU_453	2.012	2.925	2.753
C	ALA_454	1.928	2.745	2.645
C	CYS_455	1.711	2.395	2.303
C	PRO_456	1.836	2.542	2.429
C	LEU_457	2.136	2.611	2.501
C	PRO_458	2.072	2.339	2.434
C	HIS_459	1.717	2.185	2.345
C	ARG_460	1.511	1.961	2.02
C	LEU_461	1.566	2.209	2.196
C	ASN_462	1.548	2.329	2.27
C	SER_463	1.545	2.494	2.396
C	LEU_464	1.74	2.811	2.775
C	GLY_465	1.749	2.712	2.592
C	GLY_466	1.873	2.944	2.668
C	CYS_467	1.976	3.27	2.602
C	ARG_468	2.126	3.252	2.904
C	CYS_469	2.185	3.297	2.998
C	GLY_470	2.32	3.447	3.17
C	LYS_471	2.243	3.372	3.176
C	TYR_472	2.053	3.201	2.941
C	PRO_473	2.216	3.286	3.186
C	ASN_474	2.033	3.168	3.062
C	LEU_475	2.165	3.336	3.414
C	LYS_476	2.033	3.173	3.248
C	LYS_477	2.03	3.088	3.099
C	PRO_478	1.944	2.974	3.165
C	THR_479	1.62	2.482	2.369
C	VAL_480	1.474	2.132	2.001
C	TRP_481	1.296	1.674	1.667
C	ARG_482	1.328	1.593	1.75
C	ARG_483	1.352	1.454	1.839
C	GLY_484	1.576	2.016	2.335
C	HIS_485	1.8	2.393	2.203
D	GLY_2	2.201	1.434	3.494
D	GLN_3	1.66	1.051	1.533
D	PHE_4	1.484	1.027	1.041
D	ILE_5	1.723	1.089	1.113
D	SER_6	1.65	1.007	1.1
D	PHE_7	1.335	0.897	0.866
D	MET_8	1.496	0.898	0.913
D	GLN_9	1.705	0.943	0.986
D	GLU_10	1.548	0.936	0.903
D	ILE_11	1.496	1.028	0.96
D	PRO_12	1.577	0.941	1.054
D	THR_13	1.541	0.826	1.161
D	PHE_14	1.373	0.874	0.995
D	LEU_15	1.303	0.884	1.008
D	GLN_16	1.41	0.945	1.237
D	GLU_17	1.294	0.98	0.968
D	ALA_18	1.278	0.955	1.063
D	LEU_19	1.113	0.922	0.854
D	ASN_20	1.028	0.865	0.757
D	ILE_21	1.106	0.911	0.869
D	ALA_22	1.091	0.908	0.851
D	LEU_23	0.968	0.84	0.703
D	VAL_24	0.998	0.85	0.789
D	ALA_25	1.082	0.906	0.886
D	VAL_26	1.027	0.9	0.802
D	SER_27	0.936	0.845	0.7
D	LEU_28	1.015	0.865	0.787
D	ILE_29	1.017	0.827	0.814
D	ALA_30	0.9	0.772	0.725
D	ILE_31	0.976	0.799	0.765
D	ILE_32	1.096	0.832	0.843
D	ALA_33	1.006	0.801	0.8
D	GLY_34	0.971	0.793	0.8
D	VAL_35	1.15	0.831	0.834
D	VAL_36	1.145	0.808	0.842
D	ASN_37	1.007	0.767	0.817
D	LEU_38	1.147	0.853	0.889
D	TYR_39	1.299	0.882	0.898
D	LYS_40	1.212	0.836	0.895
D	SER_41	1.141	0.827	0.891
D	GLY_42	1.396	0.929	0.952
D	LEU_43	1.43	0.936	0.942
D	PHE_44	1.613	1.084	1.121
D	GLN_45	1.761	1.11	1.153
D	PHE_46	1.767	1.022	1.159
D	PHE_47	1.873	1.176	1.463
D	VAL_48	1.967	1.388	1.574
D	PHE_49	2.05	1.329	1.501
D	LEU_50	2.109	1.339	1.734
D	ALA_51	2.148	1.79	2.007
D	LEU_52	2.177	1.928	2.059
D	ALA_53	2.317	1.771	2.094
D	GLY_54	3.07	2.929	2.135
D	ARG_55	3.02	2.557	2.216
D	SER_56	3.434	2.647	2.566
D	CYS_57	2.98	2.449	2.554
E	GLU_60	2.357	1.978	1.693
E	ALA_61	1.334	1.666	1.364
E	PHE_62	1.3	1.5	1.346
E	LYS_63	1.359	1.431	1.376
E	ILE_64	1.308	1.313	1.337
E	GLY_65	1.611	1.558	1.643
E	LEU_66	1.668	1.652	1.792
E	HIS_67	1.608	1.457	1.744
E	THR_68	1.175	1.239	1.262
E	GLU_69	1.127	1.217	1.177
E	PHE_70	1.011	1.193	1.069
E	GLN_71	0.978	1.18	1.032
E	THR_72	0.905	1.097	0.955
E	VAL_73	0.862	1.125	0.959
E	SER_74	0.801	1.188	0.876
E	PHE_75	0.817	1.19	0.902
E	SER_76	0.837	1.129	0.968
E	MET_77	0.802	1.079	1.001
E	VAL_78	1.01	1.126	1.187
E	GLY_79	0.996	1.074	1.222
E	LEU_80	0.825	1.016	1.153
E	PHE_81	0.875	0.998	1.188
E	SER_82	1.06	1.079	1.66
E	ASN_83	1.061	1.106	1.929
E	ASN_84	0.967	1.027	1.525
E	PRO_85	1.22	1.137	1.645
E	HIS_86	1.028	1.075	1.628
E	ASP_87	1.072	1.2	1.4
E	LEU_88	0.882	1.02	1.193
E	PRO_89	0.842	0.934	0.972
E	LEU_90	0.858	0.946	0.875
E	LEU_91	0.878	0.887	0.854
E	CYS_92	1.034	1.055	0.9
E	THR_93	1.127	1.132	1.012
E	LEU_94	1.375	1.328	1.309
E	ASN_95	1.815	1.793	1.672
E	LYS_96	1.876	1.699	1.681
E	SER_97	1.777	1.52	1.506
E	HIS_98	1.372	1.197	1.152
E	LEU_99	1.131	0.97	0.989
E	TYR_100	1.08	0.956	0.987
E	ILE_101	0.962	0.892	0.948
E	LYS_102	0.978	0.942	1.062
E	GLY_103	0.991	0.988	1.198
E	GLY_104	1.329	1.561	1.705
E	ASN_105	1.389	1.439	1.63
E	ALA_106	1.22	1.097	1.241
E	SER_107	1.146	1.029	1.15
E	PHE_108	1.161	0.991	1.136
E	LYS_109	1.199	1.013	1.098
E	ILE_110	1.147	0.959	1.072
E	SER_111	1.208	1.036	1.243
E	PHE_112	1.251	1.046	1.287
E	ASP_113	1.515	1.205	1.56
E	ASP_114	1.707	1.297	1.63
E	ILE_115	1.781	1.394	1.724
E	ALA_116	1.525	1.227	1.617
E	VAL_117	1.576	1.233	1.687
E	LEU_118	1.376	1.11	1.609
E	LEU_119	1.467	1.279	1.887
E	PRO_120	1.475	1.397	1.952
E	GLU_121	2.025	1.661	2.606
E	TYR_122	1.66	1.514	2.244
E	ASP_123	1.417	1.211	1.807
E	VAL_124	1.331	1.128	1.574
E	ILE_125	1.149	0.999	1.322
E	ILE_126	1.007	0.902	1.233
E	GLN_127	1.116	1.025	1.13
E	HIS_128	1.102	0.993	1.129
E	PRO_129	1.117	1.062	1.216
E	ALA_130	1.272	1.186	1.443
E	ASP_131	1.196	1.091	1.365
E	MET_132	1.158	1.114	1.4
E	SER_133	1.356	1.285	1.655
E	TRP_134	1.35	1.231	1.644
E	CYS_135	1.274	1.13	1.503
E	SER_136	1.495	1.22	1.884
E	LYS_137	1.757	1.469	1.918
E	SER_138	1.531	1.245	1.896
E	ASP_139	1.398	1.211	1.784
E	ASP_140	1.227	1.074	1.509
E	GLN_141	1.155	0.985	1.257
E	ILE_142	1.112	0.962	1.293
E	TRP_143	0.994	0.894	1.238
E	LEU_144	0.902	0.836	1.038
E	SER_145	0.891	0.818	0.939
E	GLN_146	0.851	0.801	0.919
E	TRP_147	0.772	0.785	0.929
E	PHE_148	0.751	0.757	0.849
E	MET_149	0.768	0.739	0.833
E	ASN_150	0.722	0.769	0.854
E	ALA_151	0.713	0.769	0.917
E	VAL_152	0.767	0.765	0.941
E	GLY_153	0.844	0.835	0.995
E	HIS_154	0.843	0.826	0.896
E	ASP_155	0.95	0.894	0.918
E	TRP_156	1.008	0.93	0.993
E	TYR_157	1.479	1.4	1.29
E	LEU_158	1.236	1.099	1.114
E	ASP_159	1.019	0.957	1.006
E	PRO_160	1.103	1.037	1.109
E	PRO_161	1.007	0.932	1.071
E	PHE_162	0.992	0.9	1.105
E	LEU_163	1.077	0.941	1.259
E	CYS_164	1.185	0.976	1.431
E	ARG_165	1.503	1.12	1.724
E	ASN_166	1.618	1.202	1.86
E	ARG_167	1.758	1.385	2.185
E	THR_168	1.999	1.571	2.578
E	LYS_169	1.954	1.565	2.556
E	THR_170	2.497	1.949	2.599
E	GLU_171	2.293	1.698	2.438
E	GLY_172	2.02	1.608	1.878
E	PHE_173	1.629	1.334	1.492
E	ILE_174	1.3	1.045	1.288
E	PHE_175	1.088	0.923	1.212
E	GLN_176	1.082	0.913	1.211
E	VAL_177	1.025	0.879	1.122
E	ASN_178	1.192	1.018	1.23
E	THR_179	1.192	0.957	1.162
E	SER_180	1.421	1.111	1.399
E	LYS_181	1.587	1.316	1.52
E	THR_182	1.663	1.534	1.719
E	GLY_183	1.754	1.817	1.916
E	ILE_184	1.706	1.832	1.925
E	ASN_185	1.378	1.315	1.434
E	GLU_186	1.47	1.341	1.462
E	ASN_187	1.426	1.219	1.362
E	TYR_188	1.191	1.021	1.119
E	ALA_189	1.116	0.964	1.101
E	LYS_190	1.098	0.928	1.106
E	LYS_191	1.021	0.84	0.984
E	PHE_192	0.951	0.771	0.918
E	LYS_193	0.999	0.835	0.969
E	THR_194	0.962	0.815	0.95
E	GLY_195	0.87	0.773	0.856
E	MET_196	0.875	0.753	0.821
E	HIS_197	0.929	0.826	0.865
E	HIS_198	0.818	0.879	0.842
E	LEU_199	0.731	0.832	0.796
E	TYR_200	0.819	0.827	0.797
E	ARG_201	0.915	0.9	0.815
E	GLU_202	1.061	0.982	0.949
E	TYR_203	1.05	0.926	0.952
E	PRO_204	1.294	1.167	1.221
E	ASP_205	1.318	1.063	1.219
E	SER_206	1.496	1.237	1.395
E	CYS_207	1.622	1.232	1.435
E	LEU_208	1.785	1.536	1.744
E	ASP_209	1.898	1.661	1.824
E	GLY_210	1.969	1.741	1.962
E	LYS_211	1.842	1.547	1.841
E	LEU_212	1.624	1.305	1.645
E	CYS_213	1.43	1.091	1.433
E	LEU_214	1.307	1.036	1.392
E	MET_215	1.135	0.915	1.175
E	LYS_216	1.172	0.983	1.24
E	ALA_217	1.114	0.962	1.215
E	GLN_218	1.357	1.264	1.357
E	PRO_219	1.422	1.32	1.359
E	THR_220	1.456	1.376	1.409
E	SER_221	1.456	1.358	1.584
E	TRP_222	1.253	1.214	1.525
E	PRO_223	1.444	1.432	1.6
E	LEU_224	1.59	1.701	1.628
E	GLN_225	1.682	1.69	1.532
E	CYS_226	1.287	1.643	1.113
E	PRO_227	1.238	1.574	1.03
E	LEU_228	1.066	1.411	0.957
E	ASP_229	0.914	1.042	0.769
E	HIS_230	0.88	0.987	0.777
E	VAL_231	0.825	0.922	0.759
E	ASN_232	0.757	0.813	0.728
E	THR_233	0.738	0.813	0.764
E	LEU_234	0.727	0.843	0.811
E	HIS_235	0.708	0.785	0.818
E	PHE_236	0.695	0.763	0.797
E	LEU_237	0.699	0.821	0.895
E	THR_238	0.673	0.818	1.002
E	ARG_239	0.68	0.784	0.89
E	GLY_240	0.756	0.829	1.048
E	LYS_241	1	1.007	1.657
E	ASN_242	1.074	1.125	1.485
E	ILE_243	1.009	0.987	1.193
E	GLN_244	1.253	1.024	1.624
E	LEU_245	1.121	1.048	1.699
E	PRO_246	1.424	1.327	1.947
E	ARG_247	1.824	1.577	2.316
F	GLY_269	3.019	1.848	4
F	TYR_270	1.865	1.467	2.572
F	CYS_271	1.283	1.4	1.483
F	LEU_272	1.252	1.48	1.235
F	GLU_273	1.294	1.492	1.219
F	GLU_274	1.326	1.497	1.206
F	TRP_275	1.134	1.277	1.131
F	MET_276	0.937	1.174	1.025
F	LEU_277	1.169	1.488	0.989
F	VAL_278	1.419	2.18	1.034
F	ALA_279	1.838	2.947	1.283
F	ALA_280	2.381	3.4	1.328
F	LYS_281	2.147	2.971	1.452
F	MET_282	1.716	2.479	1.291
F	LYS_283	1.672	1.986	1.245
F	CYS_284	1.398	1.596	1.324
F	PHE_285	1.104	1.224	1.396
F	GLY_286	1.297	1.215	1.975
F	ASN_287	1.372	1.367	1.965
F	THR_288	1.496	1.415	1.699
F	ALA_289	1.236	1.164	1.495
F	VAL_290	1.156	1.129	1.542
F	ALA_291	1.363	1.185	1.388
F	LYS_292	1.313	1.002	1.099
F	CYS_293	1.186	1.047	1.02
F	ASN_294	1.565	1.617	1.282
F	LEU_295	1.719	1.314	1.376
F	ASN_296	1.472	1.08	1.123
F	HIS_297	1.556	1.277	1.008
F	ASP_298	1.307	1.44	1.536
F	SER_299	1.017	1.063	1.044
F	GLU_300	0.824	0.954	0.772
F	PHE_301	0.793	0.966	0.799
F	CYS_302	0.862	0.993	0.834
F	ASP_303	0.812	1.044	0.837
F	MET_304	0.808	1.014	0.864
F	LEU_305	0.869	1.08	0.959
F	ARG_306	0.834	1.054	1.005
F	LEU_307	0.736	0.96	0.965
F	PHE_308	0.803	0.988	1.002
F	ASP_309	0.916	1.056	1.137
F	TYR_310	0.861	1.007	1.073
F	ASN_311	0.922	1.039	1.067
F	LYS_312	1.165	1.153	1.207
F	ASN_313	1.261	1.18	1.279
F	ALA_314	1.284	1.207	1.184
F	ILE_315	1.5	1.48	1.59
F	LYS_316	2.383	1.935	1.847
F	THR_317	2.53	1.945	1.877
F	LEU_318	4.956	2.952	2.894
F	GLN_331	1.243	1.363	1.283
F	THR_332	1.051	1.297	1.114
F	ILE_333	0.816	1.098	1.074
F	ASN_334	0.877	1.044	1.016
F	ALA_335	0.988	1.148	1.067
F	LEU_336	0.825	1.095	0.977
F	ILE_337	0.779	1.028	0.871
F	SER_338	1.013	1.136	0.983
F	ASP_339	1.246	1.184	1.068
F	ASN_340	1.278	1.133	1.113
F	LEU_341	1.067	1.055	1.025
F	LEU_342	0.969	0.933	0.939
F	MET_343	1.048	0.932	0.901
F	LYS_344	1.036	0.969	0.914
F	ASN_345	0.903	0.88	0.847
F	LYS_346	0.922	0.873	0.828
F	ILE_347	1.072	0.976	1.026
F	ARG_348	1.056	1.021	0.988
F	GLU_349	0.979	0.952	0.917
F	LEU_350	1.098	1.015	1.088
F	MET_351	1.2	1.152	1.197
F	SER_352	1.169	1.212	1.148
F	VAL_353	1.185	1.285	1.06
F	PRO_354	1.115	1.2	0.947
F	TYR_355	0.922	1.016	0.827
F	CYS_356	0.792	0.933	0.734
F	ASN_357	0.777	0.949	0.716
F	TYR_358	0.758	0.938	0.723
F	THR_359	0.717	1.077	0.77
F	LYS_360	0.732	1.036	0.772
F	PHE_361	0.76	1.01	0.789
F	TRP_362	0.835	1.033	0.866
F	TYR_363	0.906	0.987	0.945
F	VAL_364	0.986	1.038	1.037
F	ASN_365	1.093	1.146	1.201
F	HIS_366	1.224	1.237	1.299
F	THR_367	1.433	1.508	1.678
F	LEU_368	1.611	1.684	1.924
F	SER_369	1.675	1.735	1.886
F	GLY_370	1.468	1.533	1.847
F	GLN_371	1.265	1.289	1.588
F	HIS_372	1.13	1.097	1.383
F	SER_373	1.09	0.984	1.271
F	LEU_374	1.052	0.947	1.133
F	PRO_375	0.859	0.935	0.9
F	ARG_376	0.836	0.887	0.852
F	CYS_377	0.776	0.946	0.765
F	TRP_378	0.797	1.036	0.785
F	LEU_379	0.848	1.012	0.798
F	ILE_380	0.966	1.086	0.814
F	LYS_381	1.485	1.583	1.047
F	ASN_382	1.873	2.058	1.257
F	ASN_383	1.668	1.802	1.179
F	SER_384	1.334	1.536	1.044
F	TYR_385	1.087	1.38	0.906
F	LEU_386	1.037	1.405	0.96
F	ASN_387	1.154	1.651	1.078
F	ILE_388	1.162	1.621	1.125
F	SER_389	1.294	1.857	1.282
F	ASP_390	1.216	1.72	1.211
F	PHE_391	1.14	1.618	1.178
F	ARG_392	1.263	1.696	1.454
F	ASN_393	1.361	1.682	1.596
F	ASP_394	1.153	1.261	1.27
F	TRP_395	1.066	1.156	1.136
F	ILE_396	1.228	1.236	1.364
F	LEU_397	1.275	1.112	1.353
F	GLU_398	1.09	0.988	1.135
F	SER_399	1.091	1.033	1.218
F	ASP_400	1.212	1.042	1.417
F	PHE_401	1.122	0.981	1.309
F	LEU_402	1.048	0.967	1.197
F	ILE_403	1.114	0.988	1.391
F	SER_404	1.092	0.992	1.393
F	GLU_405	1.06	0.995	1.358
F	MET_406	1.065	1.03	1.363
F	LEU_407	1.013	0.982	1.317
F	SER_408	1.065	1.033	1.295
F	LYS_409	1.117	1.076	1.349
F	GLU_410	1.004	0.988	1.303
F	TYR_411	0.977	0.961	1.196
F	SER_412	1.095	1.064	1.299
F	ASP_413	1.093	1.042	1.377
F	ARG_414	1	0.952	1.285
F	GLN_415	1.046	0.974	1.263
F	GLY_416	1.092	0.986	1.342
F	LYS_417	1.074	1	1.312
F	THR_418	0.997	0.911	1.17
F	PRO_419	1.038	0.905	1.182
F	LEU_420	1.013	0.754	1.066
F	THR_421	1.02	0.791	1.122
F	LEU_422	0.983	0.812	1.129
F	VAL_423	0.951	0.766	1.003
F	ASP_424	0.962	0.72	0.998
F	ILE_425	1.003	0.774	1.086
F	CYS_426	1	0.828	1.005
F	PHE_427	0.983	0.727	0.926
F	TRP_428	1.021	0.672	0.96
F	SER_429	1.013	0.748	1.011
F	THR_430	1.009	0.735	0.937
F	VAL_431	1.026	0.729	0.932
F	PHE_432	1.032	0.749	1.009
F	PHE_433	0.944	0.749	0.961
F	THR_434	0.942	0.773	0.906
F	ALA_435	1.008	0.786	0.963
F	SER_436	0.994	0.809	1.06
F	LEU_437	0.934	0.82	0.933
F	PHE_438	0.917	0.8	0.832
F	LEU_439	0.953	0.832	0.988
F	HIS_440	0.934	0.899	0.985
F	LEU_441	0.91	0.912	0.909
F	VAL_442	1.002	1.011	1.074
F	GLY_443	0.975	1.075	1.17
F	ILE_444	1.118	1.126	1.396
F	PRO_445	1.219	1.23	1.705
F	THR_446	1.307	1.222	1.824
F	HIS_447	1.476	1.345	2.209
F	ARG_448	1.662	1.556	2.559
F	HIS_449	1.757	1.721	2.767
F	ILE_450	1.998	2.04	3.166
F	ARG_451	2.094	2.267	3.228
F	GLY_452	2.422	2.647	3.534
F	GLU_453	2.242	2.482	3.498
F	ALA_454	2.171	2.369	3.394
F	CYS_455	1.929	1.994	2.996
F	PRO_456	2.128	2.165	3.288
F	LEU_457	2.357	2.688	3.325
F	PRO_458	2.384	2.931	3.422
F	HIS_459	2.277	2.207	3.177
F	ARG_460	2.069	1.946	2.943
F	LEU_461	2.163	2.06	3.158
F	ASN_462	2.345	2.123	3.392
F	SER_463	2.431	2.214	3.443
F	LEU_464	2.705	2.541	3.922
F	GLY_465	2.443	2.359	3.639
F	GLY_466	2.7	2.514	3.901
F	CYS_467	2.818	2.415	4.163
F	ARG_468	3.315	2.659	5.021
F	CYS_469	3.331	2.764	4.86
F	GLY_470	3.781	3.297	5.678
F	LYS_471	3.448	3.205	5.135
F	TYR_472	3.005	2.826	4.241
F	PRO_473	3.281	2.973	4.911
F	ASN_474	3.174	2.886	4.873
F	LEU_475	3.203	3.188	4.892
F	LYS_476	3.062	3.265	4.429
F	LYS_477	2.498	2.997	4.042
F	PRO_478	2.335	2.482	3.589
F	THR_479	2.027	2.015	3.138
F	VAL_480	1.715	1.748	2.68
F	TRP_481	1.547	1.504	2.269
F	ARG_482	1.394	1.413	2.012
F	ARG_483	1.284	1.342	1.773
F	GLY_484	1.474	1.481	1.951
F	HIS_485	1.797	1.854	2.297
G	GLY_2	1.911	3.146	2.823
G	GLN_3	1.612	2.595	2.402
G	PHE_4	1.584	2.38	2.145
G	ILE_5	1.613	2.161	2.2
G	SER_6	1.483	1.955	1.683
G	PHE_7	1.225	1.553	1.379
G	MET_8	1.288	1.092	1.404
G	GLN_9	1.212	1.003	1.27
G	GLU_10	1.191	1.256	1.127
G	ILE_11	1.268	1.123	1.041
G	PRO_12	1.31	1.183	1.06
G	THR_13	1.133	1.152	1.311
G	PHE_14	0.932	1.086	1.099
G	LEU_15	0.961	1.068	1.002
G	GLN_16	1.009	1.169	1.196
G	GLU_17	0.938	1.053	1.019
G	ALA_18	0.936	1.142	0.997
G	LEU_19	0.871	1.042	0.841
G	ASN_20	0.837	0.895	0.755
G	ILE_21	0.849	0.862	0.786
G	ALA_22	0.831	0.913	0.749
G	LEU_23	0.799	0.9	0.744
G	VAL_24	0.846	0.847	0.758
G	ALA_25	0.848	0.806	0.796
G	VAL_26	0.782	0.83	0.878
G	SER_27	0.789	0.858	0.911
G	LEU_28	0.834	0.816	0.896
G	ILE_29	0.798	0.747	0.928
G	ALA_30	0.761	0.766	0.868
G	ILE_31	0.823	0.859	0.876
G	ILE_32	0.846	0.799	0.816
G	ALA_33	0.809	0.719	0.796
G	GLY_34	0.826	0.743	0.806
G	VAL_35	0.926	0.865	0.861
G	VAL_36	0.893	0.826	0.909
G	ASN_37	0.801	0.717	0.819
G	LEU_38	0.891	0.839	0.944
G	TYR_39	0.982	0.906	1.129
G	LYS_40	1.009	0.844	1.063
G	SER_41	0.996	0.79	0.982
G	GLY_42	1.086	0.98	1.018
G	LEU_43	1.061	1.108	1.115
G	PHE_44	1.135	1.275	1.244
G	GLN_45	1.191	1.301	1.159
G	PHE_46	1.168	1.315	1.195
G	PHE_47	1.222	1.471	1.438
G	VAL_48	1.288	1.493	1.41
G	PHE_49	1.284	1.546	1.462
G	LEU_50	1.286	1.684	1.722
G	ALA_51	1.407	1.848	1.884
G	LEU_52	1.538	1.923	1.944
G	ALA_53	1.511	2.018	2.124
G	GLY_54	1.79	2.264	2.097
G	ARG_55	1.793	2.271	2.488
G	SER_56	1.822	2.24	2.195
G	CYS_57	1.851	2.254	2.702
H	GLU_60	1.755	1.859	1.713
H	ALA_61	1.341	1.337	1.455
H	PHE_62	1.313	1.244	1.486
H	LYS_63	1.368	1.246	1.598
H	ILE_64	1.313	1.199	1.495
H	GLY_65	1.593	1.559	1.68
H	LEU_66	1.57	1.512	1.819
H	HIS_67	1.613	1.766	1.761
H	THR_68	1.204	1.165	1.309
H	GLU_69	1.142	1.137	1.27
H	PHE_70	1.049	1.003	1.163
H	GLN_71	1.029	1.04	1.175
H	THR_72	0.94	1.085	1.182
H	VAL_73	0.925	1.075	1.057
H	SER_74	0.894	1.055	1.068
H	PHE_75	0.93	1.126	1.125
H	SER_76	0.973	1.282	1.291
H	MET_77	1.05	1.31	1.182
H	VAL_78	1.102	1.46	1.372
H	GLY_79	1.045	1.458	1.637
H	LEU_80	0.971	1.361	1.558
H	PHE_81	0.997	1.489	1.286
H	SER_82	1.107	1.688	1.512
H	ASN_83	1.15	1.738	1.686
H	ASN_84	1.141	1.581	1.54
H	PRO_85	1.235	1.698	1.595
H	HIS_86	1.275	1.408	1.39
H	ASP_87	1.172	1.471	1.353
H	LEU_88	1.094	1.192	1.294
H	PRO_89	1.046	1.026	1.236
H	LEU_90	0.891	1.031	1.155
H	LEU_91	0.761	0.938	1.055
H	CYS_92	0.868	1.054	1.116
H	THR_93	0.99	1.128	1.148
H	LEU_94	1.442	1.403	1.412
H	ASN_95	2.689	1.475	2.032
H	LYS_96	2.47	1.346	2.368
H	SER_97	2.337	1.228	2.242
H	HIS_98	1.302	1.164	1.361
H	LEU_99	0.985	1.009	1.071
H	TYR_100	0.935	1.016	1.087
H	ILE_101	0.9	0.962	1.059
H	LYS_102	1.019	1.063	1.139
H	GLY_103	1.206	1.149	1.225
H	GLY_104	1.472	1.446	1.591
H	ASN_105	1.58	1.46	1.537
H	ALA_106	1.351	1.257	1.298
H	SER_107	1.177	1.131	1.213
H	PHE_108	1.127	1.08	1.163
H	LYS_109	1.133	1.076	1.12
H	ILE_110	1.125	1.001	1.065
H	SER_111	1.129	1.067	1.141
H	PHE_112	1.207	1.116	1.106
H	ASP_113	1.462	1.286	1.241
H	ASP_114	1.653	1.419	1.341
H	ILE_115	1.782	1.543	1.387
H	ALA_116	1.724	1.386	1.23
H	VAL_117	1.745	1.434	1.298
H	LEU_118	1.731	1.355	1.175
H	LEU_119	1.997	1.6	1.318
H	PRO_120	2.186	1.71	1.458
H	GLU_121	2.547	2.093	1.783
H	TYR_122	2.469	2.026	1.626
H	ASP_123	1.987	1.554	1.313
H	VAL_124	1.789	1.454	1.31
H	ILE_125	1.652	1.277	1.103
H	ILE_126	1.446	1.156	1.029
H	GLN_127	1.691	1.287	1.291
H	HIS_128	1.545	1.159	1.163
H	PRO_129	1.451	1.156	1.212
H	ALA_130	1.466	1.384	1.334
H	ASP_131	1.48	1.319	1.188
H	MET_132	1.418	1.205	1.178
H	SER_133	1.562	1.485	1.389
H	TRP_134	1.639	1.468	1.32
H	CYS_135	1.536	1.293	1.16
H	SER_136	1.645	1.394	1.266
H	LYS_137	1.873	1.563	1.531
H	SER_138	1.696	1.515	1.375
H	ASP_139	1.518	1.385	1.328
H	ASP_140	1.327	1.288	1.246
H	GLN_141	1.226	1.2	1.118
H	ILE_142	1.205	1.112	1.1
H	TRP_143	1.108	1.037	1.088
H	LEU_144	0.991	0.966	1.048
H	SER_145	0.998	0.927	0.995
H	GLN_146	0.957	0.879	1.017
H	TRP_147	0.829	0.826	1.032
H	PHE_148	0.785	0.791	0.972
H	MET_149	0.843	0.792	0.945
H	ASN_150	0.79	0.774	1.026
H	ALA_151	0.762	0.771	1.041
H	VAL_152	0.854	0.805	1.008
H	GLY_153	0.939	0.878	1.068
H	HIS_154	1.033	0.883	0.998
H	ASP_155	1.199	1.013	1.076
H	TRP_156	1.222	1.133	1.111
H	TYR_157	1.73	1.573	1.448
H	LEU_158	1.48	1.402	1.174
H	ASP_159	1.432	1.104	0.961
H	PRO_160	1.485	1.132	1.031
H	PRO_161	1.449	1.12	1.001
H	PHE_162	1.378	1.065	0.986
H	LEU_163	1.462	1.151	1.034
H	CYS_164	1.48	1.241	1.124
H	ARG_165	1.687	1.508	1.354
H	ASN_166	1.815	2.165	1.444
H	ARG_167	1.927	2.747	1.732
H	THR_168	2.233	2.433	1.944
H	LYS_169	2.253	2.502	1.87
H	THR_170	2.594	3.41	1.922
H	GLU_171	2.31	3.367	1.684
H	GLY_172	2.108	2.249	1.635
H	PHE_173	1.697	1.504	1.294
H	ILE_174	1.46	1.229	1.167
H	PHE_175	1.325	1.08	1.061
H	GLN_176	1.316	1.044	1.01
H	VAL_177	1.295	1.014	0.976
H	ASN_178	1.474	1.107	1.044
H	THR_179	1.456	1.12	1.098
H	SER_180	1.652	1.257	1.171
H	LYS_181	1.808	1.345	1.244
H	THR_182	2.104	1.545	1.421
H	GLY_183	2.41	1.766	1.692
H	ILE_184	2.433	1.746	1.757
H	ASN_185	1.919	1.369	1.268
H	GLU_186	1.934	1.351	1.315
H	ASN_187	1.807	1.353	1.283
H	TYR_188	1.562	1.141	1.113
H	ALA_189	1.493	1.037	1.082
H	LYS_190	1.483	1.045	1.134
H	LYS_191	1.28	0.988	1.063
H	PHE_192	1.103	0.896	0.976
H	LYS_193	1.11	0.886	1.024
H	THR_194	1.096	0.898	1.043
H	GLY_195	0.885	0.827	0.992
H	MET_196	0.8	0.797	0.923
H	HIS_197	0.887	0.829	0.967
H	HIS_198	0.863	0.806	1.125
H	LEU_199	0.773	0.787	1.076
H	TYR_200	0.73	0.808	0.962
H	ARG_201	0.813	0.864	0.991
H	GLU_202	0.971	0.993	1.06
H	TYR_203	0.96	0.953	1.011
H	PRO_204	1.314	1.101	1.111
H	ASP_205	1.263	1.16	1.115
H	SER_206	1.347	1.217	1.206
H	CYS_207	1.507	1.216	1.21
H	LEU_208	1.839	1.452	1.421
H	ASP_209	2.051	1.579	1.476
H	GLY_210	2.234	1.675	1.59
H	LYS_211	2.02	1.548	1.499
H	LEU_212	1.831	1.411	1.352
H	CYS_213	1.545	1.217	1.194
H	LEU_214	1.446	1.163	1.148
H	MET_215	1.192	1.018	1.025
H	LYS_216	1.234	1.074	1.079
H	ALA_217	1.142	1.075	1.117
H	GLN_218	1.508	1.228	1.295
H	PRO_219	1.617	1.459	1.288
H	THR_220	1.653	1.436	1.338
H	SER_221	1.619	2.033	1.425
H	TRP_222	1.378	1.696	1.344
H	PRO_223	1.462	1.61	1.396
H	LEU_224	1.985	1.623	1.583
H	GLN_225	1.866	1.618	1.626
H	CYS_226	1.412	1.546	1.47
H	PRO_227	1.265	1.807	1.633
H	LEU_228	0.982	1.574	1.503
H	ASP_229	0.843	1.181	1.36
H	HIS_230	0.813	1.046	1.455
H	VAL_231	0.801	0.916	1.176
H	ASN_232	0.676	0.805	0.99
H	THR_233	0.675	0.797	1.067
H	LEU_234	0.711	0.732	1.036
H	HIS_235	0.677	0.704	0.932
H	PHE_236	0.667	0.728	0.946
H	LEU_237	0.755	0.754	1.038
H	THR_238	0.797	0.713	1.005
H	ARG_239	0.761	0.722	0.973
H	GLY_240	0.837	0.809	1.071
H	LYS_241	1.278	0.918	1.27
H	ASN_242	1.088	1.03	1.364
H	ILE_243	1.035	1.009	1.133
H	GLN_244	1.22	1.222	1.196
H	LEU_245	1.18	1.218	1.265
H	PRO_246	1.445	1.548	1.498
H	ARG_247	1.97	2.001	1.848
I	GLY_269	4.344	3.966	3.422
I	TYR_270	2.518	3.142	1.631
I	CYS_271	1.596	1.75	1.461
I	LEU_272	1.105	1.332	1.761
I	GLU_273	1.107	1.4	1.805
I	GLU_274	1.151	1.432	1.842
I	TRP_275	1.049	1.425	1.273
I	MET_276	0.953	1.293	1.214
I	LEU_277	1.026	1.228	1.15
I	VAL_278	1.159	1.267	1.322
I	ALA_279	1.46	1.744	2.111
I	ALA_280	1.846	1.691	2.361
I	LYS_281	1.822	1.867	2.01
I	MET_282	2.636	1.54	1.565
I	LYS_283	2.39	1.386	1.416
I	CYS_284	1.451	1.435	1.269
I	PHE_285	1.091	1.225	1.137
I	GLY_286	1.358	1.46	1.185
I	ASN_287	1.663	1.789	1.296
I	THR_288	1.743	2.074	1.425
I	ALA_289	1.396	1.423	1.179
I	VAL_290	1.16	1.178	1.063
I	ALA_291	1.264	1.235	1.069
I	LYS_292	1.11	1.018	0.927
I	CYS_293	1.136	0.994	0.876
I	ASN_294	1.736	1.225	1.115
I	LEU_295	1.879	1.2	1.145
I	ASN_296	1.647	1.152	1.064
I	HIS_297	1.671	1.175	1.119
I	ASP_298	1.35	1.196	0.94
I	SER_299	0.893	0.982	0.852
I	GLU_300	0.727	0.816	0.812
I	PHE_301	0.743	0.829	0.841
I	CYS_302	0.772	0.89	0.86
I	ASP_303	0.713	0.905	0.907
I	MET_304	0.731	0.903	0.974
I	LEU_305	0.854	1.001	1.152
I	ARG_306	0.881	1.043	1.116
I	LEU_307	0.813	0.955	0.998
I	PHE_308	0.871	1.092	1.097
I	ASP_309	0.977	1.256	1.213
I	TYR_310	0.937	1.249	1.102
I	ASN_311	0.916	1.304	1.05
I	LYS_312	1.003	1.481	1.093
I	ASN_313	1.073	1.612	1.201
I	ALA_314	1.08	1.743	1.324
I	ILE_315	1.188	2.034	1.418
I	LYS_316	1.41	2.388	1.499
I	THR_317	1.548	2.531	1.787
I	LEU_318	1.722	4.35	3.047
I	GLN_331	2.098	1.191	2.911
I	THR_332	1.315	0.928	2.234
I	ILE_333	1.38	0.85	1.885
I	ASN_334	1.307	0.858	2.088
I	ALA_335	1.016	1.021	1.891
I	LEU_336	0.927	0.936	1.635
I	ILE_337	0.819	0.812	0.777
I	SER_338	0.852	0.982	1.05
I	ASP_339	1.026	0.933	0.93
I	ASN_340	1.14	0.961	0.942
I	LEU_341	0.916	0.893	0.948
I	LEU_342	0.759	0.716	0.813
I	MET_343	0.854	0.791	0.725
I	LYS_344	0.899	0.889	0.809
I	ASN_345	0.808	0.789	0.829
I	LYS_346	0.778	0.801	0.796
I	ILE_347	0.899	0.926	0.869
I	ARG_348	0.936	0.95	0.948
I	GLU_349	0.892	0.928	0.946
I	LEU_350	0.973	1.123	0.978
I	MET_351	1.051	1.267	1.099
I	SER_352	1.081	1.229	1.211
I	VAL_353	1.185	1.146	1.225
I	PRO_354	1.084	1.029	1.064
I	TYR_355	0.867	0.868	0.908
I	CYS_356	0.726	0.792	0.851
I	ASN_357	0.793	0.894	1.05
I	TYR_358	0.715	0.787	0.827
I	THR_359	0.806	0.916	0.879
I	LYS_360	0.758	0.896	0.888
I	PHE_361	0.767	0.871	0.887
I	TRP_362	0.831	0.893	0.928
I	TYR_363	0.894	0.909	0.962
I	VAL_364	0.983	0.983	1.026
I	ASN_365	1.078	1.098	1.181
I	HIS_366	1.181	1.236	1.404
I	THR_367	1.437	1.597	1.394
I	LEU_368	1.589	1.716	1.711
I	SER_369	1.484	1.451	1.801
I	GLY_370	1.412	1.386	1.496
I	GLN_371	1.114	1.233	1.572
I	HIS_372	0.989	1.152	1.176
I	SER_373	0.943	1.02	1.029
I	LEU_374	0.923	0.986	0.991
I	PRO_375	0.826	0.882	0.911
I	ARG_376	0.769	0.818	0.807
I	CYS_377	0.693	0.781	0.784
I	TRP_378	0.733	0.849	0.853
I	LEU_379	0.771	0.878	0.92
I	ILE_380	0.883	0.984	1.024
I	LYS_381	1.377	1.324	1.274
I	ASN_382	1.799	1.535	1.595
I	ASN_383	1.643	1.384	1.531
I	SER_384	1.382	1.345	1.383
I	TYR_385	1.048	1.137	1.145
I	LEU_386	0.937	1.104	1.114
I	ASN_387	1.058	1.231	1.222
I	ILE_388	1.092	1.18	1.226
I	SER_389	1.219	1.354	1.359
I	ASP_390	1.116	1.275	1.246
I	PHE_391	1.07	1.143	1.127
I	ARG_392	1.207	1.249	1.255
I	ASN_393	1.327	1.37	1.276
I	ASP_394	1.126	1.154	1.093
I	TRP_395	1.052	1.059	1.072
I	ILE_396	1.195	1.185	1.194
I	LEU_397	1.238	1.198	1.155
I	GLU_398	1.104	1.078	1.043
I	SER_399	1.099	1.09	1.113
I	ASP_400	1.223	1.187	1.142
I	PHE_401	1.187	1.156	1.067
I	LEU_402	1.099	1.1	1.06
I	ILE_403	1.203	1.146	1.094
I	SER_404	1.235	1.14	1.038
I	GLU_405	1.161	1.157	1.044
I	MET_406	1.142	1.112	1.091
I	LEU_407	1.156	1.072	0.913
I	SER_408	1.155	1.147	1.009
I	LYS_409	1.125	1.164	1.054
I	GLU_410	1.104	1.039	0.915
I	TYR_411	1.055	0.97	0.976
I	SER_412	1.075	1.082	1.111
I	ASP_413	1.104	1.113	1.031
I	ARG_414	1.063	0.995	1.022
I	GLN_415	1.039	1.008	1.14
I	GLY_416	1.046	1.041	1.19
I	LYS_417	1.058	0.994	1.235
I	THR_418	0.92	0.939	1.151
I	PRO_419	0.926	0.961	1.25
I	LEU_420	0.883	0.925	0.698
I	THR_421	0.87	1.01	0.705
I	LEU_422	0.864	1.065	0.685
I	VAL_423	0.833	0.958	0.66
I	ASP_424	0.831	0.907	0.675
I	ILE_425	0.851	1.026	0.686
I	CYS_426	0.808	1.071	0.656
I	PHE_427	0.792	0.958	0.673
I	TRP_428	0.84	0.955	0.723
I	SER_429	0.843	1.004	0.694
I	THR_430	0.825	0.999	0.69
I	VAL_431	0.858	1.007	0.774
I	PHE_432	0.885	0.997	0.745
I	PHE_433	0.824	0.907	0.697
I	THR_434	0.82	0.895	0.737
I	ALA_435	0.881	0.952	0.773
I	SER_436	0.933	0.908	0.818
I	LEU_437	0.896	0.85	0.818
I	PHE_438	0.873	0.806	0.773
I	LEU_439	0.972	0.806	0.853
I	HIS_440	0.969	0.796	0.871
I	LEU_441	0.931	0.768	0.888
I	VAL_442	1.008	0.894	0.97
I	GLY_443	1.105	0.918	1.216
I	ILE_444	1.255	1.083	1.356
I	PRO_445	1.341	1.4	1.596
I	THR_446	1.647	1.428	1.614
I	HIS_447	1.687	1.722	1.897
I	ARG_448	1.712	2.02	2.303
I	HIS_449	1.865	2.349	2.681
I	ILE_450	2.143	2.738	3.188
I	ARG_451	2.247	2.965	3.386
I	GLY_452	2.735	3.455	3.67
I	GLU_453	2.647	3.274	3.553
I	ALA_454	2.628	3.164	3.307
I	CYS_455	2.376	2.907	2.919
I	PRO_456	2.48	2.868	3.138
I	LEU_457	2.875	3.296	3.106
I	PRO_458	3.118	2.96	3.021
I	HIS_459	2.723	2.845	2.805
I	ARG_460	2.501	2.327	2.476
I	LEU_461	2.336	2.451	2.704
I	ASN_462	2.521	2.586	2.849
I	SER_463	2.448	2.725	3.016
I	LEU_464	2.797	3.102	3.528
I	GLY_465	2.61	2.931	3.398
I	GLY_466	3.005	3.107	3.892
I	CYS_467	3.09	3.243	4.01
I	ARG_468	3.811	3.229	4.243
I	CYS_469	4.139	3.383	4.373
I	GLY_470	5.195	3.537	4.751
I	LYS_471	4.705	3.717	4.73
I	TYR_472	4.995	3.586	4.498
I	PRO_473	4.549	3.729	5.036
I	ASN_474	4.453	3.671	4.758
I	LEU_475	4.12	3.963	4.758
I	LYS_476	3.778	3.988	4.323
I	LYS_477	3.15	3.529	3.871
I	PRO_478	2.79	3.164	3.458
I	THR_479	2.157	2.635	3.007
I	VAL_480	1.821	2.317	2.683
I	TRP_481	1.497	1.886	2.17
I	ARG_482	1.35	1.769	2.009
I	ARG_483	1.354	1.509	1.755
I	GLY_484	1.913	1.859	2.124
I	HIS_485	2.358	2.279	2.639

## Sheet: RMSF_JUNV_GPC_SSP_K33
Chain	ResName	CA_RMSF_dup_1	CA_RMSF_dup_2	CA_RMSF_dup_3
A	GLY_2	2.312	4.233	2.449
A	GLN_3	1.756	1.621	1.67
A	PHE_4	1.527	1.501	1.483
A	ILE_5	1.82	1.756	1.768
A	SER_6	1.84	1.494	1.639
A	PHE_7	1.693	1.264	1.264
A	MET_8	1.803	1.415	1.331
A	GLN_9	2.025	1.588	1.305
A	GLU_10	1.894	1.499	1.24
A	ILE_11	1.755	1.513	1.305
A	PRO_12	1.961	1.433	1.395
A	THR_13	1.911	1.578	1.26
A	PHE_14	1.673	1.44	1.127
A	LEU_15	1.656	1.367	1.195
A	GLN_16	1.771	1.562	1.239
A	GLU_17	1.609	1.346	1.101
A	ALA_18	1.559	1.267	1.122
A	LEU_19	1.423	1.088	1.013
A	ASN_20	1.427	1.072	0.97
A	ILE_21	1.514	1.134	0.989
A	ALA_22	1.454	1.039	0.987
A	LEU_23	1.333	1.01	0.951
A	VAL_24	1.356	1.055	0.972
A	ALA_25	1.439	0.977	0.954
A	VAL_26	1.345	0.926	0.953
A	SER_27	1.261	0.992	0.988
A	LEU_28	1.296	0.971	0.929
A	ILE_29	1.31	0.895	0.839
A	ALA_30	1.273	0.843	0.845
A	ILE_31	1.235	0.887	0.886
A	ILE_32	1.354	0.928	0.874
A	LYS_33	1.494	0.898	0.818
A	GLY_34	1.317	0.883	0.836
A	VAL_35	1.375	0.992	0.93
A	VAL_36	1.363	1.003	0.877
A	ASN_37	1.25	0.891	0.782
A	LEU_38	1.243	1.006	0.891
A	TYR_39	1.336	1.153	0.93
A	LYS_40	1.353	1.035	0.894
A	SER_41	1.256	0.862	0.855
A	GLY_42	1.416	0.992	1.047
A	LEU_43	1.521	1.168	1.091
A	PHE_44	1.762	1.232	1.255
A	GLN_45	1.704	1.179	1.329
A	PHE_46	1.753	1.468	1.28
A	PHE_47	1.987	1.667	1.521
A	VAL_48	2.009	1.537	1.748
A	PHE_49	2.03	1.826	1.673
A	LEU_50	2.264	2.234	1.69
A	ALA_51	2.464	2.271	1.961
A	LEU_52	2.608	2.325	2.106
A	ALA_53	2.58	2.694	2.013
A	GLY_54	2.956	2.714	2.225
A	ARG_55	3.079	2.91	2.308
A	SER_56	2.873	3.195	2.55
A	CYS_57	2.684	2.924	2.425
B	GLU_60	1.599	1.739	2.576
B	ALA_61	1.21	1.395	2.023
B	PHE_62	1.089	1.382	1.317
B	LYS_63	1.031	1.389	1.261
B	ILE_64	1.013	1.318	1.249
B	GLY_65	1.138	1.335	1.442
B	LEU_66	1.128	1.464	1.39
B	HIS_67	1.064	1.907	1.2
B	THR_68	0.943	1.32	1.14
B	GLU_69	0.913	1.269	1.079
B	PHE_70	0.874	1.166	1.061
B	GLN_71	0.862	1.119	1.038
B	THR_72	0.809	1.03	0.97
B	VAL_73	0.85	0.969	0.987
B	SER_74	0.803	0.945	0.986
B	PHE_75	0.76	0.991	1.012
B	SER_76	0.819	1.038	1.133
B	MET_77	0.969	0.938	1.224
B	VAL_78	1.086	1.173	1.426
B	GLY_79	1.16	1.252	1.494
B	LEU_80	0.924	1.053	1.267
B	PHE_81	0.901	0.982	1.123
B	SER_82	1.004	1.351	1.514
B	ASN_83	0.979	1.648	1.757
B	ASN_84	0.927	1.366	1.505
B	PRO_85	1.17	1.523	1.784
B	HIS_86	1.009	1.202	1.281
B	ASP_87	1.048	1.104	1.082
B	LEU_88	0.894	0.986	0.873
B	PRO_89	0.852	0.903	0.862
B	LEU_90	0.848	0.842	0.821
B	LEU_91	0.759	0.808	0.772
B	CYS_92	0.896	0.905	0.897
B	THR_93	0.946	1.082	1.232
B	LEU_94	1.194	1.14	1.606
B	ASN_95	1.277	1.231	2.731
B	LYS_96	1.286	1.188	2.431
B	SER_97	1.263	1.128	2.241
B	HIS_98	1.065	1.009	1.449
B	LEU_99	0.882	0.88	0.955
B	TYR_100	0.865	0.888	0.874
B	ILE_101	0.819	0.827	0.781
B	LYS_102	0.906	0.921	0.824
B	GLY_103	1.029	1.004	0.993
B	GLY_104	1.528	1.4	1.274
B	ASN_105	1.551	1.431	1.308
B	ALA_106	1.245	1.17	1.057
B	SER_107	1.027	1.045	0.946
B	PHE_108	0.996	1.018	0.938
B	LYS_109	0.957	0.945	0.971
B	ILE_110	0.906	0.865	0.942
B	SER_111	1.013	0.981	0.991
B	PHE_112	1.031	1.013	0.986
B	ASP_113	1.533	1.249	1.317
B	ASP_114	1.845	1.431	1.427
B	ILE_115	2.026	1.583	1.551
B	ALA_116	1.547	1.387	1.274
B	VAL_117	1.508	1.43	1.299
B	LEU_118	1.305	1.291	1.131
B	LEU_119	1.462	1.516	1.33
B	PRO_120	1.467	1.695	1.468
B	GLU_121	1.944	2.082	1.932
B	TYR_122	1.629	1.881	1.603
B	ASP_123	1.306	1.498	1.285
B	VAL_124	1.161	1.453	1.245
B	ILE_125	1.044	1.171	1.026
B	ILE_126	0.89	1.063	0.961
B	GLN_127	0.972	1.045	1.03
B	HIS_128	0.873	1.1	1.084
B	PRO_129	0.922	1.182	1.107
B	ALA_130	1.103	1.311	1.253
B	ASP_131	1.048	1.187	1.117
B	MET_132	1.026	1.194	1.06
B	SER_133	1.281	1.48	1.241
B	TRP_134	1.265	1.483	1.154
B	CYS_135	1.155	1.291	1.094
B	SER_136	1.365	1.401	1.096
B	LYS_137	1.691	1.595	1.39
B	SER_138	1.452	1.538	1.152
B	ASP_139	1.393	1.444	1.103
B	ASP_140	1.221	1.231	1.007
B	GLN_141	1.136	1.101	0.885
B	ILE_142	1.068	1.111	0.847
B	TRP_143	0.998	1.056	0.822
B	LEU_144	0.924	0.905	0.785
B	SER_145	0.882	0.854	0.751
B	GLN_146	0.824	0.858	0.709
B	TRP_147	0.783	0.84	0.692
B	PHE_148	0.739	0.747	0.664
B	MET_149	0.72	0.714	0.669
B	ASN_150	0.715	0.759	0.667
B	ALA_151	0.727	0.763	0.672
B	VAL_152	0.73	0.711	0.723
B	GLY_153	0.812	0.801	0.82
B	HIS_154	0.802	0.793	0.748
B	ASP_155	0.854	0.851	0.816
B	TRP_156	0.86	0.795	0.854
B	TYR_157	1.246	0.93	1.142
B	LEU_158	1.022	0.902	0.952
B	ASP_159	0.931	0.854	0.865
B	PRO_160	1.054	0.95	0.986
B	PRO_161	0.957	0.948	0.917
B	PHE_162	0.921	0.926	0.878
B	LEU_163	0.96	1.032	0.95
B	CYS_164	0.995	1.215	1.106
B	ARG_165	1.222	1.659	1.48
B	ASN_166	1.43	2.206	1.71
B	ARG_167	1.595	2.833	2.109
B	THR_168	1.847	2.731	1.865
B	LYS_169	1.875	2.453	2.112
B	THR_170	2.44	3.228	3.583
B	GLU_171	2.032	3.28	3.219
B	GLY_172	1.87	2.107	2.41
B	PHE_173	1.444	1.525	1.751
B	ILE_174	1.155	1.163	1.116
B	PHE_175	0.951	1.052	0.924
B	GLN_176	0.952	0.972	0.893
B	VAL_177	0.94	0.896	0.835
B	ASN_178	1.084	0.998	0.899
B	THR_179	1.148	0.992	0.915
B	SER_180	1.293	1.181	1.001
B	LYS_181	1.366	1.3	1.089
B	THR_182	1.598	1.532	1.25
B	GLY_183	1.855	1.754	1.477
B	ILE_184	1.864	1.724	1.526
B	ASN_185	1.406	1.319	1.06
B	GLU_186	1.384	1.311	1.06
B	ASN_187	1.387	1.23	1.088
B	TYR_188	1.127	1.058	0.904
B	ALA_189	1.026	1.01	0.853
B	LYS_190	1.022	0.996	0.899
B	LYS_191	0.92	0.904	0.833
B	PHE_192	0.803	0.8	0.718
B	LYS_193	0.834	0.817	0.748
B	THR_194	0.87	0.836	0.79
B	GLY_195	0.773	0.774	0.749
B	MET_196	0.711	0.698	0.679
B	HIS_197	0.755	0.743	0.719
B	HIS_198	0.775	0.854	0.824
B	LEU_199	0.756	0.827	0.798
B	TYR_200	0.753	0.735	0.764
B	ARG_201	0.848	0.757	0.85
B	GLU_202	0.95	0.839	0.899
B	TYR_203	0.902	0.801	0.799
B	PRO_204	1.163	0.966	1.075
B	ASP_205	1.125	1.02	1.015
B	SER_206	1.275	1.155	1.149
B	CYS_207	1.326	1.179	1.108
B	LEU_208	1.451	1.44	1.382
B	ASP_209	1.641	1.583	1.446
B	GLY_210	1.813	1.728	1.481
B	LYS_211	1.641	1.583	1.388
B	LEU_212	1.479	1.389	1.21
B	CYS_213	1.148	1.152	1.024
B	LEU_214	1.044	1.087	0.973
B	MET_215	0.946	0.934	0.859
B	LYS_216	0.985	1.023	0.937
B	ALA_217	0.954	1.004	0.91
B	GLN_218	1.203	1.176	1.141
B	PRO_219	1.184	1.399	1.194
B	THR_220	1.26	1.527	1.222
B	SER_221	1.263	1.622	1.236
B	TRP_222	1.137	1.281	1.109
B	PRO_223	1.249	1.35	1.189
B	LEU_224	1.376	1.673	1.505
B	GLN_225	1.353	1.668	1.475
B	CYS_226	1.136	1.288	1.03
B	PRO_227	1.245	1.349	1.078
B	LEU_228	1.061	1.547	0.887
B	ASP_229	0.979	0.936	0.835
B	HIS_230	0.862	0.846	0.766
B	VAL_231	0.767	0.801	0.685
B	ASN_232	0.681	0.728	0.594
B	THR_233	0.71	0.764	0.585
B	LEU_234	0.733	0.817	0.609
B	HIS_235	0.684	0.755	0.625
B	PHE_236	0.679	0.738	0.621
B	LEU_237	0.762	0.866	0.656
B	THR_238	0.846	0.912	0.68
B	ARG_239	0.759	0.818	0.669
B	GLY_240	0.861	0.87	0.727
B	LYS_241	1.564	1.306	0.892
B	ASN_242	1.122	1.168	1
B	ILE_243	1.061	1.116	0.836
B	GLN_244	1.114	1.273	1.209
B	LEU_245	1.119	1.162	1.109
B	PRO_246	1.325	1.378	1.268
B	ARG_247	1.571	1.678	1.671
C	GLY_269	2.02	4.436	3.849
C	TYR_270	1.334	2.667	2.482
C	CYS_271	1.077	1.592	1.588
C	LEU_272	1.002	1.409	1.198
C	GLU_273	0.997	1.364	1.249
C	GLU_274	1.026	1.441	1.287
C	TRP_275	0.97	1.26	1.201
C	MET_276	0.821	1.124	1.012
C	LEU_277	0.855	1.205	1.005
C	VAL_278	0.998	1.281	1.215
C	ALA_279	1.298	1.643	1.687
C	ALA_280	2.096	1.835	2.09
C	LYS_281	1.498	1.704	2.318
C	MET_282	1.132	1.494	2.237
C	LYS_283	1.325	1.485	2.198
C	CYS_284	1.137	1.406	1.53
C	PHE_285	1.055	1.191	1.202
C	GLY_286	1.185	1.486	1.384
C	ASN_287	1.457	1.771	1.678
C	THR_288	1.809	1.931	1.818
C	ALA_289	1.307	1.438	1.378
C	VAL_290	1.073	1.175	1.2
C	ALA_291	1.107	1.411	1.293
C	LYS_292	0.983	1.313	1.091
C	CYS_293	0.904	1.175	1.001
C	ASN_294	1.077	1.669	1.285
C	LEU_295	1.106	1.765	1.323
C	ASN_296	1.129	1.418	1.228
C	HIS_297	1.184	1.57	1.176
C	ASP_298	1.197	1.283	1.176
C	SER_299	0.875	0.936	0.844
C	GLU_300	0.724	0.773	0.719
C	PHE_301	0.698	0.771	0.742
C	CYS_302	0.731	0.847	0.771
C	ASP_303	0.733	0.799	0.735
C	MET_304	0.721	0.826	0.791
C	LEU_305	0.746	0.909	0.841
C	ARG_306	0.755	0.882	0.815
C	LEU_307	0.687	0.893	0.804
C	PHE_308	0.688	1.011	0.87
C	ASP_309	0.735	1.05	0.932
C	TYR_310	0.696	0.996	0.858
C	ASN_311	0.722	1.105	0.931
C	LYS_312	0.794	1.19	1.102
C	ASN_313	0.816	1.257	1.163
C	ALA_314	0.879	1.289	1.165
C	ILE_315	1.08	1.549	1.748
C	LYS_316	1.168	2.146	2.053
C	THR_317	1.138	2.364	1.941
C	LEU_318	1.67	3.888	3.171
C	GLN_331	1.264	1.597	1.22
C	THR_332	0.837	1.112	1.089
C	ILE_333	0.973	1.327	1.083
C	ASN_334	1.038	1.33	0.923
C	ALA_335	0.832	1.086	0.816
C	LEU_336	0.708	0.99	0.723
C	ILE_337	0.724	0.898	0.764
C	SER_338	0.82	0.997	0.812
C	ASP_339	0.894	0.979	0.87
C	ASN_340	1.009	0.886	0.822
C	LEU_341	0.811	0.868	0.727
C	LEU_342	0.681	0.797	0.724
C	MET_343	0.719	0.74	0.743
C	LYS_344	0.79	0.803	0.696
C	ASN_345	0.723	0.764	0.649
C	LYS_346	0.716	0.725	0.7
C	ILE_347	0.813	0.835	0.768
C	ARG_348	0.879	0.886	0.756
C	GLU_349	0.842	0.814	0.758
C	LEU_350	0.918	0.891	0.889
C	MET_351	1.041	1.025	0.927
C	SER_352	1.131	1.072	0.942
C	VAL_353	1.119	1.108	0.909
C	PRO_354	1.039	1.05	0.846
C	TYR_355	0.835	0.877	0.764
C	CYS_356	0.75	0.782	0.674
C	ASN_357	0.9	1.067	0.715
C	TYR_358	0.714	0.816	0.789
C	THR_359	0.743	0.846	0.94
C	LYS_360	0.727	0.815	0.861
C	PHE_361	0.722	0.806	0.832
C	TRP_362	0.764	0.889	0.878
C	TYR_363	0.787	0.974	0.909
C	VAL_364	0.843	1.099	1.014
C	ASN_365	0.931	1.202	1.127
C	HIS_366	0.962	1.415	1.118
C	THR_367	1.11	1.701	1.141
C	LEU_368	1.258	1.892	1.245
C	SER_369	1.566	1.87	1.529
C	GLY_370	1.236	1.782	1.425
C	GLN_371	1.179	1.365	1.489
C	HIS_372	1.129	1.169	1.364
C	SER_373	0.936	1.081	1.022
C	LEU_374	0.869	1.019	0.866
C	PRO_375	0.752	0.88	0.837
C	ARG_376	0.742	0.812	0.811
C	CYS_377	0.706	0.755	0.788
C	TRP_378	0.756	0.832	0.865
C	LEU_379	0.821	0.9	0.783
C	ILE_380	0.883	0.975	0.848
C	LYS_381	1.427	1.565	1.176
C	ASN_382	1.8	2.126	1.279
C	ASN_383	1.637	2.046	1.279
C	SER_384	1.234	1.464	1.193
C	TYR_385	0.972	1.171	1.056
C	LEU_386	0.961	1.087	1.022
C	ASN_387	1.047	1.198	1.23
C	ILE_388	1.08	1.269	1.287
C	SER_389	1.227	1.378	1.37
C	ASP_390	1.173	1.259	1.22
C	PHE_391	1.097	1.204	1.133
C	ARG_392	1.196	1.596	1.311
C	ASN_393	1.311	1.433	1.412
C	ASP_394	1.094	1.206	1.116
C	TRP_395	0.985	1.157	1.148
C	ILE_396	1.134	1.332	1.247
C	LEU_397	1.135	1.289	1.205
C	GLU_398	0.975	1.171	1.083
C	SER_399	0.988	1.215	1.12
C	ASP_400	1.126	1.262	1.201
C	PHE_401	1.096	1.213	1.093
C	LEU_402	1.016	1.183	1.044
C	ILE_403	1.101	1.235	1.152
C	SER_404	1.085	1.185	1.091
C	GLU_405	1.091	1.155	1.076
C	MET_406	1.078	1.183	1.174
C	LEU_407	1.023	1.046	1.03
C	SER_408	1.042	1.037	0.999
C	LYS_409	1.104	1.103	1.043
C	GLU_410	1.002	1.025	0.929
C	TYR_411	0.919	0.968	0.882
C	SER_412	1.019	1.084	0.98
C	ASP_413	1.071	1.089	0.98
C	ARG_414	0.943	1	0.876
C	GLN_415	0.944	1.018	0.908
C	GLY_416	1.016	1.071	0.985
C	LYS_417	1.005	1.121	0.98
C	THR_418	0.857	1.012	0.899
C	PRO_419	0.862	1.04	0.909
C	LEU_420	0.738	1.019	0.872
C	THR_421	0.736	1.087	0.885
C	LEU_422	0.732	1.064	0.874
C	VAL_423	0.751	0.991	0.837
C	ASP_424	0.747	1.037	0.843
C	ILE_425	0.731	1.103	0.854
C	CYS_426	0.732	1.02	0.799
C	PHE_427	0.785	0.995	0.794
C	TRP_428	0.798	1.051	0.826
C	SER_429	0.778	1.058	0.787
C	THR_430	0.83	1.028	0.762
C	VAL_431	0.906	1.049	0.812
C	PHE_432	0.926	1.049	0.763
C	PHE_433	0.906	0.957	0.739
C	THR_434	1.007	0.969	0.774
C	ALA_435	1.101	1.03	0.832
C	SER_436	1.139	0.996	0.828
C	LEU_437	1.149	0.869	0.787
C	PHE_438	1.252	0.986	0.771
C	LEU_439	1.41	1.147	0.803
C	HIS_440	1.663	1.03	0.83
C	LEU_441	1.619	0.967	0.858
C	VAL_442	1.532	1.23	0.902
C	GLY_443	1.045	1.339	0.926
C	ILE_444	1.132	1.429	1.055
C	PRO_445	1.201	1.726	1.23
C	THR_446	1.284	1.622	1.291
C	HIS_447	1.369	1.9	1.453
C	ARG_448	1.605	2.182	1.64
C	HIS_449	1.815	2.493	1.783
C	ILE_450	2.364	2.954	2.092
C	ARG_451	2.859	3.349	2.206
C	GLY_452	3.177	3.781	2.592
C	GLU_453	2.7	3.864	2.485
C	ALA_454	2.48	3.344	2.411
C	CYS_455	2.052	2.77	2.107
C	PRO_456	2.198	3.217	2.317
C	LEU_457	2.271	2.871	2.39
C	PRO_458	2.378	2.772	2.631
C	HIS_459	2.16	2.404	2.642
C	ARG_460	2.025	2.148	2.401
C	LEU_461	2.221	2.276	2.37
C	ASN_462	2.565	2.285	2.394
C	SER_463	2.701	2.187	2.235
C	LEU_464	3.059	2.525	2.372
C	GLY_465	2.637	2.487	2.325
C	GLY_466	2.786	2.673	2.883
C	CYS_467	2.7	2.822	3.266
C	ARG_468	3.206	2.961	3.582
C	CYS_469	3.172	3.209	3.803
C	GLY_470	3.232	3.236	3.789
C	LYS_471	3.124	3.358	3.573
C	TYR_472	2.864	3.514	3.178
C	PRO_473	3.187	3.961	3.442
C	ASN_474	3.326	4.03	3.228
C	LEU_475	3.627	3.614	3.081
C	LYS_476	3.624	3.432	2.613
C	LYS_477	3.301	2.962	2.329
C	PRO_478	2.99	2.781	2.058
C	THR_479	2.346	2.471	1.891
C	VAL_480	2.071	2.707	1.707
C	TRP_481	1.604	2.492	1.514
C	ARG_482	1.447	2.36	1.429
C	ARG_483	1.448	2.094	1.414
C	GLY_484	1.944	2.256	1.719
C	HIS_485	2.486	2.531	2.094
D	GLY_2	1.826	2.524	2.944
D	GLN_3	1.276	2.088	1.74
D	PHE_4	1.083	2.004	1.399
D	ILE_5	1.179	1.998	1.465
D	SER_6	1.11	1.365	1.463
D	PHE_7	0.997	1.249	1.24
D	MET_8	1.047	1.398	1.234
D	GLN_9	1.019	1.388	1.408
D	GLU_10	0.999	1.284	1.337
D	ILE_11	1.123	1.364	1.38
D	PRO_12	1.125	1.353	1.416
D	THR_13	1.104	1.361	1.622
D	PHE_14	1.074	1.357	1.488
D	LEU_15	1.184	1.289	1.379
D	GLN_16	1.233	1.455	1.637
D	GLU_17	1.09	1.303	1.414
D	ALA_18	1.086	1.304	1.417
D	LEU_19	0.918	1.275	1.168
D	ASN_20	0.885	1.176	1.108
D	ILE_21	0.943	1.179	1.187
D	ALA_22	0.928	1.208	1.107
D	LEU_23	0.841	1.142	1.02
D	VAL_24	0.87	1.207	1.101
D	ALA_25	0.955	1.278	1.116
D	VAL_26	0.904	1.222	1.034
D	SER_27	0.841	1.168	1
D	LEU_28	0.901	1.163	1.109
D	ILE_29	0.911	1.15	1.053
D	ALA_30	0.848	1.077	0.942
D	ILE_31	0.899	1.109	1.118
D	ILE_32	0.996	1.223	1.295
D	LYS_33	0.939	1.137	1.154
D	GLY_34	0.916	1	1.03
D	VAL_35	0.99	1.129	1.312
D	VAL_36	1.034	1.179	1.436
D	ASN_37	0.983	1.053	1.085
D	LEU_38	1.029	1.089	1.081
D	TYR_39	1.087	1.159	1.3
D	LYS_40	1.079	1.136	1.262
D	SER_41	1.077	1.023	1.068
D	GLY_42	1.156	1.128	1.187
D	LEU_43	1.165	1.163	1.174
D	PHE_44	1.267	1.326	1.409
D	GLN_45	1.338	1.339	1.365
D	PHE_46	1.312	1.305	1.294
D	PHE_47	1.479	1.503	1.502
D	VAL_48	1.645	1.669	1.52
D	PHE_49	1.613	1.584	1.403
D	LEU_50	1.726	1.745	1.556
D	ALA_51	1.936	2.012	1.741
D	LEU_52	1.924	2.055	1.784
D	ALA_53	1.999	2.028	2.12
D	GLY_54	2.535	2.243	2.869
D	ARG_55	2.665	2.32	2.462
D	SER_56	3.202	2.411	3.394
D	CYS_57	3.024	2.536	3.311
E	GLU_60	1.587	1.725	1.721
E	ALA_61	1.158	1.317	1.172
E	PHE_62	1.106	1.26	1.093
E	LYS_63	1.113	1.223	1.118
E	ILE_64	1.104	1.156	1.12
E	GLY_65	1.264	1.314	1.269
E	LEU_66	1.089	1.31	1.298
E	HIS_67	1.04	1.803	1.184
E	THR_68	0.962	1.138	1.072
E	GLU_69	0.873	1.072	1.021
E	PHE_70	0.849	0.971	0.902
E	GLN_71	0.83	0.974	0.863
E	THR_72	0.797	0.939	0.85
E	VAL_73	0.889	0.997	0.82
E	SER_74	0.869	1.07	0.799
E	PHE_75	0.938	1.179	0.841
E	SER_76	1.142	1.257	0.923
E	MET_77	1.42	1.212	1.144
E	VAL_78	1.445	1.517	1.218
E	GLY_79	1.483	1.541	1.226
E	LEU_80	1.516	1.561	1.331
E	PHE_81	1.31	1.798	1.463
E	SER_82	1.655	2.304	1.594
E	ASN_83	1.967	1.824	1.684
E	ASN_84	1.674	2.145	1.611
E	PRO_85	1.894	2.325	1.813
E	HIS_86	1.424	1.794	1.477
E	ASP_87	1.28	1.627	1.336
E	LEU_88	1.135	1.434	1.171
E	PRO_89	1.011	1.144	1.017
E	LEU_90	0.918	1.197	0.9
E	LEU_91	0.823	1.144	0.858
E	CYS_92	0.914	1.428	0.959
E	THR_93	1.003	1.425	1.112
E	LEU_94	1.162	1.719	1.331
E	ASN_95	1.195	2.231	2.203
E	LYS_96	1.128	2.241	1.867
E	SER_97	1.077	2.15	1.672
E	HIS_98	1.025	1.726	1.225
E	LEU_99	0.853	1.325	0.967
E	TYR_100	0.88	1.309	0.921
E	ILE_101	0.835	1.184	0.896
E	LYS_102	0.931	1.251	0.95
E	GLY_103	1.064	1.301	1.058
E	GLY_104	1.519	1.718	1.48
E	ASN_105	1.393	1.739	1.405
E	ALA_106	1.106	1.414	1.086
E	SER_107	0.987	1.349	1.003
E	PHE_108	0.942	1.333	0.991
E	LYS_109	0.934	1.335	1.008
E	ILE_110	0.84	1.261	0.979
E	SER_111	0.926	1.545	1.022
E	PHE_112	0.988	1.521	1.034
E	ASP_113	1.22	1.8	1.256
E	ASP_114	1.323	1.99	1.378
E	ILE_115	1.34	2.062	1.465
E	ALA_116	1.194	1.766	1.36
E	VAL_117	1.214	1.774	1.359
E	LEU_118	1.138	1.541	1.293
E	LEU_119	1.373	1.794	1.535
E	PRO_120	1.51	1.781	1.591
E	GLU_121	1.819	2.234	2.357
E	TYR_122	1.74	1.918	1.708
E	ASP_123	1.295	1.534	1.418
E	VAL_124	1.216	1.357	1.315
E	ILE_125	1.076	1.139	1.292
E	ILE_126	1.011	1.051	1.234
E	GLN_127	1.116	1.145	1.205
E	HIS_128	1.064	1.045	1.136
E	PRO_129	1.142	1.072	1.052
E	ALA_130	1.375	1.318	1.292
E	ASP_131	1.274	1.276	1.341
E	MET_132	1.161	1.202	1.183
E	SER_133	1.381	1.445	1.294
E	TRP_134	1.381	1.402	1.459
E	CYS_135	1.284	1.221	1.445
E	SER_136	1.392	1.519	1.384
E	LYS_137	1.769	1.606	1.711
E	SER_138	1.348	1.526	1.411
E	ASP_139	1.374	1.534	1.384
E	ASP_140	1.216	1.379	1.209
E	GLN_141	1.04	1.074	1.104
E	ILE_142	1.023	1.057	1.123
E	TRP_143	1.015	1.073	1.057
E	LEU_144	0.91	0.998	0.978
E	SER_145	0.857	0.875	0.949
E	GLN_146	0.863	0.846	0.961
E	TRP_147	0.859	0.869	0.945
E	PHE_148	0.767	0.844	0.89
E	MET_149	0.762	0.801	0.892
E	ASN_150	0.834	0.813	0.904
E	ALA_151	0.821	0.871	0.895
E	VAL_152	0.764	0.877	0.903
E	GLY_153	0.869	0.885	0.941
E	HIS_154	0.867	0.817	0.904
E	ASP_155	0.948	0.91	0.958
E	TRP_156	0.95	0.983	0.956
E	TYR_157	1.127	1.319	1.118
E	LEU_158	1.046	1.141	1.069
E	ASP_159	0.94	0.948	0.998
E	PRO_160	0.977	1.076	1.096
E	PRO_161	0.974	1.175	1.117
E	PHE_162	0.914	1.032	1.263
E	LEU_163	0.917	1.07	1.129
E	CYS_164	0.962	1.182	1.13
E	ARG_165	1.108	1.58	1.311
E	ASN_166	1.375	1.693	1.426
E	ARG_167	1.567	2.031	1.545
E	THR_168	1.851	2.371	1.794
E	LYS_169	1.843	2.455	1.757
E	THR_170	2.38	2.939	1.959
E	GLU_171	2.149	2.623	1.846
E	GLY_172	2.192	2.054	1.747
E	PHE_173	1.745	1.597	1.5
E	ILE_174	1.059	1.362	1.145
E	PHE_175	0.887	1.141	1.035
E	GLN_176	0.853	1.163	1.042
E	VAL_177	0.847	1.12	0.984
E	ASN_178	0.964	1.282	1.028
E	THR_179	0.968	1.375	0.988
E	SER_180	1.153	1.629	1.108
E	LYS_181	1.338	1.738	1.206
E	THR_182	1.554	2.023	1.39
E	GLY_183	1.805	2.218	1.631
E	ILE_184	1.84	2.119	1.714
E	ASN_185	1.409	1.518	1.233
E	GLU_186	1.388	1.689	1.258
E	ASN_187	1.344	1.603	1.256
E	TYR_188	1.1	1.29	1.063
E	ALA_189	1.005	1.304	0.992
E	LYS_190	1.016	1.369	1.009
E	LYS_191	0.92	1.187	0.934
E	PHE_192	0.766	1.041	0.832
E	LYS_193	0.781	1.14	0.845
E	THR_194	0.796	1.126	0.866
E	GLY_195	0.759	0.955	0.812
E	MET_196	0.663	0.94	0.744
E	HIS_197	0.701	1.023	0.775
E	HIS_198	0.8	0.993	0.859
E	LEU_199	0.77	0.931	0.834
E	TYR_200	0.683	0.959	0.762
E	ARG_201	0.712	0.999	0.792
E	GLU_202	0.791	1.167	0.863
E	TYR_203	0.777	1.176	0.832
E	PRO_204	1.04	1.489	1.009
E	ASP_205	1.071	1.545	1.014
E	SER_206	1.202	1.857	1.159
E	CYS_207	1.201	1.735	1.167
E	LEU_208	1.493	2.065	1.416
E	ASP_209	1.618	2.147	1.495
E	GLY_210	1.728	2.303	1.593
E	LYS_211	1.576	2.213	1.495
E	LEU_212	1.357	2	1.324
E	CYS_213	1.124	1.715	1.134
E	LEU_214	0.981	1.56	1.115
E	MET_215	0.843	1.314	0.988
E	LYS_216	0.872	1.362	1.012
E	ALA_217	0.846	1.323	0.989
E	GLN_218	1.077	1.427	1.222
E	PRO_219	1.203	1.443	1.21
E	THR_220	1.263	1.581	1.261
E	SER_221	1.323	1.698	1.273
E	TRP_222	1.194	1.542	1.155
E	PRO_223	1.362	1.798	1.366
E	LEU_224	1.788	2.024	1.528
E	GLN_225	1.724	1.959	1.594
E	CYS_226	1.337	1.919	1.241
E	PRO_227	1.404	1.78	1.377
E	LEU_228	1.306	1.545	1.256
E	ASP_229	0.928	1.287	0.981
E	HIS_230	0.957	1.166	0.925
E	VAL_231	0.885	1.068	0.913
E	ASN_232	0.739	0.958	0.778
E	THR_233	0.821	0.981	0.83
E	LEU_234	0.913	0.987	0.904
E	HIS_235	0.773	0.917	0.835
E	PHE_236	0.798	0.894	0.805
E	LEU_237	0.957	1.003	0.899
E	THR_238	1	1.026	0.996
E	ARG_239	0.912	0.964	0.975
E	GLY_240	1.023	1.064	1.041
E	LYS_241	1.294	1.575	1.571
E	ASN_242	1.326	1.433	1.281
E	ILE_243	1.123	1.389	1.159
E	GLN_244	1.229	1.393	1.329
E	LEU_245	1.256	1.426	1.403
E	PRO_246	1.458	1.634	1.568
E	ARG_247	1.737	2.016	1.914
F	GLY_269	3.72	4.873	4.316
F	TYR_270	2.82	2.814	2.866
F	CYS_271	1.676	1.689	1.553
F	LEU_272	1.381	1.561	1.182
F	GLU_273	1.433	1.547	1.163
F	GLU_274	1.477	1.561	1.189
F	TRP_275	1.51	1.392	1.042
F	MET_276	1.227	1.247	0.905
F	LEU_277	1.114	1.29	0.896
F	VAL_278	1.177	1.496	1.022
F	ALA_279	1.736	2.262	1.373
F	ALA_280	2.486	2.594	1.493
F	LYS_281	2.172	2.888	1.71
F	MET_282	1.76	2.14	1.327
F	LYS_283	1.574	2.103	1.22
F	CYS_284	1.45	1.542	1.229
F	PHE_285	1.295	1.203	1.157
F	GLY_286	1.423	1.444	1.475
F	ASN_287	1.613	1.547	1.581
F	THR_288	1.734	1.78	1.649
F	ALA_289	1.428	1.343	1.248
F	VAL_290	1.357	1.134	1.096
F	ALA_291	1.318	1.226	1.187
F	LYS_292	1.034	1.068	1.045
F	CYS_293	0.939	1.027	0.941
F	ASN_294	1.304	1.386	2.015
F	LEU_295	1.295	1.516	1.351
F	ASN_296	1.213	1.372	1.141
F	HIS_297	1.454	1.669	1.349
F	ASP_298	1.218	1.38	1.335
F	SER_299	0.841	0.952	0.872
F	GLU_300	0.673	0.791	0.737
F	PHE_301	0.692	0.808	0.701
F	CYS_302	0.743	0.842	0.742
F	ASP_303	0.71	0.815	0.738
F	MET_304	0.73	0.836	0.768
F	LEU_305	0.816	0.964	0.833
F	ARG_306	0.832	0.919	0.797
F	LEU_307	0.809	0.881	0.766
F	PHE_308	0.869	0.991	0.819
F	ASP_309	0.963	1.091	0.884
F	TYR_310	0.966	1.056	0.841
F	ASN_311	1.04	1.137	0.873
F	LYS_312	1.135	1.263	0.968
F	ASN_313	1.237	1.333	1.121
F	ALA_314	1.366	1.42	1.099
F	ILE_315	1.678	2.017	1.494
F	LYS_316	2.094	3.162	1.912
F	THR_317	2.388	4.409	1.814
F	LEU_318	3.814	5.57	3.033
F	GLN_331	2.111	3.751	1.579
F	THR_332	1.573	1.979	1.007
F	ILE_333	1.63	1.326	0.908
F	ASN_334	1.836	1.402	0.901
F	ALA_335	1.417	1.017	0.906
F	LEU_336	0.936	0.901	0.822
F	ILE_337	0.806	0.837	0.767
F	SER_338	0.783	0.908	0.764
F	ASP_339	0.891	0.925	0.943
F	ASN_340	0.794	0.966	0.898
F	LEU_341	0.69	0.908	0.768
F	LEU_342	0.663	0.851	0.732
F	MET_343	0.659	0.937	0.76
F	LYS_344	0.684	0.965	0.818
F	ASN_345	0.633	0.891	0.773
F	LYS_346	0.62	0.962	0.738
F	ILE_347	0.675	1.075	0.83
F	ARG_348	0.675	1.03	0.866
F	GLU_349	0.674	0.978	0.821
F	LEU_350	0.775	1.111	0.902
F	MET_351	0.894	1.181	1.001
F	SER_352	0.947	1.174	1.068
F	VAL_353	0.914	1.222	1.096
F	PRO_354	0.817	1.115	0.98
F	TYR_355	0.683	0.931	0.844
F	CYS_356	0.649	0.839	0.772
F	ASN_357	0.723	1.001	0.831
F	TYR_358	0.686	0.869	0.749
F	THR_359	0.725	1.125	0.789
F	LYS_360	0.716	0.928	0.74
F	PHE_361	0.691	0.845	0.719
F	TRP_362	0.72	0.846	0.743
F	TYR_363	0.739	0.841	0.813
F	VAL_364	0.8	0.937	0.931
F	ASN_365	0.849	1.028	1.009
F	HIS_366	0.891	1.234	1.09
F	THR_367	0.987	1.584	1.264
F	LEU_368	1.009	1.826	1.384
F	SER_369	1.153	1.517	1.442
F	GLY_370	1.088	1.367	1.25
F	GLN_371	1.096	1.211	1.171
F	HIS_372	1.013	1.038	1.072
F	SER_373	0.823	0.983	0.987
F	LEU_374	0.78	0.967	0.893
F	PRO_375	0.725	0.837	0.76
F	ARG_376	0.687	0.761	0.743
F	CYS_377	0.654	0.774	0.717
F	TRP_378	0.691	0.843	0.749
F	LEU_379	0.714	0.853	0.815
F	ILE_380	0.764	1.039	0.875
F	LYS_381	1.02	1.637	1.197
F	ASN_382	1.306	1.971	1.499
F	ASN_383	1.261	1.664	1.368
F	SER_384	1.034	1.33	1.175
F	TYR_385	0.86	1.158	0.957
F	LEU_386	0.866	1.15	0.958
F	ASN_387	0.985	1.262	0.992
F	ILE_388	1.007	1.207	1.003
F	SER_389	1.175	1.324	1.137
F	ASP_390	1.1	1.269	1.116
F	PHE_391	1.022	1.143	1.062
F	ARG_392	1.155	1.228	1.151
F	ASN_393	1.232	1.285	1.276
F	ASP_394	1.01	1.064	1.068
F	TRP_395	0.922	0.964	0.95
F	ILE_396	1.064	1.109	1.132
F	LEU_397	1.053	1.117	1.146
F	GLU_398	0.917	0.92	0.947
F	SER_399	0.929	0.978	1.038
F	ASP_400	1.026	1.108	1.15
F	PHE_401	0.972	1.072	1.049
F	LEU_402	0.884	1.009	1.021
F	ILE_403	0.925	1.056	1.116
F	SER_404	0.927	1.108	1.103
F	GLU_405	0.952	1.152	1.119
F	MET_406	0.951	1.056	1.125
F	LEU_407	0.872	1.045	1.082
F	SER_408	0.909	1.169	1.089
F	LYS_409	0.995	1.207	1.14
F	GLU_410	0.928	1.062	1.072
F	TYR_411	0.856	0.991	0.983
F	SER_412	0.973	1.086	1.076
F	ASP_413	1.019	1.091	1.087
F	ARG_414	0.917	0.966	0.974
F	GLN_415	0.926	0.963	0.956
F	GLY_416	0.989	1.041	1.023
F	LYS_417	0.984	1.03	1.041
F	THR_418	0.899	0.941	0.931
F	PRO_419	0.929	0.984	0.943
F	LEU_420	0.991	0.951	1.112
F	THR_421	0.964	0.98	1.146
F	LEU_422	1.011	1.027	1.228
F	VAL_423	0.982	1.02	1.118
F	ASP_424	0.901	0.991	1.06
F	ILE_425	0.941	1.012	1.149
F	CYS_426	0.98	1.071	1.154
F	PHE_427	0.892	1.052	1.151
F	TRP_428	0.824	0.952	1.177
F	SER_429	0.865	0.932	1.133
F	THR_430	0.899	1.026	1.089
F	VAL_431	0.853	1.035	1.23
F	PHE_432	0.816	0.926	1.234
F	PHE_433	0.805	0.83	1.112
F	THR_434	0.871	0.888	1.251
F	ALA_435	0.847	0.941	1.403
F	SER_436	0.861	0.871	1.344
F	LEU_437	0.997	0.812	1.235
F	PHE_438	1.04	0.827	1.06
F	LEU_439	0.97	0.808	1.042
F	HIS_440	1.008	0.74	1.144
F	LEU_441	1.158	0.772	1.137
F	VAL_442	1.547	0.887	1.078
F	GLY_443	1.046	0.993	0.902
F	ILE_444	1.029	1.259	1.013
F	PRO_445	1.232	1.753	1.258
F	THR_446	1.233	1.549	1.285
F	HIS_447	1.25	2.012	1.467
F	ARG_448	1.4	2.654	1.655
F	HIS_449	1.499	3.158	1.929
F	ILE_450	1.834	3.888	2.258
F	ARG_451	2.09	4.423	2.695
F	GLY_452	2.641	4.895	3.216
F	GLU_453	2.339	4.492	2.95
F	ALA_454	2.121	4.081	2.888
F	CYS_455	1.74	3.377	2.435
F	PRO_456	1.825	3.496	2.708
F	LEU_457	2.205	3.513	3.018
F	PRO_458	2.371	3.528	3.158
F	HIS_459	2.138	3.284	2.492
F	ARG_460	2.008	3.096	2.196
F	LEU_461	2.183	3.454	2.152
F	ASN_462	2.55	3.568	2.078
F	SER_463	2.957	3.796	2.072
F	LEU_464	3.291	4.395	2.336
F	GLY_465	2.745	4.247	2.345
F	GLY_466	2.833	4.344	2.514
F	CYS_467	2.695	3.984	2.409
F	ARG_468	3.156	4.105	2.7
F	CYS_469	3.067	4.18	2.796
F	GLY_470	3.878	4.829	3.479
F	LYS_471	3.84	4.87	3.26
F	TYR_472	3.207	4.537	2.805
F	PRO_473	3.622	4.857	2.946
F	ASN_474	3.643	4.699	2.736
F	LEU_475	3.978	5.021	2.993
F	LYS_476	3.765	4.82	3.541
F	LYS_477	2.92	4.67	3.22
F	PRO_478	2.263	4.541	2.946
F	THR_479	1.909	3.83	2.144
F	VAL_480	1.734	3.457	1.953
F	TRP_481	1.479	2.77	1.627
F	ARG_482	1.324	2.546	1.604
F	ARG_483	1.273	2.004	1.468
F	GLY_484	1.435	1.943	1.658
F	HIS_485	1.757	2.652	2.116
G	GLY_2	2.869	2.175	2.102
G	GLN_3	2.015	1.723	1.627
G	PHE_4	1.853	1.59	1.391
G	ILE_5	2.394	2.024	1.696
G	SER_6	2.195	2.075	1.746
G	PHE_7	1.414	1.594	1.279
G	MET_8	1.618	1.677	1.331
G	GLN_9	1.724	2.141	1.528
G	GLU_10	1.336	2.073	1.325
G	ILE_11	1.35	1.72	1.113
G	PRO_12	1.481	1.656	1.212
G	THR_13	1.518	1.794	1.344
G	PHE_14	1.326	1.584	1.113
G	LEU_15	1.408	1.313	1.082
G	GLN_16	1.794	1.548	1.233
G	GLU_17	1.432	1.342	1.161
G	ALA_18	1.228	1.364	1.105
G	LEU_19	1.036	1.158	0.953
G	ASN_20	1.001	1.131	0.915
G	ILE_21	1.075	1.214	0.941
G	ALA_22	0.999	1.173	0.901
G	LEU_23	0.902	1.089	0.852
G	VAL_24	0.974	1.178	0.945
G	ALA_25	0.971	1.223	0.973
G	VAL_26	0.884	1.104	0.875
G	SER_27	0.87	1.075	0.84
G	LEU_28	0.937	1.169	0.951
G	ILE_29	0.901	1.1	0.955
G	ALA_30	0.808	1.007	0.851
G	ILE_31	0.91	1.183	0.915
G	ILE_32	0.976	1.274	1.046
G	LYS_33	0.845	1.089	1
G	GLY_34	0.853	1.101	0.899
G	VAL_35	1.008	1.432	1.055
G	VAL_36	1.031	1.295	1.083
G	ASN_37	0.854	1.039	0.89
G	LEU_38	0.987	1.285	0.915
G	TYR_39	1.091	1.416	1.002
G	LYS_40	1.015	1.113	0.967
G	SER_41	0.979	1.126	0.903
G	GLY_42	1.116	1.258	1.045
G	LEU_43	1.227	1.315	1.112
G	PHE_44	1.353	1.47	1.266
G	GLN_45	1.337	1.518	1.31
G	PHE_46	1.34	1.519	1.375
G	PHE_47	1.569	1.637	1.579
G	VAL_48	1.715	1.709	1.624
G	PHE_49	1.667	1.744	1.61
G	LEU_50	1.796	1.824	1.797
G	ALA_51	2.086	1.932	2.1
G	LEU_52	2.02	2.098	2.091
G	ALA_53	2.167	2.142	2.017
G	GLY_54	3.227	2.341	2.245
G	ARG_55	2.573	2.512	2.67
G	SER_56	2.517	2.569	2.857
G	CYS_57	2.638	2.448	3.129
H	GLU_60	1.856	1.713	1.477
H	ALA_61	1.483	1.485	1.131
H	PHE_62	1.156	1.403	1.114
H	LYS_63	1.154	1.432	1.132
H	ILE_64	1.09	1.365	1.088
H	GLY_65	1.452	1.549	1.29
H	LEU_66	1.288	1.589	1.31
H	HIS_67	1.367	1.667	1.173
H	THR_68	0.919	1.249	0.944
H	GLU_69	0.888	1.199	0.912
H	PHE_70	0.813	1.147	0.852
H	GLN_71	0.835	1.138	0.844
H	THR_72	0.808	1.03	0.811
H	VAL_73	0.9	1.107	0.862
H	SER_74	0.84	1.199	0.875
H	PHE_75	0.817	1.35	0.887
H	SER_76	0.856	1.554	0.969
H	MET_77	0.882	1.526	1.034
H	VAL_78	0.973	1.717	1.287
H	GLY_79	0.968	1.886	1.548
H	LEU_80	0.959	2.052	1.472
H	PHE_81	1.019	2.455	1.38
H	SER_82	1.145	2.509	1.623
H	ASN_83	1.18	2.045	1.71
H	ASN_84	1.111	1.82	1.62
H	PRO_85	1.273	1.792	2.05
H	HIS_86	1.085	1.376	1.483
H	ASP_87	1.09	1.44	1.344
H	LEU_88	0.896	1.312	1.183
H	PRO_89	0.818	0.935	0.934
H	LEU_90	0.741	0.866	0.869
H	LEU_91	0.717	0.844	0.772
H	CYS_92	0.809	0.966	0.818
H	THR_93	0.974	1.093	0.984
H	LEU_94	1.216	1.274	1.222
H	ASN_95	2.073	1.971	2.195
H	LYS_96	1.821	1.858	2.75
H	SER_97	1.616	1.736	1.67
H	HIS_98	1.116	1.22	1.1
H	LEU_99	0.845	1.02	0.831
H	TYR_100	0.788	0.962	0.802
H	ILE_101	0.728	0.888	0.772
H	LYS_102	0.787	0.946	0.817
H	GLY_103	0.88	1.032	0.891
H	GLY_104	1.441	1.324	1.315
H	ASN_105	1.324	1.379	1.323
H	ALA_106	1.016	1.169	1.018
H	SER_107	0.89	1.059	0.875
H	PHE_108	0.86	1.056	0.862
H	LYS_109	0.88	1.064	0.88
H	ILE_110	0.867	1.024	0.865
H	SER_111	0.964	1.098	0.933
H	PHE_112	0.983	1.092	0.948
H	ASP_113	1.197	1.338	1.12
H	ASP_114	1.304	1.46	1.242
H	ILE_115	1.373	1.586	1.342
H	ALA_116	1.234	1.461	1.209
H	VAL_117	1.265	1.568	1.251
H	LEU_118	1.212	1.4	1.179
H	LEU_119	1.497	1.661	1.408
H	PRO_120	1.53	1.839	1.626
H	GLU_121	1.947	2.277	2.006
H	TYR_122	1.748	2.165	1.758
H	ASP_123	1.334	1.58	1.4
H	VAL_124	1.232	1.499	1.4
H	ILE_125	1.143	1.335	1.161
H	ILE_126	1.023	1.185	0.988
H	GLN_127	1.088	1.336	1.189
H	HIS_128	1.085	1.28	1.103
H	PRO_129	1.11	1.243	1.11
H	ALA_130	1.278	1.384	1.182
H	ASP_131	1.17	1.288	1.106
H	MET_132	1.163	1.125	1.144
H	SER_133	1.35	1.397	1.289
H	TRP_134	1.287	1.423	1.241
H	CYS_135	1.104	1.16	1.156
H	SER_136	1.21	1.291	1.299
H	LYS_137	1.465	1.584	1.421
H	SER_138	1.272	1.459	1.354
H	ASP_139	1.216	1.458	1.257
H	ASP_140	1.043	1.283	1.078
H	GLN_141	0.953	1.162	0.976
H	ILE_142	0.943	1.182	0.968
H	TRP_143	0.868	1.107	0.909
H	LEU_144	0.77	0.953	0.81
H	SER_145	0.757	0.934	0.838
H	GLN_146	0.735	0.931	0.827
H	TRP_147	0.7	0.839	0.771
H	PHE_148	0.651	0.759	0.714
H	MET_149	0.652	0.783	0.75
H	ASN_150	0.68	0.803	0.776
H	ALA_151	0.679	0.772	0.751
H	VAL_152	0.722	0.792	0.795
H	GLY_153	0.82	0.87	0.872
H	HIS_154	0.775	0.865	0.861
H	ASP_155	0.87	0.919	0.923
H	TRP_156	0.898	0.985	0.959
H	TYR_157	1.06	1.138	1.113
H	LEU_158	0.98	1.061	1.067
H	ASP_159	0.885	0.948	0.918
H	PRO_160	0.978	1.085	0.953
H	PRO_161	1.047	1.107	0.987
H	PHE_162	0.996	1.054	0.944
H	LEU_163	0.993	1.125	1.023
H	CYS_164	1.018	1.172	1.101
H	ARG_165	1.261	1.438	1.343
H	ASN_166	1.4	1.885	1.645
H	ARG_167	1.627	2.366	1.943
H	THR_168	1.954	3.626	1.865
H	LYS_169	1.992	3.645	1.596
H	THR_170	2.321	3.83	2.531
H	GLU_171	1.981	3.329	2.245
H	GLY_172	1.728	2.914	1.403
H	PHE_173	1.311	1.862	1.09
H	ILE_174	1.07	1.197	0.97
H	PHE_175	0.932	1.039	0.923
H	GLN_176	0.926	1.038	0.926
H	VAL_177	0.909	0.984	0.885
H	ASN_178	0.926	1.072	0.966
H	THR_179	0.98	1.034	0.972
H	SER_180	1.028	1.192	1.074
H	LYS_181	1.165	1.319	1.204
H	THR_182	1.349	1.51	1.378
H	GLY_183	1.578	1.706	1.618
H	ILE_184	1.58	1.72	1.662
H	ASN_185	1.189	1.293	1.247
H	GLU_186	1.231	1.305	1.283
H	ASN_187	1.279	1.281	1.217
H	TYR_188	1.031	1.063	1.034
H	ALA_189	0.924	1.002	0.983
H	LYS_190	0.984	1.02	0.997
H	LYS_191	0.947	0.938	0.926
H	PHE_192	0.81	0.845	0.811
H	LYS_193	0.803	0.863	0.841
H	THR_194	0.841	0.86	0.878
H	GLY_195	0.783	0.806	0.822
H	MET_196	0.696	0.768	0.728
H	HIS_197	0.722	0.816	0.748
H	HIS_198	0.808	0.827	0.791
H	LEU_199	0.768	0.771	0.785
H	TYR_200	0.699	0.779	0.716
H	ARG_201	0.701	0.838	0.785
H	GLU_202	0.775	0.981	0.834
H	TYR_203	0.766	0.913	0.787
H	PRO_204	0.971	1.139	0.971
H	ASP_205	0.943	1.082	0.946
H	SER_206	1.093	1.242	1.08
H	CYS_207	1.084	1.24	1.135
H	LEU_208	1.385	1.535	1.384
H	ASP_209	1.511	1.714	1.498
H	GLY_210	1.608	1.862	1.551
H	LYS_211	1.493	1.736	1.401
H	LEU_212	1.237	1.481	1.232
H	CYS_213	1.06	1.232	1.062
H	LEU_214	1.051	1.179	0.968
H	MET_215	0.913	1.002	0.886
H	LYS_216	0.937	1.052	0.92
H	ALA_217	0.88	1.063	0.92
H	GLN_218	1.114	1.282	1.161
H	PRO_219	1.072	1.306	1.09
H	THR_220	1.095	1.242	1.08
H	SER_221	1.113	1.626	1.109
H	TRP_222	1.012	1.444	1.012
H	PRO_223	1.09	1.418	1.04
H	LEU_224	1.26	1.493	1.189
H	GLN_225	1.321	1.545	1.255
H	CYS_226	1.034	1.302	1.032
H	PRO_227	1.293	1.216	1.334
H	LEU_228	0.933	1.151	1.321
H	ASP_229	0.85	0.887	1.588
H	HIS_230	0.84	0.848	1.254
H	VAL_231	0.72	0.765	1.066
H	ASN_232	0.624	0.72	0.918
H	THR_233	0.638	0.718	0.766
H	LEU_234	0.621	0.686	0.717
H	HIS_235	0.586	0.662	0.743
H	PHE_236	0.583	0.699	0.678
H	LEU_237	0.62	0.765	0.806
H	THR_238	0.657	0.748	0.83
H	ARG_239	0.683	0.763	0.749
H	GLY_240	0.773	0.841	0.872
H	LYS_241	1.036	1.105	1.583
H	ASN_242	0.945	1.158	1.439
H	ILE_243	0.958	1.118	1.152
H	GLN_244	1.106	1.709	1.315
H	LEU_245	1.112	1.556	1.404
H	PRO_246	1.344	2.143	2.203
H	ARG_247	1.784	2.156	2.391
I	GLY_269	4.161	2.964	4.344
I	TYR_270	2.704	1.795	2.885
I	CYS_271	1.333	1.553	1.426
I	LEU_272	1.065	1.503	1.194
I	GLU_273	1.09	1.581	1.143
I	GLU_274	1.133	1.572	1.128
I	TRP_275	1.055	1.506	1.068
I	MET_276	0.898	1.503	0.964
I	LEU_277	0.901	1.484	0.979
I	VAL_278	0.94	1.589	1.032
I	ALA_279	1.72	1.951	1.477
I	ALA_280	1.347	2.071	1.442
I	LYS_281	1.764	2.122	1.855
I	MET_282	1.399	2.148	1.444
I	LYS_283	1.168	1.953	1.331
I	CYS_284	1.165	1.534	1.202
I	PHE_285	1.085	1.297	0.969
I	GLY_286	1.268	1.362	1.177
I	ASN_287	1.508	1.593	1.365
I	THR_288	1.606	1.688	1.529
I	ALA_289	1.121	1.365	1.064
I	VAL_290	1.01	1.317	0.936
I	ALA_291	1.162	1.426	1.055
I	LYS_292	1.007	1.292	0.951
I	CYS_293	1.002	1.261	0.922
I	ASN_294	1.848	2.041	1.27
I	LEU_295	1.413	1.937	1.291
I	ASN_296	1.311	1.617	1.217
I	HIS_297	2.007	1.423	1.39
I	ASP_298	1.719	1.496	1.245
I	SER_299	0.785	1.051	0.767
I	GLU_300	0.698	0.811	0.663
I	PHE_301	0.735	0.837	0.68
I	CYS_302	0.787	0.886	0.715
I	ASP_303	0.697	0.879	0.702
I	MET_304	0.814	0.961	0.762
I	LEU_305	0.954	1.005	0.857
I	ARG_306	0.834	0.974	0.804
I	LEU_307	0.716	1.016	0.74
I	PHE_308	0.868	1.11	0.832
I	ASP_309	0.979	1.178	0.896
I	TYR_310	0.86	1.134	0.825
I	ASN_311	0.869	1.154	0.887
I	LYS_312	0.987	1.293	0.998
I	ASN_313	1.04	1.348	1.079
I	ALA_314	1.044	1.387	1.159
I	ILE_315	1.168	2.238	1.494
I	LYS_316	1.444	3.051	2.189
I	THR_317	1.549	3.701	2.454
I	LEU_318	1.804	4.538	4.357
I	GLN_331	1.339	1.978	1.743
I	THR_332	0.835	1.166	1.129
I	ILE_333	0.791	1.328	1.097
I	ASN_334	0.767	1.273	1.168
I	ALA_335	0.809	0.988	1.071
I	LEU_336	0.72	0.885	0.899
I	ILE_337	0.727	0.786	0.769
I	SER_338	0.686	0.963	0.805
I	ASP_339	0.721	1.017	0.81
I	ASN_340	0.758	1.105	0.792
I	LEU_341	0.709	0.924	0.715
I	LEU_342	0.671	0.755	0.642
I	MET_343	0.644	0.817	0.666
I	LYS_344	0.645	0.859	0.707
I	ASN_345	0.634	0.778	0.662
I	LYS_346	0.629	0.769	0.659
I	ILE_347	0.644	0.864	0.759
I	ARG_348	0.679	0.878	0.751
I	GLU_349	0.686	0.917	0.748
I	LEU_350	0.752	1.018	0.921
I	MET_351	0.799	1.043	0.953
I	SER_352	0.863	1.055	0.928
I	VAL_353	0.856	1.032	0.956
I	PRO_354	0.856	0.915	0.863
I	TYR_355	0.733	0.824	0.747
I	CYS_356	0.68	0.817	0.643
I	ASN_357	0.804	0.858	0.746
I	TYR_358	0.72	0.849	0.681
I	THR_359	0.785	0.952	0.795
I	LYS_360	0.757	0.878	0.78
I	PHE_361	0.704	0.852	0.712
I	TRP_362	0.714	0.901	0.74
I	TYR_363	0.748	0.937	0.741
I	VAL_364	0.802	1.018	0.776
I	ASN_365	0.878	1.207	0.853
I	HIS_366	0.987	1.385	0.961
I	THR_367	1.186	1.48	1.133
I	LEU_368	1.422	2.718	1.343
I	SER_369	1.342	2.417	1.308
I	GLY_370	1.165	2.234	1.173
I	GLN_371	1.036	1.55	1.022
I	HIS_372	0.883	1.147	0.865
I	SER_373	0.817	0.967	0.809
I	LEU_374	0.776	0.913	0.798
I	PRO_375	0.709	0.868	0.731
I	ARG_376	0.691	0.806	0.68
I	CYS_377	0.675	0.773	0.666
I	TRP_378	0.713	0.805	0.734
I	LEU_379	0.753	0.811	0.747
I	ILE_380	0.812	0.926	0.81
I	LYS_381	1.089	1.2	1.107
I	ASN_382	1.273	1.77	1.363
I	ASN_383	1.194	1.522	1.269
I	SER_384	1.075	1.283	1.074
I	TYR_385	0.928	1.074	0.92
I	LEU_386	0.909	1.001	0.929
I	ASN_387	0.991	1.167	1.045
I	ILE_388	0.979	1.211	1.04
I	SER_389	1.109	1.345	1.181
I	ASP_390	1.049	1.212	1.114
I	PHE_391	0.961	1.106	1.017
I	ARG_392	1.036	1.263	1.126
I	ASN_393	1.14	1.316	1.215
I	ASP_394	0.947	1.092	0.997
I	TRP_395	0.868	1.06	0.925
I	ILE_396	0.965	1.232	1.015
I	LEU_397	0.987	1.213	1.02
I	GLU_398	0.896	1.04	0.898
I	SER_399	0.906	1.064	0.902
I	ASP_400	1.011	1.159	1.016
I	PHE_401	0.974	1.073	0.989
I	LEU_402	0.904	1.02	0.901
I	ILE_403	1.008	1.104	0.979
I	SER_404	1.024	1.055	1.012
I	GLU_405	1.022	1.051	0.984
I	MET_406	0.997	1.053	0.914
I	LEU_407	0.95	0.985	0.961
I	SER_408	0.992	1.011	0.991
I	LYS_409	1.025	1.031	1.006
I	GLU_410	0.892	0.993	0.966
I	TYR_411	0.844	0.973	0.933
I	SER_412	0.979	1.018	1.018
I	ASP_413	0.96	1.038	1.046
I	ARG_414	0.834	1.072	1.012
I	GLN_415	0.875	1.098	1.04
I	GLY_416	0.972	1.088	1.069
I	LYS_417	0.928	1.095	1.052
I	THR_418	0.789	1.023	0.996
I	PRO_419	0.766	1.056	1.041
I	LEU_420	0.788	0.982	1.216
I	THR_421	0.799	1.062	1.239
I	LEU_422	0.786	1.039	1.193
I	VAL_423	0.761	0.887	1.22
I	ASP_424	0.738	0.881	1.245
I	ILE_425	0.778	0.991	1.247
I	CYS_426	0.808	0.924	1.192
I	PHE_427	0.763	0.752	1.176
I	TRP_428	0.74	0.812	1.173
I	SER_429	0.718	0.925	1.171
I	THR_430	0.825	0.851	1.141
I	VAL_431	0.891	0.772	1.184
I	PHE_432	0.804	0.839	1.15
I	PHE_433	0.783	0.847	1.036
I	THR_434	0.93	0.838	1.065
I	ALA_435	0.978	0.858	1.188
I	SER_436	0.981	0.933	1.138
I	LEU_437	1.011	0.908	1.014
I	PHE_438	1.074	0.837	1.053
I	LEU_439	1.206	0.876	1.075
I	HIS_440	1.351	0.92	1.09
I	LEU_441	1.341	0.942	1.16
I	VAL_442	1.398	1.187	1.27
I	GLY_443	1.073	1.123	1.113
I	ILE_444	1.165	1.138	1.141
I	PRO_445	1.369	1.312	1.375
I	THR_446	1.367	1.361	1.434
I	HIS_447	1.53	1.551	1.552
I	ARG_448	1.775	1.747	1.865
I	HIS_449	2.123	1.946	2.097
I	ILE_450	2.445	2.285	2.491
I	ARG_451	2.667	2.495	2.765
I	GLY_452	3.167	2.876	3.171
I	GLU_453	3	2.59	2.877
I	ALA_454	2.876	2.445	2.675
I	CYS_455	2.582	2.144	2.336
I	PRO_456	2.57	2.114	2.427
I	LEU_457	2.913	2.316	2.776
I	PRO_458	2.921	2.261	2.969
I	HIS_459	2.414	2.08	2.503
I	ARG_460	2.414	2.065	2.27
I	LEU_461	2.21	2.04	2.265
I	ASN_462	2.463	2.142	2.609
I	SER_463	2.433	2.216	2.619
I	LEU_464	2.536	2.409	3.244
I	GLY_465	2.527	2.353	3.605
I	GLY_466	2.75	2.477	3.426
I	CYS_467	2.838	2.569	3.35
I	ARG_468	3.469	2.755	3.972
I	CYS_469	3.371	2.928	3.639
I	GLY_470	4.187	3.27	4.232
I	LYS_471	3.575	3.299	5.031
I	TYR_472	4.052	3.125	4.844
I	PRO_473	3.997	3.361	4.01
I	ASN_474	3.61	3.239	4.114
I	LEU_475	3.378	3.403	3.757
I	LYS_476	3.057	3.037	3.403
I	LYS_477	2.918	3.111	3.196
I	PRO_478	2.786	3.349	3.17
I	THR_479	2.271	2.344	2.524
I	VAL_480	2.058	1.962	2.261
I	TRP_481	1.723	1.65	1.85
I	ARG_482	1.713	1.553	1.698
I	ARG_483	1.649	1.492	1.632
I	GLY_484	1.94	1.825	1.918
I	HIS_485	2.349	2.277	2.336

## Sheet: RMSF_MACV_GPC_SSP_A33
Chain	ResName	CA_RMSF_dup_1	CA_RMSF_dup_2	CA_RMSF_dup_3
A	GLY_2	1.296	1.851	2.257
A	GLN_3	1.034	1.43	1.731
A	LEU_4	0.964	1.062	1.477
A	ILE_5	1.061	1.076	1.382
A	SER_6	0.992	1.051	1.288
A	PHE_7	0.968	0.928	1.153
A	PHE_8	1.053	0.959	1.041
A	GLN_9	1.294	1.087	1.027
A	GLU_10	1.304	1.013	1.001
A	ILE_11	1.115	0.948	1.033
A	PRO_12	1.308	1.102	1.267
A	VAL_13	1.285	1.115	1.203
A	PHE_14	1.166	0.937	1.116
A	LEU_15	1.173	1.013	1.212
A	GLN_16	1.236	1.123	1.222
A	GLU_17	1.187	1.065	0.947
A	ALA_18	1.62	1.228	1.008
A	LEU_19	1.039	0.994	0.827
A	ASN_20	0.971	0.941	0.787
A	ILE_21	1.15	0.987	0.862
A	ALA_22	0.962	0.89	0.779
A	LEU_23	0.889	0.865	0.737
A	VAL_24	0.946	0.989	0.786
A	ALA_25	0.918	0.92	0.829
A	VAL_26	0.839	0.831	0.791
A	SER_27	0.831	0.847	0.788
A	LEU_28	0.895	0.9	0.824
A	ILE_29	0.872	0.903	0.822
A	ALA_30	0.81	0.841	0.768
A	VAL_31	0.891	0.962	0.838
A	ILE_32	0.941	1.021	0.858
A	ALA_33	0.895	0.954	0.788
A	GLY_34	0.886	0.917	0.775
A	ILE_35	1.006	1.073	0.841
A	ILE_36	0.967	1.061	0.792
A	ASN_37	0.873	0.92	0.711
A	LEU_38	0.975	1.026	0.832
A	TYR_39	1.007	1.141	0.854
A	LYS_40	0.926	1.082	0.831
A	SER_41	0.921	1.01	0.838
A	GLY_42	1.044	1.184	0.932
A	LEU_43	1.152	1.255	0.995
A	PHE_44	1.271	1.375	1.012
A	GLN_45	1.249	1.346	1.069
A	PHE_46	1.3	1.348	1.216
A	ILE_47	1.569	1.535	1.312
A	PHE_48	1.622	1.564	1.302
A	PHE_49	1.568	1.501	1.373
A	LEU_50	1.776	1.623	1.576
A	LEU_51	1.99	1.854	1.769
A	LEU_52	1.952	1.88	1.77
A	ALA_53	1.918	1.709	1.969
A	GLY_54	2.043	1.813	2.117
A	ARG_55	2.104	1.993	2.041
A	SER_56	2.039	1.918	1.933
A	CYS_57	2.239	2.18	1.895
B	GLY_60	1.946	1.334	1.852
B	THR_61	1.277	1.013	1.618
B	PHE_62	1.181	0.987	1.648
B	LYS_63	1.152	0.948	1.613
B	ILE_64	1.072	0.936	1.518
B	GLY_65	1.048	1.006	1.516
B	LEU_66	1.001	1.083	1.626
B	HIS_67	0.977	0.968	1.872
B	THR_68	0.883	0.836	1.34
B	GLU_69	0.963	0.839	1.368
B	PHE_70	0.893	0.808	1.353
B	GLN_71	0.873	0.828	1.33
B	SER_72	0.879	0.859	1.241
B	VAL_73	0.94	0.865	1.235
B	THR_74	0.871	0.861	1.19
B	LEU_75	0.785	0.892	1.204
B	THR_76	0.76	0.915	1.147
B	MET_77	0.759	0.944	1.208
B	GLN_78	0.731	1.002	1.131
B	ARG_79	0.78	1.05	1.292
B	LEU_80	0.704	1.066	1.249
B	LEU_81	0.664	0.895	1.047
B	ALA_82	0.804	1.144	1.212
B	ASN_83	0.839	1.314	1.374
B	HIS_84	0.742	1.174	1.239
B	SER_85	0.735	1.046	1.107
B	ASN_86	0.789	1.148	1.205
B	GLU_87	0.729	1.048	1.226
B	LEU_88	0.659	0.837	1.061
B	PRO_89	0.666	0.732	0.909
B	SER_90	0.687	0.714	0.873
B	LEU_91	0.629	0.62	0.697
B	CYS_92	0.807	0.701	0.775
B	MET_93	1.07	0.831	0.885
B	LEU_94	1.496	1.052	0.983
B	ASN_95	1.643	1.063	1.556
B	ASN_96	1.656	1.274	1.66
B	SER_97	1.961	1.215	1.419
B	PHE_98	1.28	0.993	0.955
B	TYR_99	0.813	0.76	0.719
B	TYR_100	0.751	0.759	0.723
B	MET_101	0.638	0.688	0.778
B	ARG_102	0.73	0.741	0.885
B	GLY_103	0.879	0.986	1.094
B	GLY_104	0.937	1.122	1.214
B	VAL_105	1.088	1.249	1.392
B	ASN_106	0.869	0.94	1.157
B	THR_107	0.803	0.837	0.946
B	PHE_108	0.743	0.79	0.856
B	LEU_109	0.796	0.814	0.777
B	ILE_110	0.811	0.818	0.778
B	ARG_111	0.89	0.897	0.926
B	VAL_112	0.983	1.016	1.044
B	SER_113	1.181	1.151	1.409
B	ASP_114	1.294	1.307	1.573
B	ILE_115	1.448	1.593	1.754
B	SER_116	1.429	1.576	1.687
B	VAL_117	1.748	1.569	1.644
B	LEU_118	1.967	1.706	1.651
B	MET_119	2.877	2.353	2.144
B	LYS_120	3.066	2.176	2.143
B	GLU_121	3.801	2.702	2.652
B	TYR_122	2.802	2.638	2.543
B	ASP_123	2.072	1.966	2.046
B	VAL_124	1.804	1.5	2.07
B	SER_125	1.472	1.484	1.842
B	ILE_126	1.191	1.462	1.749
B	TYR_127	1.321	1.833	2.098
B	GLU_128	1.271	1.719	2.26
B	PRO_129	1.364	1.807	2.137
B	GLU_130	1.338	1.619	2.417
B	ASP_131	1.115	1.251	2.105
B	LEU_132	1.155	1.207	1.664
B	GLY_133	1.26	1.232	1.894
B	ASN_134	1.226	1.232	2.016
B	CYS_135	1.142	1.188	1.611
B	LEU_136	1.041	1.045	1.468
B	ASN_137	1.157	1.211	1.696
B	LYS_138	1.635	1.369	1.74
B	SER_139	2.298	1.489	1.89
B	ASP_140	1.531	1.783	1.969
B	SER_141	1.185	1.516	1.566
B	SER_142	1.047	1.048	1.482
B	TRP_143	0.966	0.861	1.387
B	ALA_144	0.845	0.736	1.158
B	ILE_145	0.798	0.768	1.01
B	HIS_146	0.876	0.834	1.184
B	TRP_147	0.859	0.726	1.13
B	PHE_148	0.743	0.657	0.867
B	SER_149	0.833	0.812	0.913
B	ASN_150	0.919	0.903	1.036
B	ALA_151	0.923	0.831	0.945
B	LEU_152	0.92	0.823	0.883
B	GLY_153	0.993	0.958	0.956
B	HIS_154	0.998	0.959	1.004
B	ASP_155	1.182	1.183	1.091
B	TRP_156	1.021	1.314	1.133
B	LEU_157	1.239	1.854	1.534
B	MET_158	1.302	1.582	1.267
B	ASP_159	1.27	1.264	1.146
B	PRO_160	1.445	1.549	1.393
B	PRO_161	1.409	1.426	1.521
B	MET_162	1.219	1.345	1.453
B	LEU_163	1.256	1.367	1.511
B	CYS_164	1.235	1.359	1.512
B	ARG_165	1.312	1.289	1.655
B	ASN_166	1.382	1.314	1.871
B	LYS_167	1.228	1.331	1.914
B	THR_168	1.841	1.69	2.308
B	LYS_169	1.717	1.713	2.173
B	LYS_170	1.797	1.994	2.235
B	GLU_171	1.593	1.649	1.914
B	GLY_172	1.41	1.572	1.62
B	SER_173	1.128	1.336	1.557
B	ASN_174	1.108	1.247	1.266
B	ILE_175	1.05	1.104	1.193
B	GLN_176	1.127	1.168	1.158
B	PHE_177	1.337	1.255	1.244
B	ASN_178	1.263	1.327	1.12
B	ILE_179	1.181	1.227	1.069
B	SER_180	1.271	1.281	1.16
B	LYS_181	1.408	1.269	1.371
B	ALA_182	2.316	1.367	1.658
B	ASP_183	2.095	1.922	1.986
B	ASP_184	2.841	2.172	1.926
B	ALA_185	1.894	1.719	1.412
B	ARG_186	1.661	1.4	1.334
B	VAL_187	1.411	1.327	1.219
B	TYR_188	1.245	1.342	1.036
B	GLY_189	1.119	0.999	0.957
B	LYS_190	1.106	0.907	0.913
B	LYS_191	1.042	0.857	0.859
B	ILE_192	0.905	0.769	0.776
B	ARG_193	0.844	0.775	0.763
B	ASN_194	0.86	0.757	0.768
B	GLY_195	0.778	0.724	0.703
B	MET_196	0.708	0.704	0.702
B	ARG_197	0.672	0.75	0.771
B	HIS_198	0.665	0.751	0.696
B	LEU_199	0.649	0.701	0.72
B	PHE_200	0.67	0.723	0.82
B	ARG_201	0.857	0.776	1.044
B	GLY_202	1.598	0.934	1.82
B	PHE_203	1.419	0.857	1.411
B	HIS_204	1.681	0.991	1.506
B	ASP_205	1.383	0.956	1.216
B	PRO_206	1.758	1.13	1.494
B	CYS_207	1.423	1.159	1.417
B	GLU_208	1.84	1.316	1.715
B	GLU_209	1.862	1.439	1.796
B	GLY_210	2.084	1.576	2.251
B	LYS_211	1.83	1.527	1.958
B	VAL_212	1.461	1.395	1.539
B	CYS_213	1.188	1.19	1.294
B	TYR_214	1.088	1.169	1.167
B	LEU_215	0.984	0.986	0.989
B	THR_216	0.938	1	0.976
B	ILE_217	0.839	0.948	0.892
B	ASN_218	0.887	1.012	0.948
B	GLN_219	0.891	0.994	0.99
B	CYS_220	1.011	1.136	1.05
B	GLY_221	1.255	1.588	1.522
B	ASP_222	1.356	1.7	1.534
B	PRO_223	1.54	2.223	1.717
B	SER_224	1.357	2.399	2.068
B	SER_225	1.211	1.765	1.613
B	PHE_226	1.762	1.744	1.716
B	ASP_227	1.765	1.576	1.538
B	TYR_228	1.503	1.319	1.31
B	CYS_229	1.219	1.27	1.159
B	GLY_230	1.601	1.556	1.458
B	VAL_231	1.64	1.524	1.593
B	ASN_232	1.69	1.56	1.722
B	HIS_233	1.518	1.323	1.412
B	LEU_234	1.337	1.188	1.301
B	SER_235	1.555	1.32	1.55
B	LYS_236	1.635	1.23	1.548
B	CYS_237	1.629	1.092	1.508
B	GLN_238	1.736	1.188	1.681
B	PHE_239	0.873	0.806	1.116
B	ASP_240	0.724	0.784	1.09
B	HIS_241	0.645	0.732	1.38
B	VAL_242	0.62	0.73	0.927
B	ASN_243	0.557	0.615	0.757
B	THR_244	0.573	0.636	0.79
B	LEU_245	0.63	0.715	0.758
B	HIS_246	0.628	0.707	0.709
B	PHE_247	0.653	0.676	0.709
B	LEU_248	0.718	0.874	0.783
B	VAL_249	0.83	1.287	0.709
B	ARG_250	1.104	1.258	0.73
B	SER_251	1.386	1.694	0.75
B	LYS_252	2.068	1.894	1.007
B	THR_253	1.823	1.264	0.889
B	HIS_254	1.623	0.983	1.039
B	LEU_255	1.544	0.945	1.17
B	ASN_256	1.74	1.039	1.325
C	GLY_280	3.581	2.398	1.919
C	TYR_281	1.667	1.277	1.83
C	CYS_282	1.454	1.289	1.61
C	LEU_283	1.151	1.116	1.573
C	GLU_284	1.185	1.201	1.624
C	GLU_285	1.241	1.249	1.581
C	TRP_286	1.172	1.178	1.413
C	MET_287	0.941	0.986	1.241
C	LEU_288	1.021	0.973	1.274
C	ILE_289	1.134	1.062	1.314
C	ALA_290	1.517	1.416	1.74
C	ALA_291	1.473	1.321	1.707
C	LYS_292	1.595	1.6	1.904
C	MET_293	1.545	1.355	1.724
C	LYS_294	1.416	1.42	1.668
C	CYS_295	1.474	1.28	1.609
C	PHE_296	1.347	1.054	1.264
C	GLY_297	1.596	1.144	1.196
C	ASN_298	1.768	1.419	1.42
C	THR_299	1.818	1.721	1.591
C	ALA_300	1.304	1.163	1.22
C	VAL_301	1.178	1.105	1.111
C	ALA_302	1.375	1.309	1.141
C	LYS_303	1.054	1.005	1.054
C	CYS_304	1.025	1.223	0.945
C	ASN_305	1.451	1.342	1.259
C	GLN_306	1.448	1.41	1.571
C	ASN_307	1.329	1.271	1.565
C	HIS_308	1.64	1.459	1.784
C	ASP_309	1.508	1.233	1.592
C	SER_310	0.79	1.034	0.845
C	GLU_311	0.691	0.785	0.809
C	PHE_312	0.682	0.803	0.815
C	CYS_313	0.719	0.863	0.837
C	ASP_314	0.701	0.866	0.909
C	MET_315	0.708	0.883	0.923
C	LEU_316	0.937	0.957	0.862
C	ARG_317	1.01	1.032	0.87
C	LEU_318	0.835	1.054	0.969
C	PHE_319	0.89	1.184	1
C	ASP_320	1.1	1.39	0.955
C	TYR_321	1.076	1.575	0.998
C	ASN_322	1.094	1.988	1.151
C	LYS_323	1.181	2.129	1.198
C	ASN_324	1.182	2.288	1.184
C	ALA_325	1.112	2.82	1.328
C	ILE_326	1.16	2.632	1.482
C	LYS_327	1.15	2.344	1.377
C	THR_328	1.075	2.982	1.441
C	LEU_329	1.087	3.229	1.587
C	ASN_330	1.133	2.735	1.838
C	ASP_331	1.261	2.756	1.856
C	GLU_332	1.353	2.845	1.952
C	ALA_333	1.659	2.926	2.092
C	LYS_334	1.143	2.876	1.821
C	LYS_335	1.153	1.465	1.429
C	GLU_336	0.89	1.062	1.143
C	ILE_337	0.8	1.036	1.072
C	ASN_338	0.779	0.868	0.897
C	LEU_339	1.349	0.933	0.732
C	LEU_340	1.25	0.981	0.68
C	SER_341	1.158	0.972	0.762
C	GLN_342	1.87	1.115	0.762
C	ALA_343	2.406	1.315	0.698
C	VAL_344	1.341	1.09	0.791
C	ASN_345	1.169	1.12	0.81
C	ALA_346	0.93	1.267	0.811
C	LEU_347	0.896	1.231	0.752
C	ILE_348	0.75	1.048	0.768
C	SER_349	0.922	0.956	0.75
C	ASP_350	0.947	0.917	0.675
C	ASN_351	0.933	0.878	0.66
C	LEU_352	0.774	0.882	0.728
C	LEU_353	0.639	0.773	0.614
C	MET_354	0.731	0.7	0.651
C	LYS_355	0.71	0.775	0.79
C	ASN_356	0.587	0.707	0.735
C	LYS_357	0.579	0.691	0.729
C	ILE_358	0.666	0.753	0.777
C	LYS_359	0.673	0.78	0.831
C	GLU_360	0.646	0.786	0.866
C	LEU_361	0.786	0.908	0.978
C	MET_362	0.908	1.007	1.032
C	SER_363	0.912	1.08	1.058
C	ILE_364	0.871	1.002	0.969
C	PRO_365	0.848	0.975	0.947
C	TYR_366	0.689	0.885	0.822
C	CYS_367	0.622	0.874	0.826
C	ASN_368	0.746	1.041	0.964
C	TYR_369	0.656	0.859	0.867
C	THR_370	0.671	0.88	1.042
C	LYS_371	0.792	0.859	1.062
C	PHE_372	0.732	0.849	1.011
C	TRP_373	0.768	0.824	1.078
C	TYR_374	0.87	0.797	1.038
C	VAL_375	0.896	0.756	1.096
C	ASN_376	0.912	0.817	1.227
C	HIS_377	0.962	0.901	1.408
C	THR_378	1.391	1.333	1.414
C	LEU_379	1.52	1.16	1.618
C	THR_380	1.595	1.179	1.622
C	GLY_381	1.506	1.207	1.405
C	GLN_382	1.105	0.944	1.551
C	HIS_383	0.957	0.823	1.104
C	THR_384	0.9	0.82	0.894
C	LEU_385	0.857	0.897	0.885
C	PRO_386	0.76	0.86	0.857
C	ARG_387	0.758	0.822	0.807
C	CYS_388	0.73	0.884	0.859
C	TRP_389	0.791	0.86	1.01
C	LEU_390	1.122	0.916	0.938
C	ILE_391	1.059	0.939	1.022
C	ARG_392	1.334	1.268	1.425
C	ASN_393	1.933	1.888	1.737
C	GLY_394	1.686	1.72	1.944
C	SER_395	1.212	1.142	1.588
C	TYR_396	1.01	0.999	1.302
C	LEU_397	1.07	0.989	1.288
C	ASN_398	1.081	1.021	1.519
C	THR_399	1.066	1.008	1.534
C	SER_400	1.277	1.121	1.719
C	GLU_401	1.247	1.116	1.537
C	PHE_402	1.152	1.039	1.405
C	ARG_403	1.199	1.071	1.541
C	ASN_404	1.284	1.173	1.539
C	ASP_405	1.105	0.987	1.246
C	TRP_406	1.021	0.917	1.268
C	ILE_407	1.051	0.99	1.437
C	LEU_408	1.028	1.004	1.307
C	GLU_409	0.991	0.904	1.112
C	SER_410	0.943	0.846	1.226
C	ASP_411	0.846	0.896	1.294
C	HIS_412	0.914	0.918	1.073
C	LEU_413	0.875	0.84	0.999
C	ILE_414	0.789	0.902	1.171
C	SER_415	0.828	0.899	1.135
C	GLU_416	0.886	0.92	1.005
C	MET_417	0.836	0.924	1.05
C	LEU_418	0.756	0.881	0.977
C	SER_419	0.848	0.852	1.038
C	LYS_420	0.901	0.916	1.009
C	GLU_421	0.801	0.916	0.911
C	TYR_422	0.822	0.85	0.896
C	ALA_423	0.926	0.909	0.999
C	GLU_424	0.873	0.953	0.952
C	ARG_425	0.864	0.928	0.891
C	GLN_426	1.033	0.953	0.929
C	GLY_427	0.979	0.98	0.931
C	LYS_428	0.924	0.99	0.893
C	THR_429	0.962	0.886	0.86
C	PRO_430	1.132	0.931	0.821
C	ILE_431	0.962	0.851	0.84
C	THR_432	0.983	0.861	0.833
C	LEU_433	1.032	0.876	0.816
C	VAL_434	1.026	0.817	0.855
C	ASP_435	1	0.762	0.879
C	ILE_436	1.009	0.808	0.87
C	CYS_437	1.011	0.793	0.87
C	PHE_438	0.989	0.733	0.868
C	TRP_439	0.959	0.742	0.881
C	SER_440	0.961	0.796	0.85
C	THR_441	0.946	0.758	0.84
C	ILE_442	0.851	0.72	0.848
C	PHE_443	0.824	0.756	0.863
C	PHE_444	0.798	0.729	0.812
C	THR_445	0.761	0.7	0.855
C	ALA_446	0.75	0.74	0.886
C	SER_447	0.77	0.765	0.914
C	LEU_448	0.722	0.725	0.875
C	PHE_449	0.706	0.725	0.86
C	LEU_450	0.751	0.791	0.836
C	HIS_451	0.835	0.805	0.862
C	LEU_452	0.88	0.855	0.913
C	VAL_453	0.947	0.983	0.954
C	GLY_454	1.034	0.983	0.907
C	ILE_455	1.082	1.082	0.979
C	PRO_456	1.297	1.262	1.093
C	THR_457	1.396	1.273	1.15
C	HIS_458	1.638	1.427	1.273
C	ARG_459	1.894	1.626	1.391
C	HIS_460	1.99	1.849	1.581
C	LEU_461	2.354	2.174	1.871
C	LYS_462	2.765	2.567	2.103
C	GLY_463	2.822	3.221	2.33
C	GLU_464	2.774	2.41	2.128
C	ALA_465	2.242	2.263	2.065
C	CYS_466	2.018	1.92	1.843
C	PRO_467	2.442	2.302	2.079
C	LEU_468	2.519	2.415	2.28
C	PRO_469	2.591	2.367	2.277
C	HIS_470	2.432	2.212	2.094
C	LYS_471	2.147	1.951	1.772
C	LEU_472	2.4	2.113	1.821
C	ASP_473	2.58	2.222	1.93
C	SER_474	2.873	2.332	2.005
C	PHE_475	3.374	2.507	2.227
C	GLY_476	3.369	2.439	2.02
C	GLY_477	3.124	2.64	2.25
C	CYS_478	3.043	2.564	2.379
C	ARG_479	3.423	2.821	2.646
C	CYS_480	3.6	3.011	2.767
C	GLY_481	3.863	3.157	3.069
C	LYS_482	3.639	3.1	2.853
C	TYR_483	3.34	2.684	2.552
C	PRO_484	3.739	2.885	2.669
C	ARG_485	3.699	3.016	2.512
C	LEU_486	4.146	3.24	2.588
C	LYS_487	4.206	2.856	2.403
C	LYS_488	4.686	2.693	2.194
C	PRO_489	3.688	2.413	2.051
C	THR_490	2.496	2.112	1.768
C	ILE_491	2.106	1.898	1.577
C	TRP_492	1.693	1.568	1.351
C	HIS_493	1.535	1.464	1.421
C	LYS_494	1.371	1.335	1.434
C	ARG_495	1.485	1.484	1.532
C	HIS_496	1.91	1.801	1.797
D	GLY_2	1.165	2.674	1.57
D	GLN_3	0.946	1.518	1.317
D	LEU_4	0.912	1.135	1.07
D	ILE_5	0.986	1.19	0.99
D	SER_6	0.969	1.245	1.018
D	PHE_7	0.904	1.014	0.899
D	PHE_8	0.922	0.96	0.893
D	GLN_9	0.921	1.104	1.023
D	GLU_10	1.037	0.994	0.936
D	ILE_11	1.022	1.015	0.976
D	PRO_12	1.077	1.119	0.953
D	VAL_13	0.98	1.031	0.915
D	PHE_14	0.88	0.966	0.878
D	LEU_15	0.904	0.959	0.889
D	GLN_16	1.007	1.077	1.01
D	GLU_17	0.905	0.967	0.988
D	ALA_18	1.05	1.025	1.132
D	LEU_19	0.877	0.82	0.892
D	ASN_20	0.759	0.745	0.744
D	ILE_21	0.839	0.847	0.859
D	ALA_22	0.825	0.812	0.86
D	LEU_23	0.753	0.732	0.773
D	VAL_24	0.806	0.759	0.828
D	ALA_25	0.858	0.805	0.875
D	VAL_26	0.843	0.785	0.841
D	SER_27	0.798	0.763	0.819
D	LEU_28	0.859	0.754	0.857
D	ILE_29	0.864	0.74	0.817
D	ALA_30	0.771	0.682	0.747
D	VAL_31	0.82	0.73	0.762
D	ILE_32	0.867	0.815	0.811
D	ALA_33	0.787	0.751	0.764
D	GLY_34	0.752	0.703	0.723
D	ILE_35	0.913	0.797	0.794
D	ILE_36	0.882	0.778	0.817
D	ASN_37	0.739	0.706	0.729
D	LEU_38	0.909	0.846	0.822
D	TYR_39	1.045	0.911	0.898
D	LYS_40	0.978	0.864	0.916
D	SER_41	0.946	0.814	0.891
D	GLY_42	1.029	0.948	1
D	LEU_43	1.044	0.996	0.985
D	PHE_44	1.208	1.138	1.105
D	GLN_45	1.181	1.139	1.202
D	PHE_46	1.079	1.113	1.231
D	ILE_47	1.247	1.238	1.281
D	PHE_48	1.407	1.343	1.414
D	PHE_49	1.323	1.407	1.596
D	LEU_50	1.402	1.49	1.695
D	LEU_51	1.588	1.512	1.812
D	LEU_52	1.656	1.589	1.886
D	ALA_53	1.665	1.713	1.911
D	GLY_54	2.16	1.847	1.826
D	ARG_55	2.404	1.931	1.978
D	SER_56	2.692	2.33	2.351
D	CYS_57	2.311	2.158	2.058
E	GLY_60	1.642	1.807	1.522
E	THR_61	1.163	1.254	1.29
E	PHE_62	1.125	1.164	1.372
E	LYS_63	1.121	1.15	1.454
E	ILE_64	1.11	1.134	1.428
E	GLY_65	1.318	1.345	1.707
E	LEU_66	1.478	1.435	2.009
E	HIS_67	1.312	1.159	1.995
E	THR_68	1.017	1.062	1.352
E	GLU_69	0.954	1.03	1.247
E	PHE_70	0.882	0.928	1.078
E	GLN_71	0.838	0.892	1.03
E	SER_72	0.845	0.842	0.944
E	VAL_73	0.885	0.86	0.915
E	THR_74	0.958	0.845	0.86
E	LEU_75	1.039	0.837	0.858
E	THR_76	1.03	0.859	0.919
E	MET_77	1.008	0.921	0.974
E	GLN_78	1.177	0.948	1.097
E	ARG_79	1.242	0.876	1.24
E	LEU_80	1.01	0.922	1.175
E	LEU_81	1.027	0.875	1.116
E	ALA_82	1.06	0.881	1.443
E	ASN_83	1.094	0.914	1.708
E	HIS_84	1.34	0.83	1.578
E	SER_85	1.204	0.795	2.089
E	ASN_86	1.367	0.833	2.228
E	GLU_87	1.196	0.723	2.056
E	LEU_88	1.129	0.68	1.428
E	PRO_89	0.828	0.627	1.039
E	SER_90	1.012	0.637	1.056
E	LEU_91	0.911	0.579	1.046
E	CYS_92	1.02	0.632	1.24
E	MET_93	1.239	0.753	1.358
E	LEU_94	1.582	0.863	1.626
E	ASN_95	1.334	1.635	1.677
E	ASN_96	1.274	1.545	1.62
E	SER_97	1.177	1.615	1.839
E	PHE_98	1.156	0.967	1.454
E	TYR_99	1.059	0.646	1.246
E	TYR_100	1.08	0.615	1.227
E	MET_101	0.948	0.631	1.106
E	ARG_102	0.995	0.69	1.238
E	GLY_103	0.951	1.279	1.422
E	GLY_104	1.201	1.475	1.956
E	VAL_105	1.438	1.415	2.069
E	ASN_106	1.222	0.935	1.553
E	THR_107	1.109	0.757	1.372
E	PHE_108	1.036	0.716	1.248
E	LEU_109	1.044	0.713	1.304
E	ILE_110	0.999	0.684	1.186
E	ARG_111	1.088	0.769	1.292
E	VAL_112	1.126	0.848	1.306
E	SER_113	1.321	1.08	1.552
E	ASP_114	1.529	1.115	1.659
E	ILE_115	1.408	1.302	1.766
E	SER_116	1.306	1.231	1.581
E	VAL_117	1.445	1.171	1.65
E	LEU_118	1.27	1.039	1.54
E	MET_119	1.618	1.265	1.708
E	LYS_120	1.456	1.375	1.729
E	GLU_121	1.855	1.56	1.94
E	TYR_122	1.623	1.429	1.946
E	ASP_123	1.277	1.121	1.621
E	VAL_124	1.571	1.071	1.554
E	SER_125	1.319	1.094	1.444
E	ILE_126	1.285	1.117	1.408
E	TYR_127	1.364	1.611	1.943
E	GLU_128	1.372	1.937	1.786
E	PRO_129	1.403	1.919	1.729
E	GLU_130	1.322	1.871	1.847
E	ASP_131	1.267	1.52	1.6
E	LEU_132	1.292	1.439	1.379
E	GLY_133	1.419	1.677	1.533
E	ASN_134	1.361	1.964	1.501
E	CYS_135	1.228	2.003	1.39
E	LEU_136	1.206	2.021	1.523
E	ASN_137	1.351	2.119	2.094
E	LYS_138	1.548	2.295	2.181
E	SER_139	1.358	2.329	1.918
E	ASP_140	1.361	3.144	2.197
E	SER_141	1.209	1.664	1.43
E	SER_142	1.136	1.439	1.286
E	TRP_143	1.068	0.995	1.128
E	ALA_144	0.999	0.84	1.009
E	ILE_145	0.924	0.813	0.958
E	HIS_146	0.888	0.79	0.908
E	TRP_147	0.812	0.69	0.78
E	PHE_148	0.723	0.654	0.74
E	SER_149	0.748	0.698	0.751
E	ASN_150	0.758	0.693	0.685
E	ALA_151	0.711	0.672	0.631
E	LEU_152	0.731	0.685	0.687
E	GLY_153	0.842	0.78	0.692
E	HIS_154	0.816	0.882	0.722
E	ASP_155	0.89	1.064	0.813
E	TRP_156	1.017	1.303	0.961
E	LEU_157	1.182	1.066	1.407
E	MET_158	1.054	1.156	1.232
E	ASP_159	0.955	0.947	0.923
E	PRO_160	1.085	1.063	1.06
E	PRO_161	1.036	1.157	1.177
E	MET_162	1.049	1.041	1.073
E	LEU_163	1.142	0.903	1.255
E	CYS_164	1.187	0.926	1.339
E	ARG_165	1.247	1	1.561
E	ASN_166	1.886	1.165	1.795
E	LYS_167	2.581	1.365	1.993
E	THR_168	2.585	1.577	2.206
E	LYS_169	2.139	1.474	2.263
E	LYS_170	3.319	1.564	2.286
E	GLU_171	2.69	1.42	2.224
E	GLY_172	1.597	1.478	1.863
E	SER_173	1.559	1.11	1.492
E	ASN_174	1.196	1.035	1.389
E	ILE_175	1.083	0.907	1.192
E	GLN_176	1.036	0.79	1.152
E	PHE_177	1.045	0.782	1.175
E	ASN_178	1.209	0.833	1.143
E	ILE_179	1.234	0.81	1.036
E	SER_180	1.325	0.924	1.257
E	LYS_181	1.581	1.078	1.458
E	ALA_182	2.225	1.342	1.581
E	ASP_183	2.629	1.825	1.763
E	ASP_184	2.235	1.909	1.801
E	ALA_185	1.612	1.185	1.188
E	ARG_186	1.614	1.345	1.247
E	VAL_187	1.255	1.193	1.038
E	TYR_188	0.96	0.961	0.917
E	GLY_189	0.924	0.842	0.972
E	LYS_190	0.9	0.809	0.983
E	LYS_191	0.844	0.839	0.873
E	ILE_192	0.784	0.701	0.832
E	ARG_193	0.819	0.68	0.976
E	ASN_194	0.81	0.692	0.918
E	GLY_195	0.761	0.641	0.774
E	MET_196	0.805	0.636	0.865
E	ARG_197	0.888	0.667	0.887
E	HIS_198	0.807	0.635	0.769
E	LEU_199	0.761	0.63	0.783
E	PHE_200	0.907	0.652	0.909
E	ARG_201	1.128	0.783	1.074
E	GLY_202	1.21	1.182	1.272
E	PHE_203	1.05	0.867	1.162
E	HIS_204	1.182	1.145	1.309
E	ASP_205	1.165	1.298	1.266
E	PRO_206	1.425	1.027	1.566
E	CYS_207	1.311	1.057	1.395
E	GLU_208	2.385	1.241	1.602
E	GLU_209	3.063	1.384	1.958
E	GLY_210	2.962	1.702	1.993
E	LYS_211	2.288	1.367	1.78
E	VAL_212	1.795	1.059	1.5
E	CYS_213	1.395	0.894	1.263
E	TYR_214	1.17	0.804	1.201
E	LEU_215	1.023	0.74	1.057
E	THR_216	1.043	0.818	1.179
E	ILE_217	1.016	0.813	1.162
E	ASN_218	1.091	0.856	1.355
E	GLN_219	1.115	0.869	1.41
E	CYS_220	1.222	0.906	1.629
E	GLY_221	1.369	1.346	1.987
E	ASP_222	1.468	1.208	1.997
E	PRO_223	1.673	1.412	2.225
E	SER_224	1.812	1.228	2.313
E	SER_225	1.566	1.073	1.886
E	PHE_226	1.779	1.349	1.967
E	ASP_227	1.666	1.348	2.066
E	TYR_228	1.723	1.131	1.812
E	CYS_229	1.602	1.003	1.707
E	GLY_230	1.805	1.449	2
E	VAL_231	2.46	1.3	1.984
E	ASN_232	2.232	1.283	2.124
E	HIS_233	2.358	1.002	1.93
E	LEU_234	2.717	0.909	1.715
E	SER_235	2.626	1.083	1.827
E	LYS_236	1.632	1.089	1.813
E	CYS_237	1.253	0.833	1.663
E	GLN_238	1.08	0.795	1.785
E	PHE_239	0.98	0.673	1.241
E	ASP_240	0.939	0.618	1.157
E	HIS_241	0.908	0.609	1.022
E	VAL_242	0.9	0.602	0.983
E	ASN_243	0.818	0.55	0.916
E	THR_244	0.773	0.584	0.873
E	LEU_245	0.773	0.604	0.854
E	HIS_246	0.743	0.564	0.739
E	PHE_247	0.725	0.585	0.718
E	LEU_248	0.797	0.643	0.788
E	VAL_249	0.913	0.651	0.682
E	ARG_250	0.96	0.645	0.674
E	SER_251	1.302	0.736	0.693
E	LYS_252	1.099	0.74	0.786
E	THR_253	1.161	0.738	0.953
E	HIS_254	0.946	0.705	1.14
E	LEU_255	0.943	0.853	1.11
E	ASN_256	1.066	1.095	0.878
F	GLY_280	3.145	3.223	2.078
F	TYR_281	1.436	1.371	1.768
F	CYS_282	1.284	1.242	1.474
F	LEU_283	1.21	1.116	1.421
F	GLU_284	1.237	1.078	1.439
F	GLU_285	1.327	1.072	1.384
F	TRP_286	1.23	0.956	1.307
F	MET_287	1.013	0.898	1.092
F	LEU_288	1.013	0.954	0.988
F	ILE_289	1.107	1.016	0.951
F	ALA_290	1.375	1.34	1.304
F	ALA_291	1.399	1.316	1.435
F	LYS_292	1.906	1.411	1.912
F	MET_293	1.387	1.201	1.492
F	LYS_294	1.32	1.196	1.491
F	CYS_295	1.293	1.155	1.465
F	PHE_296	1.201	1.026	1.232
F	GLY_297	1.362	1.107	1.34
F	ASN_298	1.636	1.377	1.437
F	THR_299	1.655	1.526	1.5
F	ALA_300	1.271	1.154	1.318
F	VAL_301	1.242	1.068	1.254
F	ALA_302	1.476	1.173	1.268
F	LYS_303	1.373	1.013	1.124
F	CYS_304	1.209	0.868	1.076
F	ASN_305	1.485	1.168	1.425
F	GLN_306	1.661	1.264	1.582
F	ASN_307	1.401	1.318	1.482
F	HIS_308	1.779	1.251	1.328
F	ASP_309	1.439	1.242	1.239
F	SER_310	1.066	0.951	1.015
F	GLU_311	0.935	0.717	0.897
F	PHE_312	0.874	0.685	0.884
F	CYS_313	0.873	0.764	0.879
F	ASP_314	0.823	0.731	0.931
F	MET_315	0.873	0.894	1.155
F	LEU_316	0.945	1.104	1.22
F	ARG_317	0.95	1.063	0.955
F	LEU_318	0.878	1.102	1.004
F	PHE_319	0.944	1.022	1.116
F	ASP_320	1.038	1.016	1.158
F	TYR_321	0.972	0.992	1.202
F	ASN_322	0.931	0.989	1.2
F	LYS_323	1.007	1.595	1.365
F	ASN_324	1.047	1.189	1.362
F	ALA_325	0.954	1.187	1.295
F	ILE_326	1.042	1.77	1.431
F	LYS_327	1.219	1.801	1.578
F	THR_328	1.356	1.892	1.567
F	LEU_329	1.61	2.149	1.667
F	ASN_330	1.741	2.539	1.953
F	ASP_331	1.797	2.852	1.972
F	GLU_332	2.198	2.412	1.893
F	ALA_333	3.14	2.386	2.024
F	LYS_334	3.051	2.154	1.817
F	LYS_335	3.035	1.65	1.503
F	GLU_336	1.972	1.395	1.799
F	ILE_337	1.345	1.142	1.558
F	ASN_338	1.294	1.027	1.554
F	LEU_339	1.008	0.84	1.317
F	LEU_340	0.924	0.842	1.004
F	SER_341	0.968	0.997	1
F	GLN_342	0.777	0.966	1.015
F	ALA_343	0.827	0.87	1.148
F	VAL_344	0.852	0.911	1.376
F	ASN_345	0.872	0.991	0.992
F	ALA_346	1.028	0.835	0.737
F	LEU_347	1.069	0.804	0.769
F	ILE_348	1.07	0.886	0.821
F	SER_349	1.134	1.276	0.864
F	ASP_350	1.108	0.964	0.871
F	ASN_351	1.17	0.825	0.891
F	LEU_352	1.056	0.991	1.021
F	LEU_353	0.923	0.761	0.984
F	MET_354	1.013	0.641	0.852
F	LYS_355	1.194	0.706	0.996
F	ASN_356	1.213	0.649	1.088
F	LYS_357	1.085	0.62	1.045
F	ILE_358	1.183	0.687	1.032
F	LYS_359	1.26	0.756	0.985
F	GLU_360	1.203	0.862	1.103
F	LEU_361	1.38	0.848	1.343
F	MET_362	1.474	0.88	1.368
F	SER_363	1.37	0.984	1.277
F	ILE_364	1.268	0.932	1.091
F	PRO_365	1.283	0.885	1.068
F	TYR_366	1.124	0.919	0.959
F	CYS_367	1.167	0.731	0.916
F	ASN_368	1.129	0.686	0.924
F	TYR_369	0.921	0.669	0.962
F	THR_370	1.021	0.717	1.005
F	LYS_371	0.884	0.692	0.844
F	PHE_372	0.844	0.67	0.81
F	TRP_373	0.818	0.726	0.852
F	TYR_374	0.819	0.77	0.893
F	VAL_375	0.823	0.843	0.984
F	ASN_376	0.861	0.93	1.122
F	HIS_377	0.942	1.012	1.406
F	THR_378	1.223	1.275	1.678
F	LEU_379	1.264	1.37	1.95
F	THR_380	1.322	1.332	1.756
F	GLY_381	1.196	1.183	1.468
F	GLN_382	1.103	1.021	1.411
F	HIS_383	0.993	0.92	1.114
F	THR_384	0.863	0.807	0.989
F	LEU_385	0.926	0.797	0.95
F	PRO_386	0.903	0.717	0.928
F	ARG_387	0.927	0.674	0.876
F	CYS_388	0.853	0.675	0.84
F	TRP_389	0.878	0.696	0.875
F	LEU_390	1.307	0.755	0.899
F	ILE_391	1.398	0.799	0.949
F	ARG_392	1.908	1.052	1.345
F	ASN_393	2.664	1.58	2.081
F	GLY_394	2.047	1.42	1.697
F	SER_395	1.618	1.034	1.337
F	TYR_396	1.298	0.857	1.065
F	LEU_397	1.34	0.874	1.09
F	ASN_398	1.314	1.027	1.187
F	THR_399	1.191	1.067	1.18
F	SER_400	1.428	1.245	1.342
F	GLU_401	1.452	1.169	1.286
F	PHE_402	1.278	1.107	1.18
F	ARG_403	1.306	1.237	1.308
F	ASN_404	1.367	1.35	1.33
F	ASP_405	1.168	1.115	1.113
F	TRP_406	1.04	1.041	1.075
F	ILE_407	1.161	1.215	1.232
F	LEU_408	1.175	1.191	1.206
F	GLU_409	1.004	1.021	1.07
F	SER_410	0.991	1.032	1.103
F	ASP_411	1.082	1.099	1.174
F	HIS_412	1.035	1.013	1.095
F	LEU_413	0.922	0.932	1.044
F	ILE_414	0.949	0.968	1.109
F	SER_415	0.939	0.955	1.123
F	GLU_416	0.96	1.014	1.073
F	MET_417	0.974	1.005	1.132
F	LEU_418	0.9	0.859	1.017
F	SER_419	0.935	0.901	1
F	LYS_420	1.036	1.005	1.059
F	GLU_421	0.949	0.879	0.965
F	TYR_422	0.895	0.816	0.889
F	ALA_423	1.025	0.976	0.999
F	GLU_424	1.016	0.985	1.019
F	ARG_425	0.909	0.847	0.911
F	GLN_426	0.973	0.885	0.931
F	GLY_427	1.079	0.952	1.004
F	LYS_428	1.03	0.905	0.993
F	THR_429	0.951	0.919	0.883
F	PRO_430	0.941	0.947	0.9
F	ILE_431	0.893	0.749	0.819
F	THR_432	0.87	0.809	0.824
F	LEU_433	0.886	0.829	0.821
F	VAL_434	0.879	0.782	0.792
F	ASP_435	0.847	0.743	0.759
F	ILE_436	0.789	0.763	0.779
F	CYS_437	0.817	0.751	0.784
F	PHE_438	0.87	0.743	0.778
F	TRP_439	0.837	0.719	0.72
F	SER_440	0.768	0.706	0.719
F	THR_441	0.807	0.723	0.829
F	ILE_442	0.859	0.742	0.88
F	PHE_443	0.8	0.73	0.762
F	PHE_444	0.755	0.701	0.724
F	THR_445	0.788	0.693	0.829
F	ALA_446	0.844	0.749	0.859
F	SER_447	0.852	0.752	0.83
F	LEU_448	0.808	0.712	0.815
F	PHE_449	0.822	0.685	0.809
F	LEU_450	0.862	0.728	0.834
F	HIS_451	0.842	0.776	0.837
F	LEU_452	0.874	0.807	0.873
F	VAL_453	0.991	0.871	0.949
F	GLY_454	0.946	1.063	0.978
F	ILE_455	1.031	1.124	1.112
F	PRO_456	1.137	1.18	1.325
F	THR_457	1.188	1.24	1.288
F	HIS_458	1.291	1.305	1.471
F	ARG_459	1.438	1.388	1.799
F	HIS_460	1.537	1.504	2.1
F	LEU_461	1.865	1.686	2.616
F	LYS_462	2.069	1.843	2.909
F	GLY_463	2.249	2.129	3.096
F	GLU_464	1.966	2.007	3
F	ALA_465	1.853	1.951	2.911
F	CYS_466	1.669	1.871	2.494
F	PRO_467	1.996	1.999	3.025
F	LEU_468	1.957	2.022	2.704
F	PRO_469	1.997	2.078	2.237
F	HIS_470	1.973	1.798	2.155
F	LYS_471	1.752	1.647	1.879
F	LEU_472	1.825	1.668	2.158
F	ASP_473	1.966	1.715	2.447
F	SER_474	2.048	1.732	2.656
F	PHE_475	2.59	1.909	3.115
F	GLY_476	2.619	1.766	2.823
F	GLY_477	2.664	1.982	2.543
F	CYS_478	2.379	2.013	2.563
F	ARG_479	2.721	2.228	3.343
F	CYS_480	2.769	2.243	3.39
F	GLY_481	2.988	2.44	3.665
F	LYS_482	3.048	2.225	3.174
F	TYR_483	3.139	2.115	3.871
F	PRO_484	4.043	2.265	4.35
F	ARG_485	4.325	2.299	5.211
F	LEU_486	4.461	2.396	4.856
F	LYS_487	4.37	2.489	4.928
F	LYS_488	3.332	2.077	4.208
F	PRO_489	2.443	1.919	3.709
F	THR_490	1.948	1.616	2.691
F	ILE_491	1.644	1.504	2.247
F	TRP_492	1.41	1.309	1.829
F	HIS_493	1.251	1.27	1.681
F	LYS_494	1.116	1.255	1.385
F	ARG_495	1.221	1.447	1.709
F	HIS_496	1.426	1.724	2.24
G	GLY_2	1.703	1.795	1.512
G	GLN_3	1.199	1.442	1.158
G	LEU_4	1.134	1.372	1.082
G	ILE_5	1.246	1.41	1.143
G	SER_6	1.159	1.295	1.077
G	PHE_7	0.983	1.18	0.97
G	PHE_8	1.061	1.198	0.949
G	GLN_9	1.222	1.352	1.006
G	GLU_10	1.154	1.351	1.033
G	ILE_11	1.045	1.32	0.984
G	PRO_12	1.057	1.247	1.01
G	VAL_13	1.012	1.286	1.017
G	PHE_14	0.946	1.318	0.954
G	LEU_15	0.916	1.24	0.932
G	GLN_16	1.002	1.383	1.078
G	GLU_17	0.99	1.267	0.993
G	ALA_18	0.867	1.026	0.975
G	LEU_19	0.779	0.974	0.891
G	ASN_20	0.754	0.961	0.828
G	ILE_21	0.775	0.982	0.852
G	ALA_22	0.744	0.953	0.852
G	LEU_23	0.69	0.92	0.835
G	VAL_24	0.746	0.956	0.848
G	ALA_25	0.78	0.973	0.849
G	VAL_26	0.756	0.923	0.877
G	SER_27	0.76	0.901	0.905
G	LEU_28	0.796	0.966	0.894
G	ILE_29	0.753	0.914	0.889
G	ALA_30	0.707	0.848	0.866
G	VAL_31	0.758	0.93	0.898
G	ILE_32	0.775	0.987	0.894
G	ALA_33	0.724	0.885	0.867
G	GLY_34	0.724	0.849	0.879
G	ILE_35	0.776	0.986	0.942
G	ILE_36	0.76	0.957	0.936
G	ASN_37	0.711	0.833	0.911
G	LEU_38	0.783	0.931	0.947
G	TYR_39	0.843	0.982	0.992
G	LYS_40	0.817	0.885	0.978
G	SER_41	0.806	0.875	0.908
G	GLY_42	0.926	1.038	0.974
G	LEU_43	1.01	1.118	1.027
G	PHE_44	1.109	1.301	1.135
G	GLN_45	1.078	1.307	1.129
G	PHE_46	1.061	1.349	1.127
G	ILE_47	1.208	1.602	1.306
G	PHE_48	1.254	1.682	1.339
G	PHE_49	1.228	1.66	1.34
G	LEU_50	1.272	1.828	1.503
G	LEU_51	1.339	2.031	1.505
G	LEU_52	1.302	2.056	1.551
G	ALA_53	1.347	1.979	1.64
G	GLY_54	1.795	2.225	1.965
G	ARG_55	1.941	2.314	2.131
G	SER_56	2.216	2.339	2.155
G	CYS_57	2.076	2.316	2.119
H	GLY_60	1.795	1.286	1.422
H	THR_61	1.267	1.009	1.153
H	PHE_62	1.276	1.013	1.143
H	LYS_63	1.243	1.016	1.123
H	ILE_64	1.2	1.005	1.033
H	GLY_65	1.35	1.276	1.131
H	LEU_66	1.251	1.159	1.06
H	HIS_67	1.195	1.349	1.034
H	THR_68	1.032	0.866	0.902
H	GLU_69	1.047	0.858	0.952
H	PHE_70	1.016	0.808	0.94
H	GLN_71	1.008	0.822	0.968
H	SER_72	0.94	0.83	1.012
H	VAL_73	1.011	0.875	1.072
H	THR_74	0.972	0.786	1.033
H	LEU_75	0.963	0.79	0.993
H	THR_76	0.976	0.798	0.937
H	MET_77	1.026	0.887	1.066
H	GLN_78	1.323	0.935	1.031
H	ARG_79	1.331	1.295	1.123
H	LEU_80	1.12	1.309	1.069
H	LEU_81	1.139	1.226	1.028
H	ALA_82	1.348	1.552	1.122
H	ASN_83	1.216	1.653	1.092
H	HIS_84	1.209	1.254	0.853
H	SER_85	1.799	1.616	0.983
H	ASN_86	1.792	1.675	1.141
H	GLU_87	1.987	1.562	1.058
H	LEU_88	1.414	1.355	0.837
H	PRO_89	1.059	0.929	0.842
H	SER_90	1.044	0.796	0.886
H	LEU_91	0.94	0.805	0.917
H	CYS_92	1.187	0.905	1.04
H	MET_93	1.389	1.085	1.171
H	LEU_94	1.728	1.267	1.283
H	ASN_95	1.904	1.555	1.422
H	ASN_96	1.958	1.486	1.24
H	SER_97	1.645	1.43	1.147
H	PHE_98	1.212	1.241	1.163
H	TYR_99	1.028	1.069	0.981
H	TYR_100	0.955	0.958	0.979
H	MET_101	0.923	0.872	0.887
H	ARG_102	0.99	0.971	0.959
H	GLY_103	1.096	1.183	1.335
H	GLY_104	1.533	1.789	1.498
H	VAL_105	1.61	1.972	1.543
H	ASN_106	1.353	1.362	1.171
H	THR_107	1.035	1.08	1.045
H	PHE_108	0.956	1.056	0.942
H	LEU_109	0.949	1.111	1.055
H	ILE_110	0.915	1.092	0.92
H	ARG_111	1.005	1.192	1.018
H	VAL_112	1.077	1.278	1.013
H	SER_113	1.411	1.63	1.368
H	ASP_114	1.251	1.633	1.374
H	ILE_115	1.633	1.731	1.755
H	SER_116	1.62	1.48	1.68
H	VAL_117	1.558	1.461	1.8
H	LEU_118	1.384	1.399	1.848
H	MET_119	1.831	1.805	2.16
H	LYS_120	1.877	1.886	2.03
H	GLU_121	1.989	2.056	2.279
H	TYR_122	1.701	1.942	2.274
H	ASP_123	1.374	1.572	1.8
H	VAL_124	1.62	1.638	1.778
H	SER_125	1.427	1.324	1.597
H	ILE_126	1.338	1.517	1.414
H	TYR_127	1.415	2.488	1.555
H	GLU_128	1.435	2.067	1.525
H	PRO_129	1.36	1.496	1.337
H	GLU_130	1.483	1.84	1.465
H	ASP_131	1.376	1.851	1.433
H	LEU_132	1.301	1.51	1.237
H	GLY_133	1.556	2.125	1.492
H	ASN_134	1.532	2.037	1.592
H	CYS_135	1.334	1.475	1.441
H	LEU_136	1.273	2.165	1.485
H	ASN_137	1.672	2.486	1.933
H	LYS_138	1.757	2.408	2.457
H	SER_139	2.03	2.661	2.163
H	ASP_140	1.885	2.288	1.797
H	SER_141	1.379	1.825	1.313
H	SER_142	1.229	1.374	1.126
H	TRP_143	1.224	1.045	0.94
H	ALA_144	1.091	0.942	0.844
H	ILE_145	0.951	0.899	0.818
H	HIS_146	0.99	0.867	0.824
H	TRP_147	1.008	0.852	0.696
H	PHE_148	0.882	0.797	0.638
H	SER_149	0.844	0.801	0.763
H	ASN_150	0.909	0.846	0.798
H	ALA_151	0.866	0.863	0.748
H	LEU_152	0.853	0.834	0.791
H	GLY_153	0.928	0.867	1.007
H	HIS_154	0.91	0.825	1.021
H	ASP_155	1.006	0.956	1.266
H	TRP_156	1.317	0.951	1.372
H	LEU_157	1.516	1.034	1.7
H	MET_158	1.636	1.049	1.675
H	ASP_159	1.135	1.004	1.413
H	PRO_160	1.339	1.311	1.55
H	PRO_161	1.24	1.295	1.484
H	MET_162	1.075	1.109	1.309
H	LEU_163	1.118	1.156	1.458
H	CYS_164	1.172	1.338	1.452
H	ARG_165	1.205	1.39	1.764
H	ASN_166	1.431	1.67	1.75
H	LYS_167	1.513	2.013	1.896
H	THR_168	1.83	2.166	2.258
H	LYS_169	1.775	2.143	2.158
H	LYS_170	1.768	2.849	2.246
H	GLU_171	1.571	2.558	2.053
H	GLY_172	1.34	1.902	1.827
H	SER_173	1.153	1.624	1.901
H	ASN_174	1.095	1.238	1.624
H	ILE_175	1.002	1.078	1.274
H	GLN_176	1.083	1.06	1.247
H	PHE_177	1.307	1.105	1.167
H	ASN_178	1.073	1.028	1.193
H	ILE_179	1.032	1.135	1.02
H	SER_180	1.068	1.207	1.177
H	LYS_181	1.271	1.361	1.249
H	ALA_182	1.396	1.633	1.501
H	ASP_183	1.61	1.845	1.846
H	ASP_184	1.575	1.802	1.915
H	ALA_185	1.18	1.279	1.41
H	ARG_186	1.224	1.291	1.381
H	VAL_187	1.158	1.133	1.355
H	TYR_188	1.037	1.003	1.192
H	GLY_189	0.992	0.996	1.04
H	LYS_190	1.026	0.972	1.019
H	LYS_191	0.993	0.926	0.946
H	ILE_192	0.843	0.864	0.773
H	ARG_193	0.862	0.859	0.735
H	ASN_194	0.915	0.824	0.772
H	GLY_195	0.845	0.779	0.691
H	MET_196	0.766	0.746	0.629
H	ARG_197	0.789	0.78	0.697
H	HIS_198	0.785	0.734	0.74
H	LEU_199	0.78	0.767	0.698
H	PHE_200	0.846	0.872	0.712
H	ARG_201	0.973	0.997	0.881
H	GLY_202	1.857	1.134	1.338
H	PHE_203	1.321	1.019	1.056
H	HIS_204	1.52	1.288	1.067
H	ASP_205	1.248	1.295	1.063
H	PRO_206	1.549	1.613	1.1
H	CYS_207	1.391	1.723	1.232
H	GLU_208	1.761	1.82	1.326
H	GLU_209	1.583	1.629	1.451
H	GLY_210	2.136	2.248	1.726
H	LYS_211	2.029	2.219	1.492
H	VAL_212	1.492	1.659	1.376
H	CYS_213	1.097	1.454	1.126
H	TYR_214	1.033	1.131	1.073
H	LEU_215	0.96	1.091	0.929
H	THR_216	0.998	1.115	1.056
H	ILE_217	0.973	1.086	1.064
H	ASN_218	1.033	1.282	1.344
H	GLN_219	1.079	1.293	1.1
H	CYS_220	1.191	1.375	1.316
H	GLY_221	1.382	1.763	1.991
H	ASP_222	1.354	1.763	2.048
H	PRO_223	1.647	2.108	2.482
H	SER_224	1.983	2.143	2.189
H	SER_225	1.339	1.676	1.491
H	PHE_226	2.034	2.205	2.041
H	ASP_227	1.507	2.233	1.735
H	TYR_228	1.345	1.789	1.38
H	CYS_229	1.327	1.548	1.3
H	GLY_230	1.694	1.84	1.557
H	VAL_231	2.091	1.684	1.557
H	ASN_232	2.285	1.579	1.781
H	HIS_233	1.877	1.437	1.59
H	LEU_234	1.78	1.284	1.415
H	SER_235	2.253	1.337	1.511
H	LYS_236	2.159	1.241	1.498
H	CYS_237	1.7	1.044	1.258
H	GLN_238	1.814	1.144	1.368
H	PHE_239	1.354	0.853	1.113
H	ASP_240	1.206	0.803	1.077
H	HIS_241	1.085	0.763	0.947
H	VAL_242	1.013	0.805	1.01
H	ASN_243	0.87	0.845	1.137
H	THR_244	0.847	0.854	0.808
H	LEU_245	0.865	0.787	0.844
H	HIS_246	0.866	0.806	0.739
H	PHE_247	0.854	0.846	0.667
H	LEU_248	0.899	0.876	0.756
H	VAL_249	0.804	0.858	0.812
H	ARG_250	0.956	0.892	0.712
H	SER_251	1.211	1.071	0.693
H	LYS_252	1.199	1.002	0.84
H	THR_253	1.181	1.13	0.821
H	HIS_254	1.183	0.956	0.901
H	LEU_255	1.39	1.028	1.257
H	ASN_256	1.938	1.321	1.691
I	GLY_280	3.1	2.084	2.233
I	TYR_281	1.758	1.297	1.512
I	CYS_282	1.566	1.245	1.454
I	LEU_283	1.356	1.21	1.387
I	GLU_284	1.395	1.179	1.426
I	GLU_285	1.416	1.191	1.552
I	TRP_286	1.341	1.094	1.366
I	MET_287	1.066	0.92	1.106
I	LEU_288	1.03	0.902	1.176
I	ILE_289	1.068	0.913	1.223
I	ALA_290	1.322	1.217	1.409
I	ALA_291	1.39	1.277	1.621
I	LYS_292	1.77	1.784	2.246
I	MET_293	1.481	1.328	1.599
I	LYS_294	1.422	1.366	1.554
I	CYS_295	1.55	1.302	1.448
I	PHE_296	1.687	1.216	1.347
I	GLY_297	1.885	1.352	1.401
I	ASN_298	1.822	1.679	1.615
I	THR_299	2.002	1.789	1.858
I	ALA_300	1.942	1.257	1.474
I	VAL_301	1.801	1.126	1.489
I	ALA_302	1.543	1.374	1.6
I	LYS_303	1.256	1.2	1.358
I	CYS_304	1.164	1.202	1.265
I	ASN_305	1.465	1.712	1.637
I	GLN_306	1.648	1.743	1.51
I	ASN_307	1.698	1.478	1.511
I	HIS_308	1.511	1.376	1.298
I	ASP_309	1.345	1.152	1.049
I	SER_310	1.127	0.833	0.993
I	GLU_311	0.977	0.689	0.932
I	PHE_312	0.868	0.689	0.917
I	CYS_313	0.901	0.769	0.955
I	ASP_314	0.853	0.752	0.933
I	MET_315	0.851	0.799	0.986
I	LEU_316	0.975	0.849	1.022
I	ARG_317	0.967	0.83	0.975
I	LEU_318	0.893	0.855	0.97
I	PHE_319	0.976	0.916	1.04
I	ASP_320	1.088	1.011	1.079
I	TYR_321	1.007	1.004	1.009
I	ASN_322	1.078	1.092	1.189
I	LYS_323	1.225	1.458	1.226
I	ASN_324	1.191	1.465	1.149
I	ALA_325	1.221	1.412	1.55
I	ILE_326	1.419	1.724	1.993
I	LYS_327	1.567	1.76	1.533
I	THR_328	1.638	1.841	1.432
I	LEU_329	2.307	2.004	1.699
I	ASN_330	2.83	2.142	2.329
I	ASP_331	2.745	2.176	2.508
I	GLU_332	2.924	3.51	2.325
I	ALA_333	3.231	1.85	2.63
I	LYS_334	3.456	1.617	2.264
I	LYS_335	3.57	1.392	2.31
I	GLU_336	3.792	1.143	2.239
I	ILE_337	3.216	1.024	1.487
I	ASN_338	2.119	0.973	1.117
I	LEU_339	1.323	0.831	1.088
I	LEU_340	1.073	0.747	0.983
I	SER_341	0.998	0.764	1.085
I	GLN_342	1.376	0.778	1.009
I	ALA_343	1.513	0.796	1.001
I	VAL_344	0.98	0.746	0.958
I	ASN_345	0.844	0.827	0.904
I	ALA_346	0.897	0.806	1.029
I	LEU_347	0.966	0.784	0.93
I	ILE_348	0.905	0.767	0.872
I	SER_349	0.901	0.864	0.93
I	ASP_350	0.936	1.198	0.921
I	ASN_351	0.927	1.153	0.928
I	LEU_352	0.868	0.83	0.879
I	LEU_353	0.818	0.779	0.798
I	MET_354	0.818	0.862	0.826
I	LYS_355	0.833	0.754	0.858
I	ASN_356	0.798	0.689	0.837
I	LYS_357	0.869	0.751	0.804
I	ILE_358	0.997	0.845	0.876
I	LYS_359	0.955	0.824	0.953
I	GLU_360	1.051	0.834	0.936
I	LEU_361	1.294	0.969	0.914
I	MET_362	1.324	1.088	1.074
I	SER_363	1.261	1.089	1.186
I	ILE_364	1.081	1.023	1.248
I	PRO_365	1.055	0.95	1.073
I	TYR_366	0.863	0.773	0.957
I	CYS_367	0.757	0.681	0.954
I	ASN_368	0.943	0.808	1.06
I	TYR_369	0.809	0.707	0.904
I	THR_370	0.823	0.709	1.023
I	LYS_371	0.861	0.733	0.964
I	PHE_372	0.815	0.699	0.921
I	TRP_373	0.847	0.702	0.905
I	TYR_374	0.875	0.702	0.876
I	VAL_375	0.933	0.729	0.862
I	ASN_376	0.994	0.804	0.904
I	HIS_377	1.044	0.951	0.928
I	THR_378	1.316	1.126	1.056
I	LEU_379	1.396	1.331	1.171
I	THR_380	1.285	1.189	1.167
I	GLY_381	1.264	1.031	1.128
I	GLN_382	1.101	0.967	1.057
I	HIS_383	1.08	0.964	1.006
I	THR_384	0.957	0.761	0.894
I	LEU_385	0.918	0.759	0.886
I	PRO_386	0.835	0.693	0.878
I	ARG_387	0.817	0.673	0.87
I	CYS_388	0.817	0.674	0.899
I	TRP_389	0.855	0.708	0.935
I	LEU_390	0.895	0.811	0.958
I	ILE_391	0.91	0.881	0.909
I	ARG_392	1.17	1.197	1.213
I	ASN_393	1.673	1.659	1.857
I	GLY_394	2.074	1.386	1.739
I	SER_395	1.433	1.198	1.329
I	TYR_396	1.13	0.964	1.08
I	LEU_397	1.051	0.958	1.063
I	ASN_398	1.151	1.019	1.133
I	THR_399	1.139	0.969	1.123
I	SER_400	1.3	1.123	1.243
I	GLU_401	1.214	1.109	1.207
I	PHE_402	1.131	0.978	1.128
I	ARG_403	1.242	1.023	1.155
I	ASN_404	1.333	1.057	1.195
I	ASP_405	1.098	0.898	1.036
I	TRP_406	1.03	0.811	0.96
I	ILE_407	1.133	0.91	1.018
I	LEU_408	1.116	0.932	0.991
I	GLU_409	0.961	0.785	0.894
I	SER_410	1.012	0.808	0.859
I	ASP_411	1.087	0.916	0.858
I	HIS_412	1.019	0.862	0.854
I	LEU_413	0.95	0.793	0.806
I	ILE_414	1.033	0.885	0.805
I	SER_415	1.057	0.914	0.871
I	GLU_416	1.026	0.919	0.903
I	MET_417	1.01	0.926	0.94
I	LEU_418	1.021	0.94	0.915
I	SER_419	1.024	0.976	0.924
I	LYS_420	0.974	0.987	0.945
I	GLU_421	0.867	0.888	0.948
I	TYR_422	0.85	0.823	0.931
I	ALA_423	0.942	0.919	0.96
I	GLU_424	0.906	0.932	1.015
I	ARG_425	0.809	0.804	0.962
I	GLN_426	0.826	0.795	0.911
I	GLY_427	0.887	0.863	1.022
I	LYS_428	0.843	0.818	1.044
I	THR_429	0.781	0.736	0.983
I	PRO_430	0.802	0.763	0.974
I	ILE_431	0.781	0.729	0.891
I	THR_432	0.762	0.739	0.934
I	LEU_433	0.754	0.754	0.93
I	VAL_434	0.771	0.74	0.874
I	ASP_435	0.752	0.712	0.841
I	ILE_436	0.741	0.753	0.874
I	CYS_437	0.743	0.781	0.867
I	PHE_438	0.757	0.746	0.803
I	TRP_439	0.735	0.696	0.787
I	SER_440	0.711	0.699	0.805
I	THR_441	0.707	0.746	0.8
I	ILE_442	0.731	0.741	0.805
I	PHE_443	0.702	0.675	0.817
I	PHE_444	0.638	0.639	0.793
I	THR_445	0.657	0.749	0.831
I	ALA_446	0.71	0.776	0.88
I	SER_447	0.716	0.752	0.888
I	LEU_448	0.698	0.765	0.864
I	PHE_449	0.71	0.762	0.862
I	LEU_450	0.755	0.703	0.856
I	HIS_451	0.764	0.695	0.82
I	LEU_452	0.77	0.758	0.857
I	VAL_453	0.892	0.863	0.905
I	GLY_454	0.889	0.846	0.912
I	ILE_455	0.928	0.943	0.984
I	PRO_456	1.01	1.107	1.064
I	THR_457	1.074	1.133	1.141
I	HIS_458	1.152	1.348	1.245
I	ARG_459	1.277	1.684	1.399
I	HIS_460	1.461	2.07	1.567
I	LEU_461	1.72	2.612	1.897
I	LYS_462	1.782	2.88	2.215
I	GLY_463	2.083	3.299	2.618
I	GLU_464	2.045	3.097	2.314
I	ALA_465	1.99	2.881	2.158
I	CYS_466	1.712	2.261	1.832
I	PRO_467	1.774	2.257	1.831
I	LEU_468	1.721	3.044	1.84
I	PRO_469	1.883	2.155	1.997
I	HIS_470	1.809	1.89	1.93
I	LYS_471	1.576	1.705	1.73
I	LEU_472	1.641	2.014	1.777
I	ASP_473	1.659	2.243	1.989
I	SER_474	1.682	2.482	2.129
I	PHE_475	1.992	3.026	2.437
I	GLY_476	1.878	2.68	2.033
I	GLY_477	2.127	2.662	2.182
I	CYS_478	2.143	2.577	2.243
I	ARG_479	2.297	2.805	2.546
I	CYS_480	2.444	2.815	2.554
I	GLY_481	2.847	3.785	2.832
I	LYS_482	2.661	3.515	2.733
I	TYR_483	2.267	3.054	2.346
I	PRO_484	2.471	3.425	2.622
I	ARG_485	2.458	3.916	2.858
I	LEU_486	2.521	4.001	3.088
I	LYS_487	2.422	4.103	3.262
I	LYS_488	2.1	3.708	3.07
I	PRO_489	1.932	3.012	2.306
I	THR_490	1.623	2.429	1.75
I	ILE_491	1.389	2.085	1.528
I	TRP_492	1.176	1.631	1.295
I	HIS_493	1.141	1.532	1.226
I	LYS_494	1.111	1.397	1.178
I	ARG_495	1.321	1.674	1.411
I	HIS_496	1.627	2.198	1.719

## Sheet: RMSF_MACV_GPC_SSP_K33
Chain	ResName	CA_RMSF_dup_1	CA_RMSF_dup_2	CA_RMSF_dup_3
A	GLY_2	1.443	2.53	1.962
A	GLN_3	1.207	2.222	1.175
A	LEU_4	1.268	1.905	1.011
A	ILE_5	1.505	1.771	1.103
A	SER_6	1.514	1.686	1.177
A	PHE_7	1.272	1.547	1.004
A	PHE_8	1.366	1.496	0.945
A	GLN_9	1.614	1.672	1.05
A	GLU_10	1.589	1.591	1.088
A	ILE_11	1.46	1.29	1.08
A	PRO_12	1.426	1.438	1.14
A	VAL_13	1.44	1.465	1.213
A	PHE_14	1.333	1.109	0.99
A	LEU_15	1.188	1.043	0.956
A	GLN_16	1.327	1.213	1.086
A	GLU_17	1.139	1.113	0.935
A	ALA_18	1.231	1.058	0.918
A	LEU_19	1.069	0.896	0.794
A	ASN_20	0.952	0.823	0.715
A	ILE_21	1.051	0.841	0.778
A	ALA_22	1.019	0.821	0.78
A	LEU_23	0.882	0.782	0.673
A	VAL_24	0.97	0.788	0.727
A	ALA_25	1.038	0.782	0.807
A	VAL_26	0.906	0.753	0.743
A	SER_27	0.928	0.772	0.652
A	LEU_28	1.047	0.757	0.758
A	ILE_29	1.017	0.724	0.826
A	ALA_30	0.953	0.713	0.698
A	VAL_31	1.015	0.782	0.696
A	ILE_32	1.135	0.811	0.809
A	LYS_33	1.12	0.756	0.781
A	GLY_34	1.001	0.778	0.701
A	ILE_35	1.122	0.887	0.754
A	ILE_36	1.217	0.859	0.735
A	ASN_37	1.085	0.8	0.712
A	LEU_38	1.152	0.86	0.779
A	TYR_39	1.282	0.868	0.844
A	LYS_40	1.281	0.856	0.802
A	SER_41	1.254	0.857	0.893
A	GLY_42	1.369	0.982	1.057
A	LEU_43	1.248	1.06	1.141
A	PHE_44	1.341	1.148	1.356
A	GLN_45	1.355	1.168	1.273
A	PHE_46	1.369	1.291	1.375
A	ILE_47	1.547	1.453	1.562
A	PHE_48	1.494	1.478	1.553
A	PHE_49	1.456	1.51	1.714
A	LEU_50	1.637	1.681	2.075
A	LEU_51	1.821	1.853	2.274
A	LEU_52	1.847	1.927	2.271
A	ALA_53	1.854	1.938	2.489
A	GLY_54	2.135	2.101	2.612
A	ARG_55	2.261	2.564	2.73
A	SER_56	2.061	2.293	2.521
A	CYS_57	2.195	2.43	2.66
B	GLY_60	2.26	1.316	1.421
B	THR_61	1.497	1.07	1.076
B	PHE_62	1.361	1.085	1.066
B	LYS_63	1.317	1.118	1.072
B	ILE_64	1.228	1.076	1.053
B	GLY_65	1.413	1.322	1.273
B	LEU_66	1.626	1.39	1.245
B	HIS_67	1.812	1.633	1.275
B	THR_68	1.235	1.055	0.859
B	GLU_69	1.201	0.99	0.856
B	PHE_70	1.108	0.888	0.833
B	GLN_71	1.15	0.858	0.837
B	SER_72	1.08	0.79	0.824
B	VAL_73	1.11	0.784	0.873
B	THR_74	1.012	0.708	0.893
B	LEU_75	1.03	0.731	0.907
B	THR_76	0.99	0.783	0.987
B	MET_77	0.929	0.803	0.959
B	GLN_78	0.999	0.86	0.949
B	ARG_79	1.112	0.984	1.025
B	LEU_80	1	0.838	0.989
B	LEU_81	0.895	0.73	0.849
B	ALA_82	1.116	0.918	1.016
B	ASN_83	1.209	0.947	1.087
B	HIS_84	0.943	0.793	1.08
B	SER_85	0.913	0.81	1.07
B	ASN_86	0.893	0.916	1.294
B	GLU_87	0.869	0.841	1.202
B	LEU_88	0.817	0.693	0.977
B	PRO_89	0.798	0.731	0.867
B	SER_90	0.843	0.74	0.887
B	LEU_91	0.744	0.675	0.795
B	CYS_92	0.826	0.683	0.956
B	MET_93	0.883	0.784	1.022
B	LEU_94	1.081	0.901	1.436
B	ASN_95	1.079	1.396	1.627
B	ASN_96	1.143	1.505	1.669
B	SER_97	1.021	1.375	1.462
B	PHE_98	0.986	0.803	1.365
B	TYR_99	0.803	0.736	0.953
B	TYR_100	0.809	0.701	0.933
B	MET_101	0.799	0.719	0.792
B	ARG_102	0.897	0.777	0.911
B	GLY_103	1.107	1.073	1.24
B	GLY_104	1.083	1.185	1.305
B	VAL_105	1.196	1.409	1.491
B	ASN_106	1.02	1.047	1.238
B	THR_107	0.898	0.805	1.018
B	PHE_108	0.853	0.778	1.015
B	LEU_109	0.853	0.744	0.985
B	ILE_110	0.83	0.741	0.888
B	ARG_111	0.897	0.837	1.017
B	VAL_112	0.929	1.006	1.049
B	SER_113	1.044	1.494	1.23
B	ASP_114	1.165	1.321	1.447
B	ILE_115	1.314	1.707	1.584
B	SER_116	1.243	1.502	1.466
B	VAL_117	1.252	1.451	1.51
B	LEU_118	1.215	1.301	1.457
B	MET_119	1.595	1.82	1.892
B	LYS_120	1.636	1.906	1.925
B	GLU_121	1.879	2.021	2.147
B	TYR_122	1.797	1.763	1.916
B	ASP_123	1.421	1.415	1.51
B	VAL_124	1.614	1.671	1.462
B	SER_125	1.34	1.176	1.37
B	ILE_126	1.208	1.055	1.513
B	TYR_127	1.571	1.544	2.061
B	GLU_128	1.642	1.432	2.566
B	PRO_129	1.52	1.267	2.583
B	GLU_130	1.442	1.38	3.003
B	ASP_131	1.299	1.228	2.511
B	LEU_132	1.08	1.132	2.203
B	GLY_133	1.149	1.377	2.51
B	ASN_134	1.243	1.192	2.14
B	CYS_135	1.101	1.091	1.887
B	LEU_136	1.16	1.22	2.661
B	ASN_137	1.286	1.628	2.769
B	LYS_138	1.243	1.46	3.242
B	SER_139	1.368	1.644	2.076
B	ASP_140	1.18	1.758	2.907
B	SER_141	1.151	1.791	2.488
B	SER_142	1.008	1.411	1.622
B	TRP_143	0.935	1.322	1.173
B	ALA_144	0.879	1.215	0.972
B	ILE_145	0.864	1.042	0.94
B	HIS_146	0.883	0.941	1.029
B	TRP_147	0.856	0.895	0.889
B	PHE_148	0.804	0.831	0.766
B	SER_149	0.883	0.718	0.866
B	ASN_150	0.907	0.763	0.931
B	ALA_151	0.914	0.767	0.902
B	LEU_152	0.954	0.825	0.921
B	GLY_153	1.03	0.966	1.072
B	HIS_154	1.001	0.783	1.076
B	ASP_155	1.149	0.872	1.489
B	TRP_156	1.223	0.914	1.914
B	LEU_157	1.604	1.316	2.497
B	MET_158	1.435	0.997	2.083
B	ASP_159	1.193	0.893	1.372
B	PRO_160	1.308	1.01	1.377
B	PRO_161	1.231	1.258	1.391
B	MET_162	1.097	0.968	1.154
B	LEU_163	1.11	0.926	1.099
B	CYS_164	1.097	0.931	1.225
B	ARG_165	1.192	1.052	1.526
B	ASN_166	1.272	1.575	2.273
B	LYS_167	1.348	1.949	3.289
B	THR_168	1.632	1.966	3.194
B	LYS_169	1.638	1.545	2.799
B	LYS_170	1.824	2.435	3.375
B	GLU_171	1.737	2.149	3.621
B	GLY_172	1.347	1.915	2.861
B	SER_173	1.11	1.941	1.928
B	ASN_174	1.033	0.954	1.524
B	ILE_175	0.965	0.809	1.077
B	GLN_176	0.956	0.831	0.945
B	PHE_177	1.072	1.046	0.921
B	ASN_178	1.025	0.937	1.076
B	ILE_179	0.983	0.87	1.084
B	SER_180	1.152	1.06	1.319
B	LYS_181	1.879	1.339	2.147
B	ALA_182	1.925	1.467	2.431
B	ASP_183	2.358	1.579	2.807
B	ASP_184	1.931	1.457	1.871
B	ALA_185	1.624	1.057	1.465
B	ARG_186	1.828	1.163	1.631
B	VAL_187	1.179	1.038	1.419
B	TYR_188	0.965	0.892	1.081
B	GLY_189	0.946	0.873	1.077
B	LYS_190	0.85	0.897	1.048
B	LYS_191	0.858	0.803	0.997
B	ILE_192	0.779	0.674	0.849
B	ARG_193	0.734	0.74	0.834
B	ASN_194	0.771	0.754	0.911
B	GLY_195	0.778	0.695	0.841
B	MET_196	0.711	0.702	0.803
B	ARG_197	0.736	0.76	0.914
B	HIS_198	0.712	0.698	0.864
B	LEU_199	0.691	0.674	0.87
B	PHE_200	0.71	0.786	0.883
B	ARG_201	0.791	1.062	0.915
B	GLY_202	0.998	1.382	1.688
B	PHE_203	0.886	1.117	1.435
B	HIS_204	1.198	1.549	1.332
B	ASP_205	1.159	1.232	1.459
B	PRO_206	1.194	1.75	1.886
B	CYS_207	1.281	1.498	1.811
B	GLU_208	1.819	2.104	2.227
B	GLU_209	2.188	1.93	3.012
B	GLY_210	2.412	2.335	2.858
B	LYS_211	1.761	2.234	2.057
B	VAL_212	1.319	1.62	1.487
B	CYS_213	1.014	1.098	1.239
B	TYR_214	0.932	0.945	1.014
B	LEU_215	0.843	0.829	0.868
B	THR_216	0.904	0.808	1.03
B	ILE_217	0.897	0.768	0.956
B	ASN_218	1.061	0.818	0.938
B	GLN_219	1.011	0.833	1.298
B	CYS_220	1.063	0.872	1.563
B	GLY_221	1.323	1.328	2.363
B	ASP_222	1.652	1.176	2.291
B	PRO_223	2.046	1.304	2.876
B	SER_224	2.267	1.278	2.989
B	SER_225	1.517	1.028	2.307
B	PHE_226	2.038	1.219	3.395
B	ASP_227	1.437	1.153	2.809
B	TYR_228	1.29	0.978	2.307
B	CYS_229	1.294	0.953	1.68
B	GLY_230	1.529	1.177	1.913
B	VAL_231	1.664	1.446	2.143
B	ASN_232	1.821	1.319	2.202
B	HIS_233	1.521	1.075	1.75
B	LEU_234	1.405	1.059	1.601
B	SER_235	1.565	1.132	1.88
B	LYS_236	1.448	1.058	1.9
B	CYS_237	1.212	0.989	1.735
B	GLN_238	1.299	1.134	1.64
B	PHE_239	0.997	0.759	1.01
B	ASP_240	0.909	0.724	0.895
B	HIS_241	0.805	0.666	0.785
B	VAL_242	0.886	0.68	0.812
B	ASN_243	0.692	0.666	0.723
B	THR_244	0.702	0.651	0.764
B	LEU_245	0.822	0.692	0.859
B	HIS_246	0.806	0.667	0.831
B	PHE_247	0.759	0.688	0.837
B	LEU_248	0.841	0.746	1.077
B	VAL_249	1.097	0.852	1.092
B	ARG_250	1.328	1.265	1.274
B	SER_251	1.401	1.328	1.222
B	LYS_252	1.461	1.292	1.252
B	THR_253	1.458	1.213	1.198
B	HIS_254	1.28	0.895	1.186
B	LEU_255	0.958	1.01	1.335
B	ASN_256	1.428	2.289	1.814
C	GLY_280	2.463	3.613	2.513
C	TYR_281	1.451	2.161	1.491
C	CYS_282	1.232	1.558	1.312
C	LEU_283	1.15	1.241	1.28
C	GLU_284	1.111	1.164	1.305
C	GLU_285	1.156	1.261	1.452
C	TRP_286	1.114	1.205	1.423
C	MET_287	1.023	0.921	1.141
C	LEU_288	1.011	0.892	1.089
C	ILE_289	1.101	0.991	1.177
C	ALA_290	1.415	1.387	1.452
C	ALA_291	1.315	1.405	1.544
C	LYS_292	1.46	1.853	1.991
C	MET_293	1.233	1.422	1.419
C	LYS_294	1.288	1.52	1.312
C	CYS_295	1.228	1.703	1.24
C	PHE_296	1.232	1.22	1.052
C	GLY_297	1.363	1.62	1.195
C	ASN_298	1.383	1.459	1.444
C	THR_299	1.502	1.589	1.513
C	ALA_300	1.29	1.614	1.178
C	VAL_301	1.225	1.524	1.158
C	ALA_302	1.346	1.299	1.251
C	LYS_303	1.238	1.262	1.178
C	CYS_304	1.105	1.238	1.235
C	ASN_305	1.284	1.624	1.935
C	GLN_306	1.406	1.718	2.13
C	ASN_307	1.157	1.257	2.056
C	HIS_308	1.199	1.215	1.666
C	ASP_309	1.209	1.053	1.37
C	SER_310	1.116	0.816	1.01
C	GLU_311	0.988	0.639	0.729
C	PHE_312	0.963	0.65	0.72
C	CYS_313	0.97	0.74	0.765
C	ASP_314	0.99	0.631	0.75
C	MET_315	1.114	0.637	0.76
C	LEU_316	1.077	0.753	0.831
C	ARG_317	0.987	0.764	0.828
C	LEU_318	0.975	0.718	0.769
C	PHE_319	1.003	0.769	0.791
C	ASP_320	1.028	0.89	0.913
C	TYR_321	0.923	0.85	0.878
C	ASN_322	1.017	0.819	0.906
C	LYS_323	1.219	0.918	0.996
C	ASN_324	1.163	0.814	1.016
C	ALA_325	1.08	0.907	1.002
C	ILE_326	1.381	1.252	1.284
C	LYS_327	1.512	1.047	1.392
C	THR_328	1.425	0.858	1.607
C	LEU_329	1.824	1.231	1.214
C	ASN_330	2.605	1.245	1.442
C	ASP_331	2.583	1.011	1.892
C	GLU_332	2.152	0.935	2.434
C	ALA_333	2.303	1.075	2.745
C	LYS_334	2.294	0.926	3.345
C	LYS_335	1.886	0.935	2.418
C	GLU_336	1.593	0.783	1.984
C	ILE_337	1.897	0.698	2.353
C	ASN_338	1.475	0.678	1.424
C	LEU_339	0.878	0.775	1.235
C	LEU_340	0.83	0.97	1.132
C	SER_341	0.876	0.902	1.165
C	GLN_342	0.964	0.83	1.145
C	ALA_343	1.034	0.884	1.099
C	VAL_344	1.13	0.867	0.968
C	ASN_345	1.22	0.996	1.024
C	ALA_346	1.219	0.848	0.992
C	LEU_347	1.034	0.729	0.895
C	ILE_348	0.969	0.636	0.846
C	SER_349	0.91	0.738	0.874
C	ASP_350	0.818	0.827	0.863
C	ASN_351	0.739	0.85	0.836
C	LEU_352	0.998	0.782	0.833
C	LEU_353	0.992	0.65	0.801
C	MET_354	0.72	0.792	0.749
C	LYS_355	0.893	0.87	0.753
C	ASN_356	0.681	0.731	0.732
C	LYS_357	0.665	0.748	0.785
C	ILE_358	0.778	0.894	0.818
C	LYS_359	0.799	0.81	0.806
C	GLU_360	0.743	0.819	0.939
C	LEU_361	0.887	0.976	1.112
C	MET_362	0.974	0.88	1.058
C	SER_363	1.02	0.914	1.044
C	ILE_364	0.966	0.811	0.917
C	PRO_365	0.959	0.817	0.942
C	TYR_366	0.886	0.717	0.786
C	CYS_367	0.896	0.642	0.764
C	ASN_368	1.18	0.684	1.001
C	TYR_369	0.852	0.585	0.728
C	THR_370	0.994	0.613	0.762
C	LYS_371	0.993	0.641	0.779
C	PHE_372	0.953	0.655	0.739
C	TRP_373	0.978	0.712	0.739
C	TYR_374	1.009	0.766	0.73
C	VAL_375	1.044	0.841	0.726
C	ASN_376	1.204	0.933	0.804
C	HIS_377	1.48	1.136	0.9
C	THR_378	1.712	1.417	1.182
C	LEU_379	2.02	1.626	1.3
C	THR_380	1.78	1.393	1.24
C	GLY_381	1.459	1.255	1.174
C	GLN_382	1.345	1.091	1.059
C	HIS_383	1.178	0.919	0.873
C	THR_384	1.099	0.822	0.799
C	LEU_385	1.094	0.79	0.806
C	PRO_386	1.005	0.708	0.766
C	ARG_387	0.905	0.655	0.718
C	CYS_388	1.015	0.649	0.74
C	TRP_389	1.026	0.678	0.758
C	LEU_390	0.915	0.711	0.841
C	ILE_391	0.833	0.733	0.905
C	ARG_392	1.145	0.969	1.21
C	ASN_393	1.874	1.505	1.98
C	GLY_394	1.58	1.697	1.598
C	SER_395	1.257	1.066	1.279
C	TYR_396	1.045	0.838	1.014
C	LEU_397	1.004	0.859	0.967
C	ASN_398	1.113	0.937	1.031
C	THR_399	1.101	0.974	1.021
C	SER_400	1.216	1.098	1.161
C	GLU_401	1.144	1.044	1.131
C	PHE_402	1.047	0.985	1.025
C	ARG_403	1.128	1.092	1.084
C	ASN_404	1.179	1.167	1.139
C	ASP_405	1.026	0.971	0.943
C	TRP_406	0.99	0.926	0.859
C	ILE_407	1.092	1.056	0.938
C	LEU_408	1.087	1.036	0.932
C	GLU_409	0.993	0.906	0.826
C	SER_410	1.001	0.953	0.799
C	ASP_411	1.02	1.03	0.869
C	HIS_412	0.996	0.953	0.839
C	LEU_413	0.962	0.884	0.785
C	ILE_414	0.959	0.965	0.834
C	SER_415	0.937	0.958	0.867
C	GLU_416	0.967	0.9	0.846
C	MET_417	0.978	0.939	0.845
C	LEU_418	0.855	0.885	0.788
C	SER_419	0.903	0.883	0.822
C	LYS_420	0.965	0.921	0.872
C	GLU_421	0.882	0.817	0.82
C	TYR_422	0.847	0.788	0.787
C	ALA_423	0.964	0.896	0.888
C	GLU_424	0.969	0.876	0.893
C	ARG_425	0.854	0.788	0.81
C	GLN_426	0.911	0.865	0.836
C	GLY_427	0.924	0.884	0.889
C	LYS_428	0.914	0.832	0.871
C	THR_429	0.842	0.732	0.758
C	PRO_430	1.024	0.861	0.822
C	ILE_431	0.936	0.859	0.794
C	THR_432	1.064	0.949	0.852
C	LEU_433	1.008	0.851	0.802
C	VAL_434	0.936	0.756	0.803
C	ASP_435	0.981	0.854	0.858
C	ILE_436	1.056	0.889	0.847
C	CYS_437	0.971	0.769	0.791
C	PHE_438	1.074	0.727	0.859
C	TRP_439	1.15	0.775	0.894
C	SER_440	1.034	0.792	0.842
C	THR_441	1.093	0.895	0.844
C	ILE_442	1.215	0.908	0.92
C	PHE_443	1.151	0.799	0.903
C	PHE_444	1.092	0.794	0.808
C	THR_445	1.222	0.879	0.815
C	ALA_446	1.273	0.923	0.826
C	SER_447	1.204	0.866	0.819
C	LEU_448	1.236	0.899	0.762
C	PHE_449	1.37	0.908	0.699
C	LEU_450	1.312	0.895	0.77
C	HIS_451	1.28	0.924	0.816
C	LEU_452	1.385	1.005	0.829
C	VAL_453	1.444	1.264	0.898
C	GLY_454	1.355	1.194	0.922
C	ILE_455	1.337	1.219	1.117
C	PRO_456	1.415	1.426	1.419
C	THR_457	1.459	1.368	1.431
C	HIS_458	1.648	1.401	1.678
C	ARG_459	2.093	1.694	2.1
C	HIS_460	2.532	2.059	2.481
C	LEU_461	3.146	2.472	3.187
C	LYS_462	3.608	3.502	4.26
C	GLY_463	3.948	3.956	4.602
C	GLU_464	3.557	3.859	4.377
C	ALA_465	3.129	2.805	3.871
C	CYS_466	2.663	2.215	2.919
C	PRO_467	2.938	2.381	3.319
C	LEU_468	3.032	2.253	3.127
C	PRO_469	3.089	2.017	2.73
C	HIS_470	2.865	1.739	2.223
C	LYS_471	2.598	1.748	2.13
C	LEU_472	2.766	1.926	2.511
C	ASP_473	2.991	1.958	2.726
C	SER_474	3.361	2.228	3.261
C	PHE_475	3.723	2.449	3.824
C	GLY_476	4.139	2.311	3.643
C	GLY_477	3.104	2.344	3.462
C	CYS_478	2.865	1.864	2.614
C	ARG_479	2.894	1.724	2.484
C	CYS_480	3.041	1.738	2.46
C	GLY_481	3.189	2.233	3.211
C	LYS_482	3.365	2.427	3.472
C	TYR_483	3.276	2.504	3.499
C	PRO_484	4.189	2.762	3.578
C	ARG_485	4.601	2.643	4.045
C	LEU_486	4.613	3.052	4.615
C	LYS_487	5.221	2.902	4.399
C	LYS_488	4.6	2.821	3.659
C	PRO_489	3.946	2.705	3.214
C	THR_490	3.032	2.278	2.906
C	ILE_491	2.569	2.116	2.519
C	TRP_492	2.087	1.701	2.08
C	HIS_493	1.785	1.663	1.912
C	LYS_494	1.505	1.506	1.58
C	ARG_495	1.825	1.687	1.656
C	HIS_496	2.373	2.141	2.084
D	GLY_2	2.129	1.366	1.257
D	GLN_3	1.697	1.124	1.027
D	LEU_4	1.379	1.068	1.038
D	ILE_5	1.654	1.161	1.259
D	SER_6	1.611	1.103	1.273
D	PHE_7	1.223	0.945	1.081
D	PHE_8	1.264	1.039	1.099
D	GLN_9	1.457	1.203	1.128
D	GLU_10	1.306	1.14	1.113
D	ILE_11	1.203	1.126	1.13
D	PRO_12	1.273	1.148	1.094
D	VAL_13	1.286	1.168	1.071
D	PHE_14	1.193	1.207	1.123
D	LEU_15	1.057	1.082	1.071
D	GLN_16	1.324	1.217	1.23
D	GLU_17	1.077	1.16	1.188
D	ALA_18	1.124	1.151	1.092
D	LEU_19	0.914	1.082	0.953
D	ASN_20	0.854	0.904	0.883
D	ILE_21	0.984	0.916	0.91
D	ALA_22	0.899	0.934	0.902
D	LEU_23	0.839	0.854	0.879
D	VAL_24	0.968	0.859	0.893
D	ALA_25	0.948	0.847	0.878
D	VAL_26	0.959	0.897	0.867
D	SER_27	0.983	0.9	0.856
D	LEU_28	0.909	0.856	0.866
D	ILE_29	0.872	0.846	0.838
D	ALA_30	0.867	0.865	0.786
D	VAL_31	0.912	0.844	0.844
D	ILE_32	0.893	0.866	0.88
D	LYS_33	0.833	0.83	0.777
D	GLY_34	0.871	0.779	0.803
D	ILE_35	0.898	0.829	0.886
D	ILE_36	0.836	0.832	0.827
D	ASN_37	0.82	0.76	0.762
D	LEU_38	0.891	0.802	0.887
D	TYR_39	0.923	0.894	0.999
D	LYS_40	0.934	0.853	0.946
D	SER_41	0.959	0.783	1.004
D	GLY_42	1.041	0.905	1.243
D	LEU_43	1.04	0.928	1.313
D	PHE_44	1.117	1.046	1.387
D	GLN_45	1.18	1.129	1.386
D	PHE_46	1.207	1.152	1.483
D	ILE_47	1.284	1.241	1.702
D	PHE_48	1.351	1.318	1.714
D	PHE_49	1.402	1.419	1.694
D	LEU_50	1.524	1.451	1.95
D	LEU_51	1.614	1.417	2.086
D	LEU_52	1.685	1.519	2.05
D	ALA_53	1.655	1.587	2.069
D	GLY_54	2.233	1.806	2.538
D	ARG_55	2.464	1.889	2.539
D	SER_56	3.662	2.103	2.71
D	CYS_57	3.151	2.168	2.765
E	GLY_60	1.611	1.388	3.286
E	THR_61	1.281	1	2.37
E	PHE_62	1.306	0.981	1.27
E	LYS_63	1.327	0.963	1.226
E	ILE_64	1.269	0.952	1.124
E	GLY_65	1.497	1.027	1.173
E	LEU_66	1.614	1.011	1.207
E	HIS_67	1.525	0.944	1.113
E	THR_68	1.166	0.868	0.988
E	GLU_69	1.126	0.844	1.084
E	PHE_70	1.032	0.801	1.028
E	GLN_71	1.025	0.815	1.062
E	SER_72	0.983	0.811	1.054
E	VAL_73	0.994	0.862	1.014
E	THR_74	0.892	0.8	0.916
E	LEU_75	0.976	0.78	0.881
E	THR_76	0.978	0.825	0.864
E	MET_77	0.952	0.821	0.934
E	GLN_78	1.018	0.868	1.228
E	ARG_79	1.063	0.981	1.486
E	LEU_80	1.079	0.952	1.308
E	LEU_81	1.063	0.829	1.254
E	ALA_82	1.121	1.055	1.821
E	ASN_83	1.222	1.339	1.949
E	HIS_84	1.115	1.338	1.395
E	SER_85	1.124	1.522	1.654
E	ASN_86	1.325	1.813	1.965
E	GLU_87	1.247	1.051	1.907
E	LEU_88	0.991	0.815	1.479
E	PRO_89	1.053	0.771	1.511
E	SER_90	0.848	0.799	1.614
E	LEU_91	0.779	0.812	1.391
E	CYS_92	0.834	0.962	1.292
E	MET_93	0.922	1.047	1.321
E	LEU_94	1.251	1.238	1.599
E	ASN_95	1.357	1.547	1.961
E	ASN_96	1.298	1.763	2.006
E	SER_97	1.247	1.7	1.77
E	PHE_98	1.062	1.201	1.581
E	TYR_99	0.876	0.994	1.441
E	TYR_100	0.848	0.924	1.43
E	MET_101	0.834	0.829	1.439
E	ARG_102	1.098	0.863	1.42
E	GLY_103	1.658	1.097	1.646
E	GLY_104	1.813	1.279	2.004
E	VAL_105	1.693	1.625	1.839
E	ASN_106	1.107	1.173	2.342
E	THR_107	0.904	0.987	1.655
E	PHE_108	0.932	0.929	1.486
E	LEU_109	0.975	0.991	1.503
E	ILE_110	1.003	0.949	1.449
E	ARG_111	1.194	1.098	1.567
E	VAL_112	1.241	1.12	1.624
E	SER_113	1.451	1.383	1.859
E	ASP_114	1.566	1.422	2.047
E	ILE_115	1.819	1.766	2.118
E	SER_116	1.737	1.758	1.933
E	VAL_117	1.952	1.85	1.904
E	LEU_118	2.056	1.657	1.829
E	MET_119	2.41	2.048	2.185
E	LYS_120	2.499	2.15	2.183
E	GLU_121	2.482	2.537	2.47
E	TYR_122	2.619	2.064	2.369
E	ASP_123	2.352	1.744	1.938
E	VAL_124	2.09	1.681	1.81
E	SER_125	1.904	1.378	1.722
E	ILE_126	1.797	1.329	1.578
E	TYR_127	1.926	1.562	1.743
E	GLU_128	1.938	1.452	1.843
E	PRO_129	1.999	1.467	1.907
E	GLU_130	2.004	1.336	2.024
E	ASP_131	1.954	1.301	1.785
E	LEU_132	1.834	1.22	1.92
E	GLY_133	1.767	1.395	2.492
E	ASN_134	2.046	1.587	2.262
E	CYS_135	1.861	1.383	1.669
E	LEU_136	1.596	1.313	1.851
E	ASN_137	1.806	1.785	2.109
E	LYS_138	1.611	2.139	1.747
E	SER_139	1.845	2.544	1.947
E	ASP_140	2.249	1.503	1.721
E	SER_141	1.819	1.182	2.047
E	SER_142	1.665	1.156	1.419
E	TRP_143	1.48	1.085	1.409
E	ALA_144	1.19	0.909	1.322
E	ILE_145	1.113	0.899	1.253
E	HIS_146	1.465	0.998	1.255
E	TRP_147	1.369	0.94	1.21
E	PHE_148	0.989	0.857	1.197
E	SER_149	1.217	0.925	1.21
E	ASN_150	1.484	1.089	1.199
E	ALA_151	1.318	1.125	1.184
E	LEU_152	1.202	0.974	1.231
E	GLY_153	1.473	1.105	1.249
E	HIS_154	1.47	1.104	1.389
E	ASP_155	1.712	1.318	1.674
E	TRP_156	1.753	1.319	1.805
E	LEU_157	2.031	1.63	2.054
E	MET_158	2.03	1.361	2.077
E	ASP_159	1.767	1.192	1.662
E	PRO_160	1.757	1.385	1.642
E	PRO_161	1.697	1.333	1.657
E	MET_162	1.467	1.265	1.488
E	LEU_163	1.664	1.275	1.52
E	CYS_164	1.749	1.217	1.536
E	ARG_165	1.995	1.538	1.77
E	ASN_166	2.142	1.766	2.165
E	LYS_167	2.178	1.82	2.366
E	THR_168	2.539	2.254	2.899
E	LYS_169	2.497	2.303	2.884
E	LYS_170	2.305	2.403	3.171
E	GLU_171	2.204	1.944	2.773
E	GLY_172	1.782	1.706	2.071
E	SER_173	1.573	1.504	1.853
E	ASN_174	1.695	1.336	1.55
E	ILE_175	1.474	1.083	1.374
E	GLN_176	1.412	1.133	1.397
E	PHE_177	1.27	0.971	1.445
E	ASN_178	1.588	1.061	1.529
E	ILE_179	1.71	0.898	1.623
E	SER_180	2.086	1.044	2.027
E	LYS_181	1.721	1.17	2.483
E	ALA_182	2.371	1.382	3.833
E	ASP_183	2.942	1.763	4.659
E	ASP_184	2.676	1.713	4.212
E	ALA_185	1.84	1.185	3.142
E	ARG_186	1.324	0.997	2.874
E	VAL_187	1.185	0.996	1.913
E	TYR_188	1.095	0.878	1.864
E	GLY_189	0.994	0.871	1.861
E	LYS_190	0.993	0.891	1.434
E	LYS_191	0.956	0.865	1.286
E	ILE_192	0.862	0.791	1.258
E	ARG_193	0.812	0.975	1.142
E	ASN_194	0.804	1.062	1.057
E	GLY_195	0.808	0.957	0.98
E	MET_196	0.733	0.986	1.114
E	ARG_197	0.764	1.157	1.068
E	HIS_198	0.799	1.183	0.964
E	LEU_199	0.766	1.184	1.111
E	PHE_200	0.753	1.359	1.33
E	ARG_201	0.808	1.807	1.518
E	GLY_202	0.938	2.064	1.697
E	PHE_203	0.82	1.528	1.543
E	HIS_204	1.049	1.609	1.766
E	ASP_205	0.991	1.276	1.759
E	PRO_206	1.118	1.533	1.979
E	CYS_207	1.288	1.335	1.869
E	GLU_208	2.086	1.536	3.067
E	GLU_209	2.557	1.713	2.924
E	GLY_210	3.142	1.969	3.091
E	LYS_211	2.376	1.659	2.66
E	VAL_212	1.834	1.377	2.119
E	CYS_213	1.477	1.088	1.768
E	TYR_214	1.274	1.064	1.582
E	LEU_215	1.121	0.924	1.44
E	THR_216	1.236	1.031	1.515
E	ILE_217	1.156	0.977	1.437
E	ASN_218	1.213	1.216	1.563
E	GLN_219	1.153	1.044	1.611
E	CYS_220	1.208	1.085	1.69
E	GLY_221	1.584	1.644	2.02
E	ASP_222	1.588	1.511	1.945
E	PRO_223	1.813	1.63	2.208
E	SER_224	1.647	1.504	1.931
E	SER_225	1.418	1.272	1.824
E	PHE_226	1.553	2.193	2.257
E	ASP_227	1.752	1.581	2.017
E	TYR_228	1.383	1.346	1.769
E	CYS_229	1.345	1.265	1.78
E	GLY_230	1.769	1.501	2.056
E	VAL_231	1.795	1.515	2.151
E	ASN_232	1.714	1.568	1.951
E	HIS_233	1.479	1.484	1.75
E	LEU_234	1.403	1.308	1.685
E	SER_235	1.465	1.348	1.669
E	LYS_236	1.391	1.301	1.582
E	CYS_237	1.243	1.172	1.485
E	GLN_238	1.289	1.131	1.584
E	PHE_239	0.989	0.922	1.382
E	ASP_240	0.867	1.307	1.158
E	HIS_241	0.795	0.923	1.034
E	VAL_242	0.864	0.961	0.985
E	ASN_243	0.847	1.063	1.142
E	THR_244	0.878	0.793	1.014
E	LEU_245	0.923	0.959	0.812
E	HIS_246	0.823	0.964	0.967
E	PHE_247	0.79	0.908	1.056
E	LEU_248	0.856	1.12	0.789
E	VAL_249	0.978	1.214	0.757
E	ARG_250	1.504	1.369	0.776
E	SER_251	1.681	1.256	0.889
E	LYS_252	1.481	1.394	0.947
E	THR_253	1.155	1.251	1.064
E	HIS_254	0.998	1.079	0.978
E	LEU_255	0.999	1.045	1.33
E	ASN_256	1.43	1.079	1.279
F	GLY_280	2.182	2.585	2.692
F	TYR_281	1.836	1.516	1.519
F	CYS_282	1.435	1.312	1.348
F	LEU_283	1.267	1.176	1.269
F	GLU_284	1.215	1.203	1.254
F	GLU_285	1.187	1.156	1.213
F	TRP_286	1.147	1.116	1.061
F	MET_287	1.01	0.928	0.926
F	LEU_288	0.969	0.929	0.956
F	ILE_289	1.053	0.968	0.96
F	ALA_290	1.454	1.241	1.233
F	ALA_291	1.387	1.211	1.32
F	LYS_292	1.545	1.354	1.669
F	MET_293	1.352	1.236	1.474
F	LYS_294	1.378	1.166	1.416
F	CYS_295	1.45	1.205	1.435
F	PHE_296	1.241	1.163	1.401
F	GLY_297	1.377	1.404	1.564
F	ASN_298	1.507	1.601	1.717
F	THR_299	1.557	1.616	1.712
F	ALA_300	1.37	1.388	1.352
F	VAL_301	1.433	1.377	1.39
F	ALA_302	1.343	1.511	1.679
F	LYS_303	1.087	1.376	1.513
F	CYS_304	1.025	1.338	1.628
F	ASN_305	1.27	1.742	2.334
F	GLN_306	1.291	1.786	2.416
F	ASN_307	1.021	1.479	2.114
F	HIS_308	1.237	1.583	2.585
F	ASP_309	1.451	1.55	2.333
F	SER_310	1.086	1.144	1.379
F	GLU_311	0.872	0.936	1.029
F	PHE_312	0.869	0.872	0.94
F	CYS_313	0.91	0.979	0.955
F	ASP_314	0.877	0.981	0.827
F	MET_315	0.917	0.983	0.88
F	LEU_316	0.903	1.009	0.89
F	ARG_317	0.862	1.001	0.795
F	LEU_318	0.825	0.945	0.772
F	PHE_319	0.892	0.987	0.858
F	ASP_320	0.916	1.021	0.877
F	TYR_321	0.892	0.966	0.78
F	ASN_322	0.844	1.148	0.829
F	LYS_323	0.973	1.506	1.043
F	ASN_324	1.025	1.288	1.084
F	ALA_325	1.01	1.037	1.007
F	ILE_326	1.248	1.313	1.305
F	LYS_327	1.388	1.572	1.649
F	THR_328	1.191	1.895	1.833
F	LEU_329	1.168	2.008	2.225
F	ASN_330	1.493	2.075	2.853
F	ASP_331	1.714	2.243	2.827
F	GLU_332	1.718	2.104	2.216
F	ALA_333	1.769	2.214	2.779
F	LYS_334	1.434	1.764	2.932
F	LYS_335	1.518	1.826	3.083
F	GLU_336	1.411	1.746	3.3
F	ILE_337	0.915	1.369	2.448
F	ASN_338	0.869	1.292	1.612
F	LEU_339	0.733	1.288	1.271
F	LEU_340	0.891	1.104	1.136
F	SER_341	1.051	1.092	1.092
F	GLN_342	1.214	1.29	1.065
F	ALA_343	0.92	1.221	0.917
F	VAL_344	0.891	1.11	0.866
F	ASN_345	0.821	1.065	0.917
F	ALA_346	0.812	1.031	0.851
F	LEU_347	0.775	0.948	0.754
F	ILE_348	0.777	0.916	0.817
F	SER_349	0.934	1.055	0.984
F	ASP_350	0.824	0.936	0.884
F	ASN_351	0.849	0.894	1.064
F	LEU_352	0.859	0.852	1.02
F	LEU_353	0.718	0.748	0.933
F	MET_354	0.657	0.738	1.119
F	LYS_355	0.708	0.81	1.253
F	ASN_356	0.699	0.772	1.046
F	LYS_357	0.69	0.754	1.175
F	ILE_358	0.783	0.791	1.454
F	LYS_359	0.825	0.808	1.295
F	GLU_360	0.763	0.834	1.185
F	LEU_361	0.889	0.898	1.443
F	MET_362	1.1	0.908	1.611
F	SER_363	1.022	1.005	1.433
F	ILE_364	1.003	0.981	1.363
F	PRO_365	0.956	0.958	1.211
F	TYR_366	0.809	0.902	1.101
F	CYS_367	0.825	0.792	1.043
F	ASN_368	1.013	0.858	1.018
F	TYR_369	0.833	0.839	0.885
F	THR_370	0.894	0.786	0.869
F	LYS_371	0.848	0.755	0.909
F	PHE_372	0.854	0.756	0.904
F	TRP_373	0.882	0.753	0.96
F	TYR_374	0.911	0.784	0.932
F	VAL_375	0.965	0.796	0.896
F	ASN_376	1.062	0.85	0.967
F	HIS_377	1.261	0.864	0.99
F	THR_378	1.412	1.138	1.317
F	LEU_379	1.615	1.198	1.263
F	THR_380	1.536	1.209	1.231
F	GLY_381	1.336	1.195	1.254
F	GLN_382	1.304	1.138	1.133
F	HIS_383	1.079	0.971	1.045
F	THR_384	0.979	0.9	0.855
F	LEU_385	0.958	0.874	0.922
F	PRO_386	0.898	0.779	0.886
F	ARG_387	0.836	0.756	0.872
F	CYS_388	0.885	0.765	0.902
F	TRP_389	0.914	0.747	0.998
F	LEU_390	0.889	0.797	1.069
F	ILE_391	0.915	0.861	1.072
F	ARG_392	1.149	1.191	1.394
F	ASN_393	1.51	1.754	1.942
F	GLY_394	2.106	1.656	1.621
F	SER_395	1.18	1.166	1.419
F	TYR_396	1.025	0.905	1.197
F	LEU_397	1.046	0.89	1.198
F	ASN_398	1.166	0.973	1.288
F	THR_399	1.164	0.985	1.265
F	SER_400	1.316	1.108	1.373
F	GLU_401	1.268	1.1	1.339
F	PHE_402	1.166	1.031	1.213
F	ARG_403	1.251	1.08	1.249
F	ASN_404	1.324	1.158	1.234
F	ASP_405	1.112	0.99	1.063
F	TRP_406	1.058	0.91	0.983
F	ILE_407	1.189	1.009	1.023
F	LEU_408	1.172	1.034	0.998
F	GLU_409	1.026	0.903	0.88
F	SER_410	1.043	0.888	0.88
F	ASP_411	1.096	0.972	0.932
F	HIS_412	1.012	0.951	0.87
F	LEU_413	0.963	0.874	0.813
F	ILE_414	1.03	0.983	0.861
F	SER_415	0.975	0.967	0.847
F	GLU_416	0.969	0.937	0.894
F	MET_417	1.006	0.943	0.889
F	LEU_418	0.952	0.889	0.829
F	SER_419	0.947	0.886	0.857
F	LYS_420	1.002	0.934	0.915
F	GLU_421	0.92	0.82	0.825
F	TYR_422	0.865	0.76	0.797
F	ALA_423	0.968	0.892	0.884
F	GLU_424	0.973	0.91	0.882
F	ARG_425	0.875	0.794	0.802
F	GLN_426	0.896	0.826	0.816
F	GLY_427	0.951	0.906	0.836
F	LYS_428	0.983	0.873	0.82
F	THR_429	0.873	0.768	0.754
F	PRO_430	0.901	0.766	0.788
F	ILE_431	0.838	0.869	0.778
F	THR_432	0.795	0.849	0.796
F	LEU_433	0.803	0.797	0.804
F	VAL_434	0.778	0.846	0.81
F	ASP_435	0.756	0.83	0.776
F	ILE_436	0.799	0.796	0.806
F	CYS_437	0.809	0.828	0.829
F	PHE_438	0.799	0.881	0.792
F	TRP_439	0.787	0.859	0.776
F	SER_440	0.845	0.81	0.776
F	THR_441	0.812	0.833	0.766
F	ILE_442	0.811	0.961	0.795
F	PHE_443	0.869	0.942	0.783
F	PHE_444	0.86	0.822	0.704
F	THR_445	0.842	0.902	0.781
F	ALA_446	0.89	1.053	0.893
F	SER_447	0.967	1.021	0.909
F	LEU_448	0.917	0.933	0.858
F	PHE_449	0.879	0.832	0.85
F	LEU_450	1.077	0.777	0.814
F	HIS_451	1.305	0.836	0.824
F	LEU_452	1.29	0.905	0.887
F	VAL_453	1.272	0.941	1.024
F	GLY_454	1.214	0.974	1.048
F	ILE_455	1.108	1.11	1.137
F	PRO_456	1.215	1.356	1.377
F	THR_457	1.208	1.251	1.423
F	HIS_458	1.327	1.512	1.681
F	ARG_459	1.531	1.868	1.899
F	HIS_460	1.678	2.183	2.079
F	LEU_461	1.977	2.591	2.367
F	LYS_462	2.117	2.879	2.5
F	GLY_463	2.248	3.184	2.652
F	GLU_464	2.137	2.963	2.561
F	ALA_465	2.022	2.743	2.414
[truncated: 501 more rows]
