# Supplementary material for: Molecular organization of the New World arenavirus spike glycoprotein complex
Source: Nat Microbiol. 2025 Aug 8;10(9):2207–20. doi: 10.1038/s41564-025-02085-6 (PMC12408356; doi:10.1038/s41564-025-02085-6)
Supplement: Supplementary file 4 — Statistical source data. [file 41564_2025_2085_MOESM4_ESM.xlsx]

## Sheet: Figure 1c
	WT JUNV GPC
	PE-positive cells (%)
	CR1-07			CR1-10			CR1-28			AHF1-B7			AHF3-C5			AHF3-E8.2			TfR1-sAD-Fc			Isotype control
log10(protein(µg ml-1)
2	85.6286	82.9108	73.8652	84.2045	81.4503	73.3814	88.1459	82.5358	76.1273	75.2101	73.7435	76.2443	75.6336	72.5283	75.0356	78.5727	75.6504	75.5364	89.3575	81.2154	78.5056	0.351729	0.53762	1.95939
1	84.6481	83.9179	73.4876	68.4808	65.177	61.1395	86.1952	83.2828	74.8053	73.0186	72.5814	74.9848	73.4208	73.7322	75.5678	76.0281	75.7242	70.7105	81.6377	73.7192	72.4289	0.022419	1.725	0.0230987
0	74.0957	74.8076	69.6374	51.7686	47.2975	53.2031	87.7585	84.4582	78.8709	71.9117	72.5226	74.3132	74.5119	67.6851	75.4585	75.8487	74.0821	70.9407	63.9349	53.8115	67.9513	0.0290647	0.490289	0.01341
-1	28.8147	35.4208	38.6883	21.1644	21.6452	22.0414	81.2849	80.4512	75.135	62.0852	57.401	72.9174	72.787	74.8361	78.3728	78.2202	76.5813	73.7682	19.8798	15.4205	29.0793	0.005154	0.064288	0.00364433
-2	5.83806	10.9814	19.2874	6.84998	8.89509	9.87182	41.6774	47.8362	55.7342	20.9235	23.996	54.2083	32.9737	40.9276	65.0466	54.0959	60.1359	69.5145	2.15045	1.48403	10.1296	0.0104	0.0468073	0.010678
-3	0.291313	0.476367	7.96678	1.62764	2.27478	4.1468	14.7099	20.8314	19.6795	5.28295	8.60971	19.6145	7.89514	17.5473	26.1526	18.285	29.3453	32.9149	0.226591	0.084323	2.38673	0.0179887	0.0528483	0.00685533
-4	0.184687	0.0834623	0.265986	0.229844	0.119524	0.121496	4.50708	8.39684	5.43764	0.732858	2.22732	7.10626	0.284505	3.55923	6.69282	4.04066	14.9551	13.7694	0.198628	0.035433	0.231776	0.0121393	0.016159	0.003524
-5	0.158174	0.05159	0.0594043	0.183079	0.074951	0.0903277	3.16247	1.99588	0.195962	0.322905	1.68369	0.477906	0.025754	1.06972	0.252898	0.795083	7.98882	1.61369	0.251649	0.077032	0.102086	0.0142503	0.509845	0.0174343
	K33A JUNV GPC
	PE-positive cells (%)
	CR1-07			CR1-10			CR1-28			AHF1-B7			AHF3-C5			AHF3-E8.2			TfR1-sAD-Fc			Isotype control
log10(protein(µg ml-1)
2	78.2553	77.634	77.5868	82.5138	80.8401	79.772	81.9791	76.9177	76.6145	80.9194	69.0071	67.8438	81.7918	71.1221	69.6083	80.7016	67.4264	68.9596	80.861	76.4502	76.6606	0.645369	4.57863	2.27922
1	78.8117	76.0406	75.329	76.4467	64.7372	64.1119	81.9342	72.8311	71.4778	80.7943	70.3073	69.8375	79.9477	71.0044	70.9137	78.434	67.2934	66.8352	77.3021	71.9997	71.6198	0.115175	1.09571	1.05564
0	74.891	72.4803	71.0924	64.1287	47.8394	45.7708	84.1726	75.2254	76.2237	82.4296	68.9222	67.3625	80.4165	71.115	71.5026	73.9175	70.0717	68.7095	62.6152	60.6066	63.4657	0.0663563	1.47512	1.16946
-1	51.7395	36.4223	35.7627	33.693	25.0595	24.3858	82.1562	68.6599	69.0848	79.3833	70.2119	68.7172	84.5593	73.0827	72.4832	76.4509	73.6828	74.3846	19.7086	23.6948	22.4242	0.017012	0.137397	0.117483
-2	15.8088	11.1019	10.0902	9.48792	8.01707	7.44772	61.4782	35.2748	34.5655	38.2687	52.6926	54.1767	56.0617	56.9895	56.9078	64.9787	58.7376	60.3929	2.63059	5.62564	5.98321	0.011148	0.189429	0.0758803
-3	2.58465	1.79	1.77762	4.16249	3.54838	3.70673	25.0227	14.8485	15.6917	9.89168	25.5679	23.5664	13.8212	21.7896	22.52	27.1746	36.5693	36.5845	0.639653	0.920557	0.96427	0.013311	0.149647	0.0535395
-4	0.280721	0.19847	0.2124	0.838909	0.283912	0.351981	9.79847	6.94843	6.66187	2.05166	15.5572	16.9204	1.68513	11.5024	12.5464	10.0078	23.8519	24.6273	1.28386	0.0995567	0.0839047	0.00390433	0.142618	0.297135
-5	0.136632	0.0658043	0.0497711	1.07455	0.107675	0.0846423	5.51466	2.69802	2.67209	0.919911	13.344	13.1423	0.173496	7.68699	7.51906	3.98145	15.7414	13.7681	1.06705	0.0792123	0.0628077	0.00600233	0.064526	0.0821317

## Sheet: Figure 1d
	log10(protein(µg ml-1)
EC50 Value	CR1-07	CR1-10	CR1-28	AHF1-B7	AHF3-C5	AHF3-E8.2	TfR1-sAD-Fc
WT JUNV GPC	0.1885	0.636	0.01149	0.02369	0.01203	0.003968	0.3656
K33A JUNV GPC	0.07156	0.3085	0.006066	0.007579	0.004096	0.002044	0.2692
