# Supplementary material for: Molecular organization of the New World arenavirus spike glycoprotein complex
Source: Nat Microbiol. 2025 Aug 8;10(9):2207–20. doi: 10.1038/s41564-025-02085-6 (PMC12408356; doi:10.1038/s41564-025-02085-6)
Supplement: Supplementary file 5 — Statistical source data. [file 41564_2025_2085_MOESM5_ESM.xlsx]

## Sheet: Figure 2b
	WT MACV GPC
	PE-positive cells (%)
	CR1-07			AHF2-A2			AHF1-B7			AHF4-F2			AHF4-H10.2			TfR1-sAD-Fc			Isotype control
log10(protein(µg ml-1)
2	82.1286	82.5216	82.3456	72.1923	82.4213	74.423	78.5268	54.1689	62.0301	73.9871	84.0582	76.419	77.8035	77.1123	81.8109	76.287	75.3792	73.0769	0.495165	0.0532917	0.184618
1	83.1805	79.2648	79.1773	64.9617	80.4704	67.5958	67.2795	34.6357	36.7234	69.2694	78.9563	72.0692	77.5926	70.36	72.0664	64.8012	70.8917	65.3509	0.41485	0.0556827	0.178293
0	83.7402	70.6745	79.0669	68.8319	77.269	63.833	40.2632	17.4194	15.3342	62.6529	75.5706	67.8004	76.6211	72.0258	66.2736	53.3699	59.6998	57.9568	0.334815	0.0467817	0.105975
-1	74.5157	38.0465	56.176	62.4094	73.695	57.5216	12.4896	6.73113	3.19271	49.9582	64.839	67.5137	75.0982	64.5173	67.5259	23.847	21.2536	20.0638	0.323262	0.0238383	0.128462
-2	32.3297	10.4689	16.49	27.5642	30.3614	31.8201	2.33726	2.78529	0.34085	20.1705	21.7004	28.5319	45.7603	21.621	33.9508	5.88958	5.23061	4.03681	0.345616	0.0224743	0.100303
-3	9.95915	1.49778	5.53586	7.65928	8.22387	12.8443	0.64087	2.37449	0.130854	6.37759	6.4233	10.4715	17.8908	9.56065	14.4374	1.45698	0.081639	0.261874	0.320225	0.024415	0.104329
-4	2.97407	0.163284	1.83294	2.20132	3.15469	3.27048	0.425541	2.57102	0.11224	1.87714	2.17967	2.89087	10.1922	5.42644	6.50234	1.3123	0.021141	0.0374177	0.300194	0.0144023	0.135275
-5	2.09066	0.0870443	1.24068	1.39759	1.15208	1.70699	0.470781	2.36581	0.104375	1.57666	0.796768	2.18364	7.43143	2.93175	6.46387	1.41817	0.0696807	0.0589893	0.415635	0.0193817	0.111793
	K33A MACV GPC
	PE-positive cells (%)
	CR1-07			AHF2-A2			AHF1-B7			AHF4-F2			AHF4-H10.2			TfR1-sAD-Fc			Isotype control
log10(protein(µg ml-1)
2	86.7456	89.0948	74.7919	84.2463	80.854	76.73	72.3519	75.3757	64.0715	84.8508	80.586	79.0761	86.15	88.1595	83.608	81.7646	77.7966	77.6195	0.0528883	0.085939	0.0691923
1	87.9642	85.1093	72.4156	83.453	78.2159	74.909	55.7675	57.3685	50.2518	84.1121	78.0735	74.9546	84.3711	79.3926	77.3554	75.8355	71.3756	73.4111	0.027935	0.067661	0.049423
0	86.1895	81.6213	70.0365	82.9679	76.1828	74.133	31.0831	34.0554	30.4858	84.1459	73.6324	74.9545	83.1589	77.3153	76.5467	76.8635	67.3145	73.9199	0.0189467	0.0694963	0.032485
-1	55.867	59.4626	44.125	78.2462	69.0494	76.449	10.3756	18.5708	11.1225	75.8627	67.6309	67.7218	72.6019	75.0455	78.9032	29.6824	36.7101	34.3415	0.0165853	0.0500217	0.038003
-2	17.823	21.4098	9.81387	29.5588	25.1883	35.8476	1.27354	4.89595	2.78285	27.4183	32.1372	18.8935	30.6623	48.0295	34.9027	6.84848	8.71161	6.81702	0.0161883	0.0532747	0.0418797
-3	6.65576	6.45227	1.97055	13.0936	5.43983	8.19437	0.0239653	0.271901	0.12194	15.3104	7.8589	5.1224	16.1896	18.2276	8.42915	0.295055	1.98034	0.970567	0.0242817	0.053186	0.0525717
-4	0.611735	0.685681	0.194693	2.46343	0.200067	1.82224	0.0284357	0.0775927	0.0615607	4.10782	0.772429	0.522358	8.94077	3.69956	2.50405	0.032585	0.0898547	0.0985157	0.010866	0.065946	0.0534973
-5	0.393001	1.77234	0.112958	1.17759	0.0397057	0.306496	0.012086	0.0757693	0.087303	2.42034	0.0501947	0.131415	6.61443	0.366471	1.22644	0.0243053	0.0594913	0.0966173	0.0162717	0.0651027	0.0370283

## Sheet: Figure 2c
	log10(protein(µg ml-1)
EC50 Value	CR1-07	AHF2-A2	AHF1-B7	AHF4-F2	AHF4-H10.2	TfR1-sAD-Fc
WT MACV GPC	0.01619	0.01516	1.054	0.03752	0.008132	0.2522
K33A MACV GPC	0.05353	0.01733	2.163	0.02107	0.01234	0.1161
