# Supplementary material for: Molecular organization of the New World arenavirus spike glycoprotein complex
Source: Nat Microbiol. 2025 Aug 8;10(9):2207–20. doi: 10.1038/s41564-025-02085-6 (PMC12408356; doi:10.1038/s41564-025-02085-6)
Supplement: Supplementary file 6 — Statistical source data. [file 41564_2025_2085_MOESM6_ESM.xlsx]

## Sheet: Figure 3i
	JUNV GPC
	Mean Fluorescence Intensity (MFI)
	WT				E10A				H67A				H128A				Y157A
Probe
TfR1-sAD-Fc	664609	757904	554163	504382	184961	169336	203919	187891	230523	206652	333476	287792	261855	246891	266148	487748	1175694	1165725	1163950	1167802
AHF3-E8.2	1542054	1521702	1327873	1127392	1001585	1010316	1.08155e+06	1.12302e+06	1163308	1055826	1.6323e+06	1.40969e+06	1095725	847399	986852	1239813	1874188	2245677	2517695	1848506

## Sheet: Figure 3j
	JUNV GPC
	GFP-positive area/Cell area
	WT				E10A			H67A						H128A			Y157A
pH Value
7.5	0.000709746	0.000915317	0.000545234	0.00056708	0.150063	0.124909	0.0907771	0.000836179	0.00109468	0.000339356	0.000252657	0.000229888	0.00038407	0.000836179	0.00109468	0.000339356	0.00153396	0.000939037	0.000849139
7	0.000782053	0.000752705	0.000148293	0.000972152	0.126566	0.0836883	0.0816026	0.000496072	0.000674573	0.000180668	0.000283864	0.000175761	0.00083742	0.000496072	0.000674573	0.000180668	0.00199664	0.00146317	0.000724265
6.5	0.00126789	0.00085034	0.000353373	0.000120866	0.157684	0.105651	0.0597219	0.000458511	3.93e-05	0.000131878	0.00036387	0.000747155	0.00167894	0.000458511	0.000284937	0.000131878	0.00188898	0.00149148	0.000683523
6	0.00130636	0.000755158	0.000410082	0.000263434	0.136913	0.191847	0.211537	0.000182641	0.000275836	0.000607512	0.00167307	0.000752695	0.0030901	0.000182641	0.000275836	0.000607512	0.0142701	0.00676686	0.0154423
5.5	0.171062	0.113479	0.0645894	0.309052	0.67575	0.727341	0.641317	0.636097	0.180599	0.137759	0.618769	0.465176	0.601129	0.0544056	0.180599	0.137759	0.801649	0.771904	0.686704
5	0.901519	0.877083	0.840112	0.949011	0.903415	0.892824	0.921789	0.631165	0.88856	0.906711	0.769056	0.614471	0.77039	0.631165	0.88856	0.906711	0.74114	0.831335	0.976755
