# Supplementary material for: Molecular organization of the New World arenavirus spike glycoprotein complex
Source: Nat Microbiol. 2025 Aug 8;10(9):2207–20. doi: 10.1038/s41564-025-02085-6 (PMC12408356; doi:10.1038/s41564-025-02085-6)
Supplement: Supplementary file 7 — Statistical source data. [file 41564_2025_2085_MOESM7_ESM.xlsx]

## Sheet: Figure 5g
	JUNV GPC
	Mean Fluorescence Intensity (MFI)
	WT				F427I				K33A
Probe
TfR1-sAD-Fc	664609	757904	554163	504382	443513	428418	428519	261160	1060850	1049217	1129647	822215
AHF3-E8.2	1542054	1521702	1327873	1127392	1535546	1506975	1485594	937990	1970149	1973691	2074361	1750614
CR1-07	979428	1065729	728811	939849	1185387	1206653	1219294	710351	1373871	1442321	1518589	1528477

## Sheet: Figure 5h
	JUNV GPC
	GFP-positive area/Cell area
	WT				F427I					K33A
pH Value
7.5	0.000709746	0.000915317	0.000545234	0.00056708	0.0755562	0.0970321	0.0569714	0.0764071	0.0631156	0.000327769	0.000479154	0.000201169	0.000342745	7.23e-05
7	0.000782053	0.000752705	0.000148293	0.000972152	0.0988211	0.131766	0.0679227	0.131927	0.0739046	0.000301487	0.000117043	0.000394731	0.000368291	0.000121558
6.5	0.00126789	0.00085034	0.000353373	0.000120866	0.144223	0.162542	0.0882865	0.189804	0.086749	0.000404391	0.000160085	0.000294034	2.35e-05	0.000155046
6	0.00130636	0.000755158	0.000410082	0.000263434	0.329066	0.213625	0.24548	0.239586	0.151592	0.000119822	0.000258419	0.00021398	0.000475386	0.000194529
5.5	0.171062	0.113479	0.0645894	0.309052	0.924877	0.936472	0.927144	0.929527	0.924185	0.000341521	6.96e-05	0.000171133	0.00037937	0.000230369
5	0.901519	0.877083	0.840112	0.949011	0.977087	0.912848	0.951599	0.974797	0.867286	0.000408173	0.000428727	0.000300544	0.00041736	0.000243344

## Sheet: Figure 5i
	MACV GPC
	Mean Fluorescence Intensity (MFI)
	WT				F438I				K33A
Probe
TfR1-sAD-Fc	856638	872388	639422	644549	164911	175015	198572	155466	1520961	1657585	1246727	1003439
AHF3-E8.2	613982	594049	441067	412460	35475.4	63242.7	35670.4	63364.1	1075479	1068984	820128	640332
CR1-07	953870	914866	646753	681312	196491	216358	213997	170275	1639177	1668783	1317314	1080483

## Sheet: Figure 5j
	MACV GPC
	GFP-positive area/Cell area
	WT				F438I						K33A
pH Value
7.5	0.00391906	0.00276521	0.00221037	0.00495251	0.0310235	0.0151466	0.012963	0.0227853	0.0261029	0.0341011	0.00292905	0.000243149	0.0001801	0.000801232	0.00096774
7	0.00341988	0.00128466	0.00108204	0.00293278	0.0310641	0.0194409	0.0126696	0.0202786	0.0270675	0.0414265	0.00118315	0.000208818	0.000649478	0.000149583	0.000127132
6.5	0.00434484	0.00103413	0.00147381	0.00616796	0.0308473	0.0184613	0.0135585	0.0230903	0.0275938	0.0420539	0.00106612	0.000163089	0.000141344	0.00229936	0.000261443
6	0.00361534	0.00168535	0.00153487	0.00582735	0.15889	0.0994185	0.060276	0.194002	0.0813863	0.145576	0.000954197	0.000120547	0.000357922	0.000159169	0.000493507
5.5	0.115545	0.0820348	0.100214	0.154322	0.311317	0.261508	0.0962244	0.263928	0.179158	0.273732	0.00124557	0.00118976	0.00037937	0.000138732	0.000441708
5	0.662948	0.503978	0.479302	0.715379	0.442065	0.270599	0.247143	0.478775	0.248495	0.298269	0.00235437	0.000768933	0.00027448	0.000491165	0.000242115
