# Supplementary material for: Molecular organization of the New World arenavirus spike glycoprotein complex
Source: Nat Microbiol. 2025 Aug 8;10(9):2207–20. doi: 10.1038/s41564-025-02085-6 (PMC12408356; doi:10.1038/s41564-025-02085-6)
Supplement: Supplementary file 8 — Statistical source data. [file 41564_2025_2085_MOESM8_ESM.xlsx]

## Sheet: Figure 6k
	Residue position	RMSF (Angstrom)
		SSPA								SSPB								SSPC
		JUNVGPC SSP A33				JUNV GPC K33				JUNV GPC A33				JUNV GPC K33				JUNV GPC A33				JUNV GPC K33
		Mean	MD_run_1	MD_run_2	MD_run_3	Mean	MD_run_1	MD_run_2	MD_run_3	Mean	MD_run_1	MD_run_2	MD_run_3	Mean	MD_run_1	MD_run_2	MD_run_3	Mean	MD_run_1	MD_run_2	MD_run_3	Mean	MD_run_1	MD_run_2	MD_run_3
	GLY2	2.695	3.372	1.859	2.854	2.998	2.312	4.233	2.449	2.37633	2.201	1.434	3.494	2.43133	1.826	2.524	2.944	2.62667	1.911	3.146	2.823	2.382	2.869	2.175	2.102
	GLN3	1.438	1.388	1.648	1.278	1.68233	1.756	1.621	1.67	1.41467	1.66	1.051	1.533	1.70133	1.276	2.088	1.74	2.203	1.612	2.595	2.402	1.78833	2.015	1.723	1.627
	PHE4	1.28833	1.279	1.388	1.198	1.50367	1.527	1.501	1.483	1.184	1.484	1.027	1.041	1.49533	1.083	2.004	1.399	2.03633	1.584	2.38	2.145	1.61133	1.853	1.59	1.391
	ILE5	1.32733	1.327	1.305	1.35	1.78133	1.82	1.756	1.768	1.30833	1.723	1.089	1.113	1.54733	1.179	1.998	1.465	1.99133	1.613	2.161	2.2	2.038	2.394	2.024	1.696
	SER6	1.234	1.229	1.178	1.295	1.65767	1.84	1.494	1.639	1.25233	1.65	1.007	1.1	1.31267	1.11	1.365	1.463	1.707	1.483	1.955	1.683	2.00533	2.195	2.075	1.746
	PHE7	1.07833	1.132	1.095	1.008	1.407	1.693	1.264	1.264	1.03267	1.335	0.897	0.866	1.162	0.997	1.249	1.24	1.38567	1.225	1.553	1.379	1.429	1.414	1.594	1.279
	MET8	1.103	1.196	1.111	1.002	1.51633	1.803	1.415	1.331	1.10233	1.496	0.898	0.913	1.22633	1.047	1.398	1.234	1.26133	1.288	1.092	1.404	1.542	1.618	1.677	1.331
	GLN9	1.139	1.191	1.156	1.07	1.63933	2.025	1.588	1.305	1.21133	1.705	0.943	0.986	1.27167	1.019	1.388	1.408	1.16167	1.212	1.003	1.27	1.79767	1.724	2.141	1.528
	GLU10	1.10367	1.108	1.137	1.066	1.54433	1.894	1.499	1.24	1.129	1.548	0.936	0.903	1.20667	0.999	1.284	1.337	1.19133	1.191	1.256	1.127	1.578	1.336	2.073	1.325
	ILE11	1.15133	1.196	1.188	1.07	1.52433	1.755	1.513	1.305	1.16133	1.496	1.028	0.96	1.289	1.123	1.364	1.38	1.144	1.268	1.123	1.041	1.39433	1.35	1.72	1.113
	PRO12	1.143	1.198	1.145	1.086	1.59633	1.961	1.433	1.395	1.19067	1.577	0.941	1.054	1.298	1.125	1.353	1.416	1.18433	1.31	1.183	1.06	1.44967	1.481	1.656	1.212
	THR13	1.059	1.084	1.052	1.041	1.583	1.911	1.578	1.26	1.176	1.541	0.826	1.161	1.36233	1.104	1.361	1.622	1.19867	1.133	1.152	1.311	1.552	1.518	1.794	1.344
	PHE14	1.06533	1.129	1.103	0.964	1.41333	1.673	1.44	1.127	1.08067	1.373	0.874	0.995	1.30633	1.074	1.357	1.488	1.039	0.932	1.086	1.099	1.341	1.326	1.584	1.113
	LEU15	1.14433	1.247	1.222	0.964	1.406	1.656	1.367	1.195	1.065	1.303	0.884	1.008	1.284	1.184	1.289	1.379	1.01033	0.961	1.068	1.002	1.26767	1.408	1.313	1.082
	GLN16	1.24833	1.351	1.362	1.032	1.524	1.771	1.562	1.239	1.19733	1.41	0.945	1.237	1.44167	1.233	1.455	1.637	1.12467	1.009	1.169	1.196	1.525	1.794	1.548	1.233
	GLU17	1.046	1.167	1.066	0.905	1.352	1.609	1.346	1.101	1.08067	1.294	0.98	0.968	1.269	1.09	1.303	1.414	1.00333	0.938	1.053	1.019	1.31167	1.432	1.342	1.161
	ALA18	1.055	1.15	1.113	0.902	1.316	1.559	1.267	1.122	1.09867	1.278	0.955	1.063	1.269	1.086	1.304	1.417	1.025	0.936	1.142	0.997	1.23233	1.228	1.364	1.105
	LEU19	0.931333	1.03	0.988	0.776	1.17467	1.423	1.088	1.013	0.963	1.113	0.922	0.854	1.12033	0.918	1.275	1.168	0.918	0.871	1.042	0.841	1.049	1.036	1.158	0.953
	ASN20	0.899	0.981	0.962	0.754	1.15633	1.427	1.072	0.97	0.883333	1.028	0.865	0.757	1.05633	0.885	1.176	1.108	0.829	0.837	0.895	0.755	1.01567	1.001	1.131	0.915
	ILE21	0.937	1.002	1.013	0.796	1.21233	1.514	1.134	0.989	0.962	1.106	0.911	0.869	1.103	0.943	1.179	1.187	0.832333	0.849	0.862	0.786	1.07667	1.075	1.214	0.941
	ALA22	0.926333	1.015	0.999	0.765	1.16	1.454	1.039	0.987	0.95	1.091	0.908	0.851	1.081	0.928	1.208	1.107	0.831	0.831	0.913	0.749	1.02433	0.999	1.173	0.901
	LEU23	0.901333	1.032	0.949	0.723	1.098	1.333	1.01	0.951	0.837	0.968	0.84	0.703	1.001	0.841	1.142	1.02	0.814333	0.799	0.9	0.744	0.947667	0.902	1.089	0.852
	VAL24	0.930667	1.048	0.992	0.752	1.12767	1.356	1.055	0.972	0.879	0.998	0.85	0.789	1.05933	0.87	1.207	1.101	0.817	0.846	0.847	0.758	1.03233	0.974	1.178	0.945
	ALA25	0.946	1.013	1.026	0.799	1.12333	1.439	0.977	0.954	0.958	1.082	0.906	0.886	1.11633	0.955	1.278	1.116	0.816667	0.848	0.806	0.796	1.05567	0.971	1.223	0.973
	VAL26	0.926333	1.049	0.983	0.747	1.07467	1.345	0.926	0.953	0.909667	1.027	0.9	0.802	1.05333	0.904	1.222	1.034	0.83	0.782	0.83	0.878	0.954333	0.884	1.104	0.875
	SER27	0.913	1.071	0.966	0.702	1.08033	1.261	0.992	0.988	0.827	0.936	0.845	0.7	1.003	0.841	1.168	1	0.852667	0.789	0.858	0.911	0.928333	0.87	1.075	0.84
	LEU28	0.949333	1.03	1.013	0.805	1.06533	1.296	0.971	0.929	0.889	1.015	0.865	0.787	1.05767	0.901	1.163	1.109	0.848667	0.834	0.816	0.896	1.019	0.937	1.169	0.951
	ILE29	0.955	1.02	1.009	0.836	1.01467	1.31	0.895	0.839	0.886	1.017	0.827	0.814	1.038	0.911	1.15	1.053	0.824333	0.798	0.747	0.928	0.985333	0.901	1.1	0.955
	ALA30	0.873667	0.99	0.923	0.708	0.987	1.273	0.843	0.845	0.799	0.9	0.772	0.725	0.955667	0.848	1.077	0.942	0.798333	0.761	0.766	0.868	0.888667	0.808	1.007	0.851
	ILE31	0.917667	1.026	0.972	0.755	1.00267	1.235	0.887	0.886	0.846667	0.976	0.799	0.765	1.042	0.899	1.109	1.118	0.852667	0.823	0.859	0.876	1.00267	0.91	1.183	0.915
	ILE32	0.994667	1.066	1.079	0.839	1.052	1.354	0.928	0.874	0.923667	1.096	0.832	0.843	1.17133	0.996	1.223	1.295	0.820333	0.846	0.799	0.816	1.09867	0.976	1.274	1.046
	ALA33	0.928333	1.037	0.973	0.775	1.07	1.494	0.898	0.818	0.869	1.006	0.801	0.8	1.07667	0.939	1.137	1.154	0.774667	0.809	0.719	0.796	0.978	0.845	1.089	1
	GLY34	0.883667	0.992	0.92	0.739	1.012	1.317	0.883	0.836	0.854667	0.971	0.793	0.8	0.982	0.916	1	1.03	0.791667	0.826	0.743	0.806	0.951	0.853	1.101	0.899
	VAL35	0.998	1.124	1.045	0.825	1.099	1.375	0.992	0.93	0.938333	1.15	0.831	0.834	1.14367	0.99	1.129	1.312	0.884	0.926	0.865	0.861	1.165	1.008	1.432	1.055
	VAL36	0.991667	1.094	1.041	0.84	1.081	1.363	1.003	0.877	0.931667	1.145	0.808	0.842	1.21633	1.034	1.179	1.436	0.876	0.893	0.826	0.909	1.13633	1.031	1.295	1.083
	ASN37	0.867333	0.94	0.931	0.731	0.974333	1.25	0.891	0.782	0.863667	1.007	0.767	0.817	1.04033	0.983	1.053	1.085	0.779	0.801	0.717	0.819	0.927667	0.854	1.039	0.89
	LEU38	0.929333	1.044	0.983	0.761	1.04667	1.243	1.006	0.891	0.963	1.147	0.853	0.889	1.06633	1.029	1.089	1.081	0.891333	0.891	0.839	0.944	1.06233	0.987	1.285	0.915
	TYR39	1.03033	1.119	1.102	0.87	1.13967	1.336	1.153	0.93	1.02633	1.299	0.882	0.898	1.182	1.087	1.159	1.3	1.00567	0.982	0.906	1.129	1.16967	1.091	1.416	1.002
	LYS40	1.009	1.072	1.056	0.899	1.094	1.353	1.035	0.894	0.981	1.212	0.836	0.895	1.159	1.079	1.136	1.262	0.972	1.009	0.844	1.063	1.03167	1.015	1.113	0.967
	SER41	0.981	1.006	1.075	0.862	0.991	1.256	0.862	0.855	0.953	1.141	0.827	0.891	1.056	1.077	1.023	1.068	0.922667	0.996	0.79	0.982	1.00267	0.979	1.126	0.903
	GLY42	1.123	1.166	1.235	0.968	1.15167	1.416	0.992	1.047	1.09233	1.396	0.929	0.952	1.157	1.156	1.128	1.187	1.028	1.086	0.98	1.018	1.13967	1.116	1.258	1.045
	LEU43	1.15833	1.297	1.192	0.986	1.26	1.521	1.168	1.091	1.10267	1.43	0.936	0.942	1.16733	1.165	1.163	1.174	1.09467	1.061	1.108	1.115	1.218	1.227	1.315	1.112
	PHE44	1.266	1.494	1.241	1.063	1.41633	1.762	1.232	1.255	1.27267	1.613	1.084	1.121	1.334	1.267	1.326	1.409	1.218	1.135	1.275	1.244	1.363	1.353	1.47	1.266
	GLN45	1.291	1.524	1.311	1.038	1.404	1.704	1.179	1.329	1.34133	1.761	1.11	1.153	1.34733	1.338	1.339	1.365	1.217	1.191	1.301	1.159	1.38833	1.337	1.518	1.31
	PHE46	1.29667	1.549	1.314	1.027	1.50033	1.753	1.468	1.28	1.316	1.767	1.022	1.159	1.30367	1.312	1.305	1.294	1.226	1.168	1.315	1.195	1.41133	1.34	1.519	1.375
	PHE47	1.47767	1.872	1.414	1.147	1.725	1.987	1.667	1.521	1.504	1.873	1.176	1.463	1.49467	1.479	1.503	1.502	1.377	1.222	1.471	1.438	1.595	1.569	1.637	1.579
	VAL48	1.55033	1.989	1.454	1.208	1.76467	2.009	1.537	1.748	1.643	1.967	1.388	1.574	1.61133	1.645	1.669	1.52	1.397	1.288	1.493	1.41	1.68267	1.715	1.709	1.624
	PHE49	1.53867	1.902	1.502	1.212	1.843	2.03	1.826	1.673	1.62667	2.05	1.329	1.501	1.53333	1.613	1.584	1.403	1.43067	1.284	1.546	1.462	1.67367	1.667	1.744	1.61
	LEU50	1.73833	2.248	1.645	1.322	2.06267	2.264	2.234	1.69	1.72733	2.109	1.339	1.734	1.67567	1.726	1.745	1.556	1.564	1.286	1.684	1.722	1.80567	1.796	1.824	1.797
	ALA51	1.956	2.555	1.74	1.573	2.232	2.464	2.271	1.961	1.98167	2.148	1.79	2.007	1.89633	1.936	2.012	1.741	1.713	1.407	1.848	1.884	2.03933	2.086	1.932	2.1
	LEU52	2.01967	2.444	1.776	1.839	2.34633	2.608	2.325	2.106	2.05467	2.177	1.928	2.059	1.921	1.924	2.055	1.784	1.80167	1.538	1.923	1.944	2.06967	2.02	2.098	2.091
	ALA53	2.33867	2.557	2.018	2.441	2.429	2.58	2.694	2.013	2.06067	2.317	1.771	2.094	2.049	1.999	2.028	2.12	1.88433	1.511	2.018	2.124	2.10867	2.167	2.142	2.017
	GLY54	2.52067	3.026	2.081	2.455	2.63167	2.956	2.714	2.225	2.71133	3.07	2.929	2.135	2.549	2.535	2.243	2.869	2.05033	1.79	2.264	2.097	2.60433	3.227	2.341	2.245
	ARG55	2.43967	2.931	2.078	2.31	2.76567	3.079	2.91	2.308	2.59767	3.02	2.557	2.216	2.48233	2.665	2.32	2.462	2.184	1.793	2.271	2.488	2.585	2.573	2.512	2.67
	SER56	2.504	2.893	2.238	2.381	2.87267	2.873	3.195	2.55	2.88233	3.434	2.647	2.566	3.00233	3.202	2.411	3.394	2.08567	1.822	2.24	2.195	2.64767	2.517	2.569	2.857
	CYS57	2.40267	2.658	2.346	2.204	2.67767	2.684	2.924	2.425	2.661	2.98	2.449	2.554	2.957	3.024	2.536	3.311	2.269	1.851	2.254	2.702	2.73833	2.638	2.448	3.129

## Sheet: Figure 6m
	Residue position	RMSF (Angstrom)
		GP2A								GP2B								GP2C
		JUNV GPC A33				JUNV GPC K33				JUNV GPC A33				JUNV GPC K33				JUNV GPC A33				JUNV GPC K33
		Mean	MD_run_1	MD_run_2	MD_run_3	Mean	MD_run_1	MD_run_2	MD_run_3	Mean	MD_run_1	MD_run_2	MD_run_3	Mean	MD_run_1	MD_run_2	MD_run_3	Mean	MD_run_1	MD_run_2	MD_run_3	Mean	MD_run_1	MD_run_2	MD_run_3
	LEU420	0.877667	0.837	0.96	0.836	0.876333	0.738	1.019	0.872	0.944333	1.013	0.754	1.066	1.018	0.991	0.951	1.112	0.835333	0.883	0.925	0.698	0.995333	0.788	0.982	1.216
	THR421	0.911	0.882	0.985	0.866	0.902667	0.736	1.087	0.885	0.977667	1.02	0.791	1.122	1.03	0.964	0.98	1.146	0.861667	0.87	1.01	0.705	1.03333	0.799	1.062	1.239
	LEU422	0.869333	0.828	0.927	0.853	0.89	0.732	1.064	0.874	0.974667	0.983	0.812	1.129	1.08867	1.011	1.027	1.228	0.871333	0.864	1.065	0.685	1.006	0.786	1.039	1.193
	VAL423	0.854333	0.81	0.885	0.868	0.859667	0.751	0.991	0.837	0.906667	0.951	0.766	1.003	1.04	0.982	1.02	1.118	0.817	0.833	0.958	0.66	0.956	0.761	0.887	1.22
	ASP424	0.876667	0.82	0.899	0.911	0.875667	0.747	1.037	0.843	0.893333	0.962	0.72	0.998	0.984	0.901	0.991	1.06	0.804333	0.831	0.907	0.675	0.954667	0.738	0.881	1.245
	ILE425	0.878333	0.813	0.917	0.905	0.896	0.731	1.103	0.854	0.954333	1.003	0.774	1.086	1.034	0.941	1.012	1.149	0.854333	0.851	1.026	0.686	1.00533	0.778	0.991	1.247
	CYS426	0.860667	0.799	0.876	0.907	0.850333	0.732	1.02	0.799	0.944333	1	0.828	1.005	1.06833	0.98	1.071	1.154	0.845	0.808	1.071	0.656	0.974667	0.808	0.924	1.192
	PHE427	0.889	0.835	0.86	0.972	0.858	0.785	0.995	0.794	0.878667	0.983	0.727	0.926	1.03167	0.892	1.052	1.151	0.807667	0.792	0.958	0.673	0.897	0.763	0.752	1.176
	TRP428	0.903667	0.83	0.88	1.001	0.891667	0.798	1.051	0.826	0.884333	1.021	0.672	0.96	0.984333	0.824	0.952	1.177	0.839333	0.84	0.955	0.723	0.908333	0.74	0.812	1.173
	SER429	0.871	0.798	0.897	0.918	0.874333	0.778	1.058	0.787	0.924	1.013	0.748	1.011	0.976667	0.865	0.932	1.133	0.847	0.843	1.004	0.694	0.938	0.718	0.925	1.171
	THR430	0.886333	0.835	0.881	0.943	0.873333	0.83	1.028	0.762	0.893667	1.009	0.735	0.937	1.00467	0.899	1.026	1.089	0.838	0.825	0.999	0.69	0.939	0.825	0.851	1.141
	VAL431	0.937333	0.877	0.883	1.052	0.922333	0.906	1.049	0.812	0.895667	1.026	0.729	0.932	1.03933	0.853	1.035	1.23	0.879667	0.858	1.007	0.774	0.949	0.891	0.772	1.184
	PHE432	0.908667	0.831	0.884	1.011	0.912667	0.926	1.049	0.763	0.93	1.032	0.749	1.009	0.992	0.816	0.926	1.234	0.875667	0.885	0.997	0.745	0.931	0.804	0.839	1.15
	PHE433	0.819667	0.776	0.832	0.851	0.867333	0.906	0.957	0.739	0.884667	0.944	0.749	0.961	0.915667	0.805	0.83	1.112	0.809333	0.824	0.907	0.697	0.888667	0.783	0.847	1.036
	THR434	0.837667	0.808	0.831	0.874	0.916667	1.007	0.969	0.774	0.873667	0.942	0.773	0.906	1.00333	0.871	0.888	1.251	0.817333	0.82	0.895	0.737	0.944333	0.93	0.838	1.065
	ALA435	0.886333	0.822	0.887	0.95	0.987667	1.101	1.03	0.832	0.919	1.008	0.786	0.963	1.06367	0.847	0.941	1.403	0.868667	0.881	0.952	0.773	1.008	0.978	0.858	1.188
	SER436	0.855333	0.796	0.905	0.865	0.987667	1.139	0.996	0.828	0.954333	0.994	0.809	1.06	1.02533	0.861	0.871	1.344	0.886333	0.933	0.908	0.818	1.01733	0.981	0.933	1.138
	LEU437	0.784333	0.757	0.845	0.751	0.935	1.149	0.869	0.787	0.895667	0.934	0.82	0.933	1.01467	0.997	0.812	1.235	0.854667	0.896	0.85	0.818	0.977667	1.011	0.908	1.014
	PHE438	0.822333	0.79	0.84	0.837	1.003	1.252	0.986	0.771	0.849667	0.917	0.8	0.832	0.975667	1.04	0.827	1.06	0.817333	0.873	0.806	0.773	0.988	1.074	0.837	1.053
	LEU439	0.886667	0.852	0.838	0.97	1.12	1.41	1.147	0.803	0.924333	0.953	0.832	0.988	0.94	0.97	0.808	1.042	0.877	0.972	0.806	0.853	1.05233	1.206	0.876	1.075
	HIS440	0.852	0.87	0.779	0.907	1.17433	1.663	1.03	0.83	0.939333	0.934	0.899	0.985	0.964	1.008	0.74	1.144	0.878667	0.969	0.796	0.871	1.12033	1.351	0.92	1.09
	LEU441	0.872	0.925	0.79	0.901	1.148	1.619	0.967	0.858	0.910333	0.91	0.912	0.909	1.02233	1.158	0.772	1.137	0.862333	0.931	0.768	0.888	1.14767	1.341	0.942	1.16
	VAL442	1.006	1.028	0.896	1.094	1.22133	1.532	1.23	0.902	1.029	1.002	1.011	1.074	1.17067	1.547	0.887	1.078	0.957333	1.008	0.894	0.97	1.285	1.398	1.187	1.27

## Sheet: Figure 6n
		Averaged RMSF (Angstrom)
		SSPA		SSPB		SSPC
		JUNV GPC K33	JUNV GPC A33	JUNV GPC K33	JUNV GPC A33	JUNV GPC K33	JUNV GPC A33
	GLY2	2.998	2.695	2.43133	2.37633	2.382	2.62667
	GLN3	1.68233	1.438	1.70133	1.41467	1.78833	2.203
	PHE4	1.50367	1.28833	1.49533	1.184	1.61133	2.03633
	ILE5	1.78133	1.32733	1.54733	1.30833	2.038	1.99133
	SER6	1.65767	1.234	1.31267	1.25233	2.00533	1.707
	PHE7	1.407	1.07833	1.162	1.03267	1.429	1.38567
	MET8	1.51633	1.103	1.22633	1.10233	1.542	1.26133
	GLN9	1.63933	1.139	1.27167	1.21133	1.79767	1.16167
	GLU10	1.54433	1.10367	1.20667	1.129	1.578	1.19133
	ILE11	1.52433	1.15133	1.289	1.16133	1.39433	1.144
	PRO12	1.59633	1.143	1.298	1.19067	1.44967	1.18433
	THR13	1.583	1.059	1.36233	1.176	1.552	1.19867
	PHE14	1.41333	1.06533	1.30633	1.08067	1.341	1.039
	LEU15	1.406	1.14433	1.284	1.065	1.26767	1.01033
	GLN16	1.524	1.24833	1.44167	1.19733	1.525	1.12467
	GLU17	1.352	1.046	1.269	1.08067	1.31167	1.00333
	ALA18	1.316	1.055	1.269	1.09867	1.23233	1.025
	LEU19	1.17467	0.931333	1.12033	0.963	1.049	0.918
	ASN20	1.15633	0.899	1.05633	0.883333	1.01567	0.829
	ILE21	1.21233	0.937	1.103	0.962	1.07667	0.832333
	ALA22	1.16	0.926333	1.081	0.95	1.02433	0.831
	LEU23	1.098	0.901333	1.001	0.837	0.947667	0.814333
	VAL24	1.12767	0.930667	1.05933	0.879	1.03233	0.817
	ALA25	1.12333	0.946	1.11633	0.958	1.05567	0.816667
	VAL26	1.07467	0.926333	1.05333	0.909667	0.954333	0.83
	SER27	1.08033	0.913	1.003	0.827	0.928333	0.852667
	LEU28	1.06533	0.949333	1.05767	0.889	1.019	0.848667
	ILE29	1.01467	0.955	1.038	0.886	0.985333	0.824333
	ALA30	0.987	0.873667	0.955667	0.799	0.888667	0.798333
	ILE31	1.00267	0.917667	1.042	0.846667	1.00267	0.852667
	ILE32	1.052	0.994667	1.17133	0.923667	1.09867	0.820333
	ALA33	1.07	0.928333	1.07667	0.869	0.978	0.774667
	GLY34	1.012	0.883667	0.982	0.854667	0.951	0.791667
	VAL35	1.099	0.998	1.14367	0.938333	1.165	0.884
	VAL36	1.081	0.991667	1.21633	0.931667	1.13633	0.876
	ASN37	0.974333	0.867333	1.04033	0.863667	0.927667	0.779
	LEU38	1.04667	0.929333	1.06633	0.963	1.06233	0.891333
	TYR39	1.13967	1.03033	1.182	1.02633	1.16967	1.00567
	LYS40	1.094	1.009	1.159	0.981	1.03167	0.972
	SER41	0.991	0.981	1.056	0.953	1.00267	0.922667
	GLY42	1.15167	1.123	1.157	1.09233	1.13967	1.028
	LEU43	1.26	1.15833	1.16733	1.10267	1.218	1.09467
	PHE44	1.41633	1.266	1.334	1.27267	1.363	1.218
	GLN45	1.404	1.291	1.34733	1.34133	1.38833	1.217
	PHE46	1.50033	1.29667	1.30367	1.316	1.41133	1.226
	PHE47	1.725	1.47767	1.49467	1.504	1.595	1.377
	VAL48	1.76467	1.55033	1.61133	1.643	1.68267	1.397
	PHE49	1.843	1.53867	1.53333	1.62667	1.67367	1.43067
	LEU50	2.06267	1.73833	1.67567	1.72733	1.80567	1.564
	ALA51	2.232	1.956	1.89633	1.98167	2.03933	1.713
	LEU52	2.34633	2.01967	1.921	2.05467	2.06967	1.80167
	ALA53	2.429	2.33867	2.049	2.06067	2.10867	1.88433
	GLY54	2.63167	2.52067	2.549	2.71133	2.60433	2.05033
	ARG55	2.76567	2.43967	2.48233	2.59767	2.585	2.184
	SER56	2.87267	2.504	3.00233	2.88233	2.64767	2.08567
	CYS57	2.67767	2.40267	2.957	2.661	2.73833	2.269
	Mean	1.50651	1.27786	1.39529	1.27733	1.44318	1.23958
	Standard Error	0.0713271	0.0657298	0.0639686	0.0705546	0.0663789	0.0639525

## Sheet: Figure 6o
		Averaged RMSF (Angstrom)
		GP2A		GP2B		GP2C
		JUNV GPC K33	JUNV GPC A33	JUNV GPC K33	JUNV GPC A33	JUNV GPC K33	JUNV GPC A33
	LEU420	0.876333	0.877667	1.018	0.944333	0.995333	0.835333
	THR421	0.902667	0.911	1.03	0.977667	1.03333	0.861667
	LEU422	0.89	0.869333	1.08867	0.974667	1.006	0.871333
	VAL423	0.859667	0.854333	1.04	0.906667	0.956	0.817
	ASP424	0.875667	0.876667	0.984	0.893333	0.954667	0.804333
	ILE425	0.896	0.878333	1.034	0.954333	1.00533	0.854333
	CYS426	0.850333	0.860667	1.06833	0.944333	0.974667	0.845
	PHE427	0.858	0.889	1.03167	0.878667	0.897	0.807667
	TRP428	0.891667	0.903667	0.984333	0.884333	0.908333	0.839333
	SER429	0.874333	0.871	0.976667	0.924	0.938	0.847
	THR430	0.873333	0.886333	1.00467	0.893667	0.939	0.838
	VAL431	0.922333	0.937333	1.03933	0.895667	0.949	0.879667
	PHE432	0.912667	0.908667	0.992	0.93	0.931	0.875667
	PHE433	0.867333	0.819667	0.915667	0.884667	0.888667	0.809333
	THR434	0.916667	0.837667	1.00333	0.873667	0.944333	0.817333
	ALA435	0.987667	0.886333	1.06367	0.919	1.008	0.868667
	SER436	0.987667	0.855333	1.02533	0.954333	1.01733	0.886333
	LEU437	0.935	0.784333	1.01467	0.895667	0.977667	0.854667
	PHE438	1.003	0.822333	0.975667	0.849667	0.988	0.817333
	LEU439	1.12	0.886667	0.94	0.924333	1.05233	0.877
	HIS440	1.17433	0.852	0.964	0.939333	1.12033	0.878667
	LEU441	1.148	0.872	1.02233	0.910333	1.14767	0.862333
	VAL442	1.22133	1.006	1.17067	1.029	1.285	0.957333
	Mean	0.949739	0.875928	1.01683	0.920942	0.996391	0.852406
	Standard Error	0.0147846	0.00583479	0.00702666	0.0054362	0.0119598	0.00461073
