# Supplementary material for: Molecular organization of the New World arenavirus spike glycoprotein complex
Source: Nat Microbiol. 2025 Aug 8;10(9):2207–20. doi: 10.1038/s41564-025-02085-6 (PMC12408356; doi:10.1038/s41564-025-02085-6)
Supplement: Supplementary file 10 — Statistical source data. [file 41564_2025_2085_MOESM10_ESM.xlsx]

## Sheet: ED 3e
	JUNV GPC
	Mean Fluorescence Intensity (MFI)
	WT				E10A				K33A				H67A				H128A				Y157A				F427I				Untransfected
Probe
TfR1-sAD-Fc	664609	490724	554163	504382	184961	169336	203919	187891	1060850	1049217	728606	822215	230523	206652	333476	287792	261855	246891	266148	487748	1175694	1165725	1163950	1167802	443513	428418	428519	261160	8668.26	5545.34	8815.59	8524.42
KL-AV-2A1	98408.6	103656	93268	93567	64436.3	68449	72905	69455.7	171365	144710	184267	209821	137174	112646	88224.8	77655.9	101961	82344.6	68324.4	64718.8	100010	98521	85688.9	88950.5	159007	137584	91698.7	111064	8366.65	6022.25	8431.23	8905.71

## Sheet: ED 3f
	MACV GPC
	Mean Fluorescence Intensity (MFI)
	WT						K33A				F438I				Untransfected
Probe
TfR1-sAD-Fc	856638	872388	639422	644549	555441	650462	1520961	1657585	1246727	1003439	164911	175015	147404	155466	8668.26	5545.34	8815.59	8524.42
KL-AV-2A1	303167	302601	219568	233886	323116	372186	393855	366311	271393	275820	260775	267634	309920	234549	8366.65	6022.26	8431.23	8905.71

## Sheet: ED 3h
	MACV GPC
	GFP-positive area/Cell area
	WT					E10A				H67A
pH Value
7.5	0.00391906	0.00276521	0.00221037	0.00495251	0.00042582	0.00815671	0.00526757	0.00459741	0.00818306	0.000438026	9.86e-05	3.83695e-05	0.00029611
7	0.00341988	0.00128466	0.00108204	0.00293278	0.00028038	0.00843918	0.00665934	0.00598386	0.0139264	0.000359724	5.06e-05	9.7201e-05	0.00041988
6.5	0.00434484	0.00103413	0.00147381	0.00616796	0.00035147	0.00863733	0.00886646	0.00684754	0.0153835	0.0013576	0.000305	0.000231557	0.00027708
6	0.00361534	0.00168535	0.00153487	0.00582735	0.0346298	0.0101218	0.0660803	0.0138632	0.0442939	0.00249159	0.000264	0.000488227	0.00253381
5.5	0.115545	0.0820348	0.100214	0.154322	0.136603	0.16094	0.127304	0.122746	0.273691	0.136459	0.122	0.127279	0.265062
5	0.662948	0.503978	0.479302	0.715379	0.663901	0.516947	0.489213	0.236739	0.307414	0.369534	0.196	0.146294	0.269159
