# Supplementary material for: Molecular organization of the New World arenavirus spike glycoprotein complex
Source: Nat Microbiol. 2025 Aug 8;10(9):2207–20. doi: 10.1038/s41564-025-02085-6 (PMC12408356; doi:10.1038/s41564-025-02085-6)
Supplement: Supplementary file 11 — Statistical source data. [file 41564_2025_2085_MOESM11_ESM.xlsx]

## Sheet: Ext. 7
	frame#	100 ns Lipid relaxtion RMSD (Angstrom)										frame#	500 ns simulation of the full system RMSD (Angstrom)
		JUNV GPC A33		JUNV GPC K33		MACV GPC A33		MACV GPC K33					JUNV GPC A33			JUNV GPC K33			MACV GPC A33			MACV GPC K33
		Protein RMSD	Membrane RMSD	Protein RMSD	Membrane RMSD	Protein RMSD	Membrane RMSD	Protein RMSD	Membrane RMSD				Protein RMSD MD run 1	Protein RMSD MD run 2	Protein RMSD MD run 3	Protein RMSD MD run 1	Protein RMSD MD run 2	Protein RMSD MD run 3	Protein RMSD MD run 1	Protein RMSD MD run 2	Protein RMSD MD run 3	Protein RMSD MD run 1	Protein RMSD MD run 2	Protein RMSD MD run 3
	0	0	0	0	0	0	0	0	0			0	0	0	0	0	0	0	0	0	0	0	0	0
	1	0.31	3.637	0.312	3.774	0.301	4.845	0.29	5.193			1	1.672	2.032	1.707	1.725	1.875	1.931	1.892	1.945	1.842	2.04	1.905	2.058
	2	0.3	3.847	0.317	4.058	0.301	5.179	0.307	5.777			2	1.849	2.242	1.723	1.83	2.066	2.047	2.362	2.272	2.074	2.342	2.337	2.21
	3	0.311	4.182	0.318	3.946	0.304	5.356	0.306	5.789			3	1.8	2.099	1.936	2.003	2.197	2.165	2.61	2.425	2.32	2.545	2.416	2.341
	4	0.312	4.243	0.311	4.14	0.3	5.666	0.301	5.739			4	1.874	2.159	1.95	2.346	2.233	2.31	2.838	2.307	2.474	2.603	2.656	2.477
	5	0.308	4.42	0.31	4.513	0.302	5.761	0.305	5.721			5	2.032	2.184	2.196	2.416	2.301	2.24	2.981	2.515	2.448	2.727	2.67	2.642
	6	0.307	4.644	0.308	4.473	0.3	5.879	0.3	5.809			6	1.96	2.336	2.11	2.26	2.219	2.197	2.893	2.709	2.652	2.733	2.888	2.638
	7	0.305	4.97	0.308	4.549	0.302	5.663	0.298	5.695			7	1.981	2.411	2.025	2.31	2.353	2.344	3.042	2.787	2.755	2.712	2.734	2.656
	8	0.305	5.043	0.312	4.723	0.29	5.549	0.3	5.88			8	1.941	2.366	2.05	2.391	2.39	2.374	3.205	2.718	2.789	2.706	2.898	2.752
	9	0.308	5.092	0.313	4.564	0.299	5.373	0.304	5.994			9	1.96	2.292	2.097	2.392	2.266	2.312	3.121	2.92	3.063	2.773	3.053	2.909
	10	0.314	4.969	0.313	5.021	0.293	5.532	0.301	5.737			10	2.112	2.351	2.079	2.473	2.336	2.306	3.198	2.871	2.947	2.914	3.096	2.938
	11	0.306	5.11	0.31	4.94	0.297	5.491	0.3	5.814			11	2.138	2.301	2.159	2.428	2.353	2.204	3.198	2.973	2.927	2.955	3.157	2.978
	12	0.307	5.138	0.308	4.954	0.293	5.263	0.3	5.773			12	2.21	2.38	2.224	2.386	2.243	2.301	3.003	3.199	2.988	3.152	3.14	2.883
	13	0.298	5.161	0.309	4.997	0.301	5.411	0.302	5.692			13	2.302	2.528	2.16	2.458	2.215	2.3	3.077	3.195	3.116	3.124	3.061	3.088
	14	0.311	5.048	0.311	5.169	0.296	5.395	0.298	5.728			14	2.21	2.463	2.269	2.478	2.2	2.561	3.161	3.271	3.056	3.141	3.112	3.122
	15	0.306	5.096	0.319	4.939	0.289	5.248	0.298	5.704			15	2.294	2.444	2.28	2.426	2.222	2.472	3.35	3.289	2.936	3.257	3.05	3.2
	16	0.309	5.152	0.308	5.13	0.3	5.417	0.304	5.822			16	2.279	2.562	2.211	2.678	2.342	2.586	3.397	3.361	3.101	3.187	3.165	3.057
	17	0.303	5.135	0.303	5.075	0.297	5.501	0.3	5.938			17	2.272	2.624	2.271	2.71	2.288	2.627	3.68	3.319	3.12	3.23	3.181	3.008
	18	0.304	4.959	0.308	5.152	0.306	5.739	0.303	5.908			18	2.141	2.716	2.175	2.608	2.281	2.473	3.482	3.236	3.118	3.293	3.276	3.048
	19	0.305	5.099	0.314	5.363	0.3	5.64	0.305	5.908			19	2.316	2.653	2.202	2.616	2.385	2.57	3.558	3.492	3.197	3.384	3.192	3.163
	20	0.303	5.118	0.307	5.251	0.295	5.707	0.299	5.859			20	2.393	2.555	2.268	2.643	2.368	2.799	3.322	3.302	3.388	3.43	3.178	3.136
	21	0.3	5.221	0.308	5.051	0.291	5.462	0.301	5.971			21	2.501	2.456	2.39	2.514	2.402	2.616	3.425	3.204	3.421	3.309	3.195	3.057
	22	0.309	5.167	0.315	5.082	0.293	5.515	0.305	5.98			22	2.449	2.463	2.336	2.514	2.439	2.552	3.56	3.385	3.362	3.365	3.007	3.242
	23	0.305	5.01	0.305	5.147	0.296	5.528	0.305	6.038			23	2.398	2.497	2.305	2.49	2.501	2.648	3.384	3.288	3.363	3.416	3.088	3.365
	24	0.31	4.966	0.306	5.415	0.3	5.557	0.308	6.184			24	2.251	2.647	2.427	2.511	2.521	2.665	3.428	3.376	3.403	3.4	3.079	3.307
	25	0.307	5.095	0.316	5.202	0.301	5.418	0.306	6.097			25	2.203	2.796	2.417	2.596	2.458	2.624	3.47	3.487	3.403	3.354	3.195	3.238
	26	0.308	5.025	0.305	5.394	0.308	5.408	0.304	6.157			26	2.259	2.619	2.407	2.545	2.403	2.674	3.692	3.498	3.38	3.393	3.074	3.219
	27	0.305	5.039	0.298	5.417	0.302	5.412	0.299	5.998			27	2.457	2.787	2.385	2.525	2.533	2.714	3.473	3.57	3.356	3.408	3.118	3.281
	28	0.296	5.107	0.306	5.508	0.302	5.545	0.302	5.957			28	2.345	2.839	2.438	2.594	2.584	2.605	3.492	3.457	3.532	3.389	3.185	3.231
	29	0.3	5.261	0.312	5.29	0.299	5.489	0.306	6.112			29	2.334	2.706	2.34	2.69	2.497	2.555	3.648	3.636	3.423	3.486	3.121	3.245
	30	0.304	5.31	0.301	5.166	0.304	5.45	0.296	5.999			30	2.459	2.684	2.343	2.663	2.442	2.635	3.47	3.367	3.62	3.356	2.995	3.483
	31	0.304	5.35	0.306	5.238	0.301	5.44	0.3	5.971			31	2.327	2.745	2.26	2.648	2.521	2.569	3.638	3.512	3.607	3.463	3.073	3.365
	32	0.311	5.212	0.307	5.229	0.293	5.319	0.299	6.239			32	2.357	2.643	2.424	2.758	2.467	2.457	3.414	3.579	3.381	3.535	3.077	3.537
	33	0.307	5.326	0.312	5.34	0.293	5.614	0.304	6.131			33	2.274	2.634	2.518	2.718	2.574	2.622	3.605	3.584	3.401	3.612	3.055	3.483
	34	0.308	5.4	0.302	5.284	0.297	5.506	0.305	6.147			34	2.37	2.766	2.456	2.753	2.605	2.699	3.404	3.518	3.492	3.664	3.223	3.536
	35	0.299	5.228	0.309	5.433	0.299	5.504	0.305	6.331			35	2.325	2.732	2.382	2.807	2.54	2.492	3.473	3.752	3.516	3.612	3.093	3.474
	36	0.298	5.316	0.308	5.279	0.295	5.388	0.298	6.401			36	2.374	2.778	2.547	2.786	2.415	2.696	3.458	3.745	3.392	3.718	3.051	3.478
	37	0.309	5.263	0.309	5.468	0.298	5.376	0.302	6.175			37	2.292	2.603	2.463	2.796	2.678	2.797	3.431	3.628	3.351	3.611	3.16	3.555
	38	0.309	5.311	0.308	5.486	0.295	5.576	0.301	6.056			38	2.217	2.633	2.502	2.776	2.783	2.738	3.61	3.823	3.438	3.562	3.25	3.516
	39	0.302	5.343	0.308	5.501	0.295	5.637	0.308	6.266			39	2.375	2.65	2.423	2.927	2.766	2.737	3.591	3.801	3.558	3.721	3.37	3.701
	40	0.304	5.343	0.305	5.48	0.297	5.671	0.301	6.139			40	2.273	2.582	2.294	2.987	2.669	2.639	3.542	3.83	3.646	3.627	3.31	3.736
	41	0.305	5.601	0.312	5.376	0.3	5.667	0.3	5.998			41	2.338	2.513	2.474	2.981	2.811	2.593	3.56	3.77	3.485	3.814	3.45	3.545
	42	0.309	5.402	0.303	5.456	0.295	5.713	0.298	6.319			42	2.324	2.516	2.57	2.837	2.637	2.482	3.645	3.742	3.507	3.758	3.434	3.61
	43	0.308	5.497	0.31	5.575	0.296	5.676	0.297	6.225			43	2.258	2.738	2.444	2.788	2.766	2.547	3.669	3.742	3.561	3.801	3.426	3.729
	44	0.299	5.45	0.307	5.425	0.301	5.607	0.303	6.044			44	2.278	2.712	2.403	2.871	2.597	2.763	3.843	3.635	3.569	3.801	3.328	3.71
	45	0.307	5.312	0.314	5.497	0.298	5.814	0.3	5.968			45	2.332	2.666	2.412	2.854	2.587	2.765	3.86	3.744	3.621	3.879	3.489	3.649
	46	0.313	5.389	0.308	5.536	0.302	5.736	0.304	6.324			46	2.352	2.713	2.52	3.113	2.618	2.767	3.713	3.792	3.565	3.725	3.535	3.836
	47	0.304	5.31	0.313	5.588	0.295	5.78	0.298	6.322			47	2.439	2.731	2.398	3.058	2.628	2.685	3.756	3.827	3.673	3.732	3.567	3.593
	48	0.305	5.337	0.311	5.597	0.297	5.801	0.307	6.34			48	2.513	2.714	2.45	2.854	2.584	2.639	3.853	3.859	3.598	3.88	3.651	3.736
	49	0.306	5.223	0.311	5.502	0.302	5.662	0.305	6.291			49	2.416	2.872	2.419	2.996	2.614	2.849	3.639	3.758	3.677	3.89	3.642	3.827
	50	0.302	5.495	0.305	5.554	0.301	5.709	0.306	6.494			50	2.415	2.82	2.535	2.857	2.526	2.743	3.462	3.93	3.69	3.883	3.546	3.696
	51	0.307	5.437	0.311	5.609	0.298	5.672	0.305	6.393			51	2.477	2.867	2.417	2.928	2.65	2.935	3.758	3.932	3.547	3.936	3.703	3.591
	52	0.307	5.568	0.304	5.694	0.303	5.501	0.303	6.559			52	2.386	2.85	2.484	2.883	2.531	2.907	3.898	3.889	3.579	3.836	3.762	3.641
	53	0.301	5.438	0.307	5.398	0.293	5.548	0.305	6.465			53	2.499	2.951	2.527	2.778	2.573	2.768	3.775	3.934	3.55	3.719	3.8	3.856
	54	0.306	5.416	0.308	5.403	0.314	5.629	0.301	6.795			54	2.51	2.953	2.57	2.854	2.372	2.601	3.885	3.857	3.751	3.83	3.757	3.786
	55	0.306	5.32	0.316	5.397	0.298	5.571	0.295	6.762			55	2.505	2.857	2.532	2.984	2.665	2.639	3.897	3.808	3.779	4.119	3.646	3.867
	56	0.298	5.358	0.306	5.521	0.298	5.488	0.301	7.013			56	2.506	2.74	2.574	2.85	2.521	2.673	4.1	3.954	3.69	4.161	3.831	3.86
	57	0.306	5.21	0.305	5.564	0.292	5.385	0.309	6.774			57	2.479	2.85	2.511	2.932	2.603	2.767	3.824	3.911	3.527	4.066	3.701	3.787
	58	0.307	5.217	0.307	5.449	0.298	5.407	0.305	6.774			58	2.459	2.941	2.427	3.111	2.639	2.758	3.867	3.722	3.533	4.142	3.615	3.851
	59	0.302	5.294	0.302	5.5	0.299	5.388	0.298	6.779			59	2.396	2.858	2.584	3.181	2.611	2.657	3.982	3.806	3.554	3.97	3.735	3.921
	60	0.31	5.245	0.314	5.342	0.3	5.538	0.308	6.983			60	2.507	2.815	2.543	3.177	2.717	2.722	3.936	3.704	3.609	3.994	3.905	3.777
	61	0.303	5.38	0.304	5.325	0.296	5.601	0.306	6.71			61	2.56	2.775	2.478	3.296	2.69	2.67	3.886	3.787	3.659	4.027	3.692	3.844
	62	0.296	5.459	0.312	5.598	0.301	5.499	0.305	6.919			62	2.367	2.876	2.364	3.123	2.667	2.764	3.928	3.78	3.702	3.881	3.876	3.92
	63	0.307	5.506	0.305	5.459	0.294	5.582	0.298	6.716			63	2.387	2.89	2.544	3.182	2.889	2.612	4.088	4	3.583	3.93	3.742	3.946
	64	0.304	5.335	0.304	5.595	0.294	5.61	0.301	6.874			64	2.449	2.755	2.443	3.148	2.654	2.762	4.116	3.884	3.622	3.857	3.665	3.929
	65	0.301	5.326	0.307	5.463	0.303	5.491	0.305	6.892			65	2.44	2.888	2.479	3.003	2.716	2.613	3.903	3.896	3.735	3.922	3.763	3.866
	66	0.306	5.642	0.305	5.547	0.297	5.569	0.306	7.018			66	2.45	2.762	2.427	3.124	2.785	2.736	3.872	3.963	3.662	4.118	3.61	3.965
	67	0.303	5.554	0.298	5.331	0.301	5.7	0.302	7.028			67	2.462	2.798	2.58	3.051	2.613	2.683	3.94	3.972	3.667	3.908	3.781	3.91
	68	0.306	5.592	0.308	5.383	0.299	5.674	0.307	7.131			68	2.468	2.88	2.556	3.205	2.752	2.677	3.966	3.914	3.621	3.991	3.731	3.819
	69	0.302	5.564	0.308	5.461	0.295	5.785	0.3	6.987			69	2.394	2.908	2.395	3.369	2.712	2.625	3.878	3.879	3.727	4.006	3.808	3.961
	70	0.307	5.678	0.302	5.534	0.301	5.713	0.305	6.756			70	2.356	3.033	2.492	3.204	2.69	2.764	4.081	3.909	3.82	3.957	3.795	3.987
	71	0.307	5.507	0.309	5.49	0.305	5.577	0.303	6.892			71	2.398	2.91	2.574	3.225	2.613	2.713	4.095	3.826	3.867	4.156	3.806	3.986
	72	0.309	5.566	0.316	5.492	0.298	5.601	0.307	6.985			72	2.496	2.872	2.359	3.226	2.747	2.723	3.975	4	3.875	4.039	3.685	4.111
	73	0.307	5.627	0.308	5.411	0.296	5.604	0.305	7.045			73	2.471	2.848	2.41	3.115	2.608	2.798	4.008	4.059	3.859	4.07	3.87	4.048
	74	0.306	5.5	0.303	5.464	0.302	5.632	0.306	7.065			74	2.617	2.703	2.517	3.12	2.668	2.667	3.998	4.002	3.965	4.202	3.847	4.297
	75	0.3	5.576	0.306	5.431	0.297	5.533	0.298	7.235			75	2.645	2.815	2.472	3.188	2.648	2.764	4.095	3.939	3.763	4.115	3.782	4.314
	76	0.298	5.673	0.303	5.618	0.308	5.704	0.305	7.283			76	2.493	2.78	2.433	3.183	2.561	2.784	4.126	3.995	3.602	4.142	3.875	4.112
	77	0.308	5.586	0.313	5.521	0.302	5.595	0.3	6.985			77	2.482	2.851	2.466	3.122	2.739	2.834	4.13	4.022	3.703	4.155	3.891	4.203
	78	0.304	5.625	0.304	5.576	0.301	5.612	0.301	7.327			78	2.525	2.814	2.57	3.035	2.713	2.787	4.163	4.08	3.793	4.128	4	4.306
	79	0.304	5.664	0.313	5.545	0.294	5.653	0.299	6.998			79	2.428	2.829	2.487	3.227	2.741	2.839	3.965	4.145	3.811	3.982	3.791	4.134
	80	0.303	5.629	0.303	5.617	0.302	5.802	0.301	7.022			80	2.43	2.814	2.612	3.119	2.492	2.839	4.148	4.13	3.705	4	3.675	4.071
	81	0.304	5.754	0.308	5.811	0.305	5.654	0.306	6.889			81	2.419	2.979	2.713	3.2	2.671	2.885	4.245	4.224	3.751	3.928	3.716	4.012
	82	0.304	5.585	0.31	5.656	0.304	5.695	0.302	6.929			82	2.614	3.017	2.576	3.058	2.546	2.758	4.243	4.236	3.726	3.885	3.719	4.062
	83	0.296	5.701	0.298	5.465	0.297	5.666	0.311	6.93			83	2.382	2.996	2.543	3.056	2.469	2.812	4.252	4.071	3.698	3.882	3.798	4.28
	84	0.298	5.717	0.308	5.51	0.299	5.755	0.307	6.894			84	2.632	3.021	2.637	3.122	2.664	2.887	4.095	4.023	3.746	3.924	3.703	4.214
	85	0.303	5.776	0.316	5.604	0.303	5.672	0.299	7.07			85	2.568	2.895	2.533	3.261	2.383	2.899	4.097	4.1	3.746	3.806	3.847	4.157
	86	0.295	5.884	0.307	5.671	0.299	5.685	0.301	7.091			86	2.592	2.81	2.509	3.245	2.64	2.922	4.199	4.023	3.753	3.945	3.831	4.149
	87	0.303	5.647	0.312	5.665	0.301	5.836	0.305	7.242			87	2.598	2.89	2.605	3.123	2.682	2.859	3.971	4.165	3.691	3.993	3.747	4.17
	88	0.302	5.715	0.306	5.716	0.302	5.59	0.306	7.142			88	2.413	3.028	2.554	3.025	2.584	2.98	3.962	4.214	3.684	4.016	3.686	4.198
	89	0.31	5.764	0.31	5.679	0.304	5.711	0.306	7.146			89	2.512	3.077	2.453	2.992	2.492	2.855	3.974	4.435	3.619	4.126	3.823	4.132
	90	0.296	5.698	0.302	5.733	0.302	5.764	0.303	7.155			90	2.414	2.987	2.645	3.035	2.701	2.865	3.711	4.283	3.714	4.083	3.724	4.021
	91	0.306	5.724	0.302	5.448	0.297	5.738	0.309	7.085			91	2.524	2.986	2.506	3.168	2.585	2.981	3.745	4.315	3.809	4.05	3.736	4.222
	92	0.301	5.759	0.305	5.539	0.303	5.899	0.306	7.042			92	2.385	3.185	2.755	3.054	2.643	2.924	3.902	4.129	3.606	4.063	3.768	4.161
	93	0.303	5.691	0.302	5.475	0.299	5.656	0.304	6.877			93	2.397	3.225	2.636	3.196	2.556	2.824	3.8	4.193	3.638	3.948	3.836	4.276
	94	0.3	5.754	0.305	5.662	0.3	5.675	0.298	6.787			94	2.339	3.067	2.694	3.173	2.792	2.856	3.869	4.183	3.747	4.031	3.693	4.226
	95	0.304	5.518	0.31	5.501	0.297	5.62	0.299	6.751			95	2.447	2.939	2.591	3.247	2.809	2.922	3.97	4.134	3.528	4.017	3.989	4.114
	96	0.298	5.65	0.304	5.475	0.301	5.736	0.309	6.895			96	2.341	3.018	2.546	3.177	2.877	2.917	3.849	4.162	3.63	3.925	3.928	4.176
	97	0.303	5.783	0.297	5.334	0.306	5.807	0.31	6.887			97	2.394	3.13	2.665	3.039	2.741	2.856	4.073	4.116	3.728	3.967	3.743	4.212
	98	0.298	5.904	0.31	5.572	0.298	5.828	0.294	7.015			98	2.256	3.179	2.589	3.047	2.738	2.83	3.96	4.113	3.699	4.009	3.888	4.013
	99	0.304	5.712	0.31	5.698	0.3	5.781	0.302	7.054			99	2.408	2.821	2.353	3.112	2.881	2.971	4.096	4.161	3.707	3.969	3.681	4.078
	100	0.305	5.699	0.305	5.753	0.306	5.749	0.299	6.949			100	2.525	3.03	2.576	3.147	2.853	2.988	4.042	3.937	3.769	3.975	3.917	4.125
	101	0.307	5.725	0.304	5.73	0.301	5.642	0.302	6.974			101	2.49	3.087	2.603	3.236	2.756	2.864	4.093	4.101	3.917	4.105	3.889	4.142
	102	0.301	5.78	0.31	5.829	0.304	5.705	0.303	6.864			102	2.514	2.984	2.578	3.187	2.73	2.97	4.082	4.073	3.847	4.177	3.976	4.064
	103	0.306	5.614	0.309	5.759	0.3	5.628	0.307	6.768			103	2.332	3.12	2.537	3.296	2.754	2.874	3.997	4.134	3.854	4.082	3.887	4.084
	104	0.306	5.762	0.305	5.765	0.297	5.88	0.306	6.981			104	2.402	3.019	2.589	3.302	2.724	2.834	4.1	4.076	3.808	4.277	3.997	4.176
	105	0.301	5.756	0.292	5.62	0.302	5.664	0.301	6.87			105	2.43	3.128	2.47	3.469	2.689	2.886	4.231	4.173	3.824	4.192	3.777	4.107
	106	0.306	5.749	0.31	5.693	0.297	5.679	0.302	7.042			106	2.417	3.111	2.428	3.254	2.77	2.929	4.21	4.161	3.952	3.98	3.742	4.151
	107	0.298	5.745	0.314	5.665	0.294	5.738	0.303	6.778			107	2.602	3.263	2.542	3.373	2.746	2.87	4.277	4.011	3.896	3.98	3.923	4.311
	108	0.301	5.743	0.313	5.667	0.302	5.681	0.302	6.938			108	2.57	3.094	2.439	3.341	2.764	2.751	4.157	3.971	3.91	4.072	3.828	4.36
	109	0.305	5.77	0.309	5.583	0.305	5.862	0.3	6.878			109	2.495	3.309	2.379	3.141	2.794	2.909	4.026	3.936	4.066	4.135	4.015	4.345
	110	0.302	5.913	0.303	5.666	0.301	5.754	0.297	6.878			110	2.521	3.126	2.561	3.292	2.615	2.931	4.118	4.066	4.043	4.173	3.844	4.306
	111	0.31	5.848	0.305	5.604	0.309	5.767	0.297	7.013			111	2.526	3.006	2.655	3.318	2.763	2.775	4.139	4.075	4.104	4.122	3.903	4.339
	112	0.305	5.982	0.307	5.611	0.304	5.775	0.307	6.993			112	2.494	3.279	2.484	3.297	2.82	2.957	4.132	4.19	4.054	3.99	4.019	4.199
	113	0.299	5.898	0.309	5.657	0.301	5.848	0.304	6.927			113	2.486	3.262	2.717	3.266	2.792	2.794	4.037	4.032	4.034	4.11	3.971	4.418
	114	0.296	5.97	0.306	5.822	0.307	5.808	0.305	6.912			114	2.58	3.362	2.488	3.396	3.008	2.829	4.077	4.09	4.088	4.023	3.988	4.301
	115	0.312	5.916	0.307	5.728	0.305	5.894	0.301	6.727			115	2.64	2.974	2.604	3.213	2.761	2.75	4.127	4.09	4.129	4.142	3.814	4.393
	116	0.304	5.94	0.308	5.533	0.304	5.953	0.3	6.723			116	2.536	3.235	2.647	3.131	3.003	2.811	4.294	4.088	4.015	4.081	3.73	4.307
	117	0.303	5.897	0.309	5.591	0.297	6.047	0.3	6.68			117	2.405	3.18	2.68	3.138	2.751	2.721	4.177	4.068	3.996	4.077	3.803	4.156
	118	0.302	6.028	0.304	5.563	0.304	5.982	0.308	6.829			118	2.503	3.146	2.678	3.138	2.881	3.167	4.062	4.012	3.98	4.227	4.022	4.169
	119	0.303	6.035	0.311	5.48	0.302	6.052	0.3	6.949			119	2.493	3.311	2.649	3.131	2.876	2.948	4.089	3.99	3.897	4.008	3.927	4.179
	120	0.307	6.009	0.31	5.39	0.302	6.101	0.306	7.02			120	2.737	3.229	2.717	3.27	2.942	2.975	4.237	4.156	3.843	4.135	3.855	4.141
	121	0.305	5.986	0.304	5.427	0.294	6.132	0.303	6.971			121	2.708	3.258	2.846	3.253	2.93	2.996	4.264	4.068	3.87	4.254	3.93	4.164
	122	0.314	6.038	0.305	5.549	0.305	6.212	0.305	6.996			122	2.75	3.121	2.721	3.102	2.876	2.849	4.244	4.091	3.863	4.166	4.009	4.191
	123	0.303	5.951	0.305	5.486	0.301	6.229	0.309	7.034			123	2.722	3.122	2.709	3.298	2.815	2.929	4.089	4.159	3.975	4.114	3.99	4.339
	124	0.307	5.853	0.298	5.492	0.299	5.96	0.3	6.785			124	2.848	3.122	2.925	3.156	2.781	2.972	4.052	4.291	4.04	4.089	3.856	4.332
	125	0.308	5.843	0.306	5.467	0.306	5.938	0.3	6.773			125	2.701	3.127	2.744	3.267	2.86	2.899	4.007	4.215	4.027	4.095	3.713	4.252
	126	0.301	5.974	0.309	5.422	0.304	5.897	0.301	6.853			126	2.812	3.162	2.747	3.283	2.873	2.835	4.066	4.186	3.943	4.114	3.788	4.306
	127	0.304	6.07	0.298	5.594	0.302	5.908	0.294	6.564			127	2.646	3.18	2.655	3.337	2.895	3.079	3.945	4.174	3.963	4.185	3.809	4.288
	128	0.299	5.795	0.312	5.598	0.299	5.794	0.301	6.664			128	2.608	3.08	2.598	3.198	2.88	3.057	4.138	4.19	3.929	4.209	3.924	4.271
	129	0.3	6.045	0.304	5.708	0.306	5.85	0.307	6.613			129	2.786	3.161	2.634	3.311	2.849	3.05	4.031	4.207	3.894	4.24	3.897	4.309
	130	0.308	5.909	0.302	5.888	0.293	6.013	0.299	6.674			130	2.774	3.225	2.748	3.129	2.88	2.994	4.058	4.261	4.024	4.317	3.942	4.314
	131	0.303	5.939	0.316	5.715	0.296	5.937	0.297	6.723			131	2.569	3.213	2.708	3.102	2.933	2.901	4.155	4.235	3.911	4.248	3.99	4.416
	132	0.302	5.959	0.312	5.89	0.295	5.878	0.295	6.755			132	2.685	3.179	2.705	2.887	2.932	3.092	4.153	4.188	4.068	4.19	4.035	4.337
	133	0.307	5.901	0.312	5.817	0.307	5.947	0.297	6.722			133	2.617	3.019	2.467	2.967	2.978	2.973	4.137	4.098	4.024	4.267	4.173	4.415
	134	0.303	5.929	0.31	5.72	0.303	5.894	0.304	6.767			134	2.788	3.066	2.489	3.01	2.925	3.218	4.369	4.129	4.006	4.163	4.052	4.268
	135	0.298	5.819	0.309	5.719	0.301	6.098	0.294	6.728			135	2.74	2.928	2.431	3.13	2.948	3.144	4.233	3.992	4.055	4.168	4.121	4.278
	136	0.314	5.868	0.307	5.632	0.301	6.225	0.309	6.867			136	2.81	3.05	2.539	3.037	2.916	3.015	4.264	4.019	4.195	4.256	4.04	4.379
	137	0.301	5.871	0.308	5.692	0.302	6.13	0.31	6.858			137	2.694	3.081	2.481	3.184	2.892	3.055	4.187	3.914	4.138	4.276	3.88	4.372
	138	0.299	6.035	0.298	5.722	0.297	6.124	0.314	6.752			138	2.897	3.078	2.432	3.219	2.774	3.372	4.181	4	4.193	4.286	4.078	4.325
	139	0.296	6.11	0.31	5.715	0.303	6.058	0.302	6.764			139	2.896	3.129	2.509	3.092	2.788	3.219	4.073	3.986	4.19	4.129	4.171	4.297
	140	0.305	6.012	0.305	5.742	0.298	6.018	0.31	6.785			140	2.774	3.131	2.432	3.286	3.086	2.852	4.275	3.981	4.175	4.244	4.08	4.3
	141	0.303	5.887	0.305	5.661	0.305	6.192	0.303	6.726			141	2.73	3.055	2.472	3.244	2.934	3.065	4.092	4.078	4.134	4.18	4.102	4.224
	142	0.3	5.987	0.306	5.561	0.302	6.18	0.303	6.905			142	2.9	3.161	2.432	3.343	2.807	3.145	4.348	3.831	4.08	4.205	4.168	4.313
	143	0.307	5.876	0.31	5.471	0.304	6.213	0.304	6.839			143	2.743	2.955	2.451	3.41	3.058	3.182	4.297	3.947	4.219	4.257	4.106	4.399
	144	0.302	5.815	0.309	5.616	0.293	6.024	0.309	6.857			144	2.846	3.219	2.532	3.327	3.038	3.005	4.321	4.054	4.311	4.148	4.087	4.4
	145	0.309	5.879	0.303	5.711	0.301	5.936	0.309	6.932			145	2.879	3.111	2.673	3.296	2.958	3.05	4.238	4.052	4.286	4.174	4.043	4.475
	146	0.3	5.685	0.303	5.581	0.299	5.964	0.301	6.956			146	2.871	3.083	2.525	3.394	2.976	2.891	4.355	4.011	4.223	4.236	4.071	4.505
	147	0.306	5.751	0.311	5.655	0.301	6.058	0.304	6.925			147	2.832	3.084	2.638	3.377	3.051	3.051	4.587	4.048	4.151	4.237	4.16	4.454
	148	0.304	5.85	0.307	5.644	0.304	6.049	0.303	6.955			148	2.75	3.102	2.733	3.208	3.114	2.996	4.489	4.021	4.126	4.284	4.172	4.423
	149	0.308	5.783	0.306	5.679	0.297	6.033	0.309	6.826			149	2.844	3.102	2.858	3.271	3.011	2.967	4.361	4.038	4.008	4.323	4.06	4.537
	150	0.306	5.903	0.304	5.775	0.309	6.042	0.302	6.723			150	2.765	3.166	2.617	3.256	3.071	3.077	4.443	4.018	4.085	4.232	4.092	4.549
	151	0.307	5.937	0.309	5.822	0.296	6.13	0.309	6.686			151	2.7	3.167	2.829	3.272	3.012	3.136	4.383	3.972	4.063	4.156	4.073	4.477
	152	0.307	5.92	0.302	5.742	0.297	6.202	0.306	7.019			152	2.891	3.054	2.788	3.269	3.045	3.02	4.341	4.079	4.015	4.265	4.077	4.539
	153	0.308	5.858	0.305	5.754	0.302	6.186	0.307	6.839			153	2.848	3.098	2.697	3.43	3.021	2.985	4.313	4.17	4.146	4.243	4.03	4.387
	154	0.307	5.858	0.311	5.877	0.313	6.21	0.305	6.698			154	2.752	3.191	2.791	3.228	3.052	3.052	4.213	4	4.297	4.082	4.063	4.315
	155	0.3	5.86	0.311	5.819	0.298	6.328	0.305	6.609			155	2.743	3.017	2.926	3.196	3.002	2.976	4.317	4.189	4.338	4.135	4.039	4.309
	156	0.299	5.825	0.31	5.751	0.297	6.174	0.299	6.601			156	2.827	3.108	2.882	3.262	3.059	3.094	4.438	4.242	4.194	4.074	3.991	4.275
	157	0.297	5.854	0.309	5.844	0.301	6.248	0.308	6.628			157	2.774	2.998	2.833	3.134	3.17	2.901	4.298	4.23	4.219	4.154	3.974	4.113
	158	0.295	5.754	0.304	5.961	0.297	6.193	0.302	6.615			158	2.786	2.92	2.847	3.223	3.085	2.995	4.264	4.296	4.233	4.306	4.051	4.299
	159	0.306	5.885	0.303	5.933	0.299	6.066	0.305	6.688			159	2.645	2.814	3.007	3.136	3.116	3.098	4.262	4.159	4.304	4.294	3.901	4.074
	160	0.303	5.831	0.314	5.791	0.299	6.119	0.307	6.783			160	2.855	2.913	2.884	3.263	3.019	2.914	4.436	3.987	4.359	4.342	3.906	4.199
	161	0.3	5.76	0.301	5.665	0.297	6.275	0.309	6.584			161	2.739	2.965	2.98	3.186	2.899	3.115	4.346	4.083	4.248	4.285	3.852	4.29
	162	0.302	5.828	0.303	5.554	0.302	6.146	0.305	6.558			162	2.81	3.007	2.961	3.275	2.923	3.076	4.306	4.017	4.168	4.412	4.061	4.507
	163	0.304	5.834	0.306	5.644	0.299	6.195	0.301	6.566			163	2.961	2.867	2.831	3.277	2.804	3.102	4.299	4.154	4.284	4.36	4.144	4.398
	164	0.302	5.94	0.307	5.797	0.301	6.209	0.301	6.679			164	2.9	3.118	2.71	3.503	2.801	3.255	4.302	4.196	4.402	4.371	4.084	4.401
	165	0.297	5.885	0.309	5.715	0.298	6.25	0.294	6.684			165	2.774	2.831	2.83	3.34	2.907	3.093	4.368	4.176	4.214	4.366	4.028	4.457
	166	0.305	5.966	0.307	5.759	0.3	6.321	0.299	6.791			166	2.816	3.254	2.989	3.315	2.836	3.1	4.487	4.076	4.214	4.273	4.03	4.372
	167	0.299	6.048	0.307	5.977	0.296	6.187	0.303	6.764			167	2.864	3.072	2.791	3.271	2.843	3.144	4.521	4.211	4.219	4.183	3.912	4.435
	168	0.302	5.908	0.306	5.82	0.3	6.138	0.301	7.026			168	2.796	3.287	2.757	3.217	2.917	3.094	4.509	4.186	4.191	4.321	3.924	4.593
	169	0.3	5.916	0.309	5.875	0.305	6.233	0.303	6.848			169	2.918	3.209	2.874	3.073	2.898	3.211	4.494	4.152	4.313	4.318	4.037	4.602
	170	0.305	5.959	0.306	5.911	0.298	6.136	0.303	6.927			170	2.776	3.242	2.866	3.138	2.92	3.166	4.404	4.178	4.088	4.496	4.042	4.615
	171	0.3	5.843	0.301	5.84	0.298	6.294	0.305	6.895			171	2.764	3.389	2.767	3.215	2.964	3.184	4.471	4.129	4.324	4.399	4.154	4.449
	172	0.303	6.044	0.301	5.908	0.303	6.294	0.297	6.844			172	2.9	3.237	2.843	3.287	2.926	3.194	4.513	4.181	4.107	4.489	4.052	4.385
	173	0.307	5.986	0.309	5.898	0.301	6.128	0.302	6.783			173	2.719	3.182	2.67	3.267	2.785	3.289	4.458	4.154	4.143	4.509	4.072	4.482
	174	0.305	6.023	0.305	5.965	0.298	6.166	0.302	6.894			174	2.701	3.156	2.747	3.202	2.858	3.496	4.397	4.068	4.092	4.503	4.099	4.454
	175	0.307	6.042	0.297	5.934	0.304	6.094	0.304	6.822			175	2.694	3.071	2.772	3.2	2.874	3.398	4.261	4.039	4.071	4.482	4.16	4.532
	176	0.295	5.965	0.309	5.907	0.299	6.125	0.302	6.704			176	2.777	3.319	2.743	3.394	2.947	3.261	4.221	4.106	4.251	4.487	4.178	4.389
	177	0.304	6.068	0.308	5.878	0.294	6.157	0.299	6.833			177	2.702	3.229	2.716	3.119	2.908	3.264	4.315	4.103	4.418	4.511	3.974	4.321
	178	0.307	5.844	0.302	5.805	0.3	6.328	0.308	6.818			178	2.847	3.141	2.728	3.285	2.938	3.333	4.145	4.099	4.15	4.398	4.095	4.365
	179	0.302	5.972	0.307	5.771	0.297	6.27	0.293	6.672			179	2.795	3.251	2.676	3.134	2.897	3.296	4.353	4.095	4.271	4.33	4.061	4.365
	180	0.307	6.014	0.305	5.835	0.301	6.341	0.301	6.714			180	2.792	3.323	2.746	3.377	2.848	3.268	4.196	4.179	4.272	4.442	4.084	4.362
	181	0.307	5.894	0.316	5.77	0.3	6.314	0.308	6.685			181	2.868	3.268	2.834	3.362	3.054	3.338	4.182	4.247	4.39	4.531	4.013	4.379
	182	0.296	6.032	0.308	5.855	0.298	6.3	0.303	6.644			182	3.036	3.23	2.871	3.155	3.078	3.232	4.207	4.148	4.331	4.449	4.098	4.345
	183	0.302	5.918	0.308	5.749	0.304	6.261	0.309	6.769			183	2.766	3.211	2.899	3.346	3.035	3.189	4.175	3.99	4.337	4.644	4.131	4.443
	184	0.304	6.121	0.311	5.892	0.306	6.244	0.3	6.851			184	3.015	3.136	3.101	3.461	3.072	3.254	4.171	4.006	4.116	4.487	4.196	4.372
	185	0.3	6.055	0.311	5.855	0.301	6.22	0.306	6.635			185	3.058	3.353	2.981	3.292	3.056	3.415	4.319	4.057	4.153	4.444	4.168	4.336
	186	0.307	5.981	0.306	5.947	0.299	6.237	0.301	6.659			186	2.915	3.055	3.126	3.282	2.963	3.215	4.439	4.126	4.077	4.522	4.257	4.297
	187	0.303	6.034	0.301	5.824	0.303	6.215	0.301	6.56			187	2.948	3.087	3.16	3.389	3.004	3.296	4.402	4.066	4.048	4.607	4.201	4.362
	188	0.3	5.944	0.31	5.87	0.304	6.301	0.302	6.686			188	3.113	3.336	3.011	3.414	3.209	3.329	4.239	4.011	4.016	4.491	4.299	4.494
	189	0.305	5.949	0.306	5.798	0.297	6.207	0.298	6.757			189	3.09	3.193	3.107	3.225	3.216	3.216	4.162	4.103	4.081	4.432	4.204	4.463
	190	0.306	5.981	0.305	5.863	0.305	6.412	0.306	6.795			190	2.902	3.137	2.935	3.181	3.229	3.384	4.304	4.106	4.181	4.497	4.276	4.398
	191	0.304	5.981	0.312	5.833	0.298	6.163	0.302	6.972			191	2.868	3.223	2.966	3.234	3.201	3.289	4.162	4.05	4.271	4.379	4.261	4.386
	192	0.307	5.986	0.306	5.798	0.293	6.328	0.301	6.918			192	3.103	3.204	3.134	3.157	3.003	3.206	4.361	4.111	4.323	4.562	4.171	4.377
	193	0.303	6.061	0.307	5.892	0.299	6.244	0.304	6.833			193	2.857	3.263	3.181	3.269	3.072	3.417	4.271	4.081	4.308	4.562	4.262	4.39
	194	0.308	5.89	0.308	5.926	0.296	6.216	0.296	6.964			194	2.878	3.11	3.043	3.235	3.118	3.394	4.351	4.214	4.192	4.544	4.243	4.295
	195	0.303	5.863	0.302	5.922	0.301	5.952	0.307	6.834			195	2.878	3.223	3.013	3.411	3.014	3.331	4.233	4.06	4.239	4.495	4.28	4.187
	196	0.303	6.023	0.308	5.92	0.296	6.051	0.31	6.765			196	2.802	3.262	3.31	3.353	3.136	3.436	4.252	4.014	4.273	4.532	4.228	4.268
	197	0.308	6.139	0.313	6.024	0.308	5.983	0.303	6.874			197	2.822	3.173	3.154	3.413	2.905	3.525	4.094	4.116	4.305	4.449	4.188	4.17
	198	0.304	6.041	0.307	5.795	0.296	6.189	0.299	7.151			198	2.811	3.124	3.255	3.413	3.072	3.616	4.265	4.179	4.386	4.539	4.383	4.282
	199	0.303	6.042	0.303	5.757	0.304	5.93	0.304	7.049			199	2.793	3.07	3.254	3.31	3.029	3.613	4.434	4.1	4.349	4.493	4.358	4.202
	200	0.305	6.149	0.314	5.713	0.306	5.883	0.291	6.791			200	2.857	3.228	2.981	3.27	3.039	3.77	4.165	4.097	4.281	4.473	4.249	4.265
	201	0.303	6.016	0.314	5.703	0.303	6.007	0.3	6.919			201	2.844	3.181	3.186	3.286	3.15	3.766	4.384	4.062	4.296	4.367	4.373	4.386
	202	0.306	6.047	0.303	5.78	0.303	6.104	0.296	6.906			202	2.878	3.098	3.015	3.348	2.987	3.674	4.283	4.131	4.247	4.508	4.398	4.385
	203	0.312	6.007	0.304	5.902	0.304	6.063	0.308	7.119			203	2.831	3.104	2.975	3.285	2.928	3.519	4.357	4.106	4.163	4.43	4.376	4.305
	204	0.31	6.013	0.303	5.817	0.3	6.139	0.299	7.16			204	2.776	3.087	2.98	3.404	3.132	3.474	4.452	3.954	4.493	4.409	4.415	4.354
	205	0.312	6.12	0.312	5.915	0.295	5.957	0.296	7.213			205	2.8	3.115	2.927	3.409	3.002	3.423	4.259	4.118	4.46	4.299	4.499	4.347
	206	0.31	6.115	0.31	5.812	0.304	6.055	0.303	7.144			206	2.803	3.199	3.125	3.493	3.018	3.378	4.367	4.111	4.456	4.502	4.431	4.332
	207	0.307	5.96	0.31	5.841	0.299	6.07	0.3	7.076			207	2.905	3.372	2.812	3.454	2.978	3.362	4.321	4.053	4.618	4.437	4.458	4.196
	208	0.304	6.118	0.312	5.832	0.297	5.949	0.301	7.122			208	2.792	3.184	3.062	3.324	3.004	3.49	4.354	4.043	4.545	4.531	4.371	4.337
	209	0.309	6.129	0.303	5.771	0.3	6.18	0.299	7.125			209	2.905	3.441	3.155	3.343	3.193	3.438	4.342	3.989	4.517	4.595	4.368	4.246
	210	0.305	6.196	0.308	5.906	0.303	6.103	0.305	7.345			210	2.883	3.398	3.129	3.142	3.07	3.564	4.383	3.954	4.582	4.585	4.427	4.29
	211	0.306	6.21	0.302	5.842	0.305	6.348	0.306	7.142			211	2.833	3.269	2.99	3.344	2.899	3.398	4.298	4.155	4.419	4.478	4.356	4.28
	212	0.305	6.318	0.306	5.782	0.297	6.377	0.302	7.048			212	2.921	3.371	3.021	3.259	2.83	3.458	4.293	3.92	4.555	4.473	4.36	4.487
	213	0.301	6.353	0.301	5.756	0.298	6.207	0.303	6.984			213	3.03	3.638	2.986	3.49	2.943	3.46	4.241	3.9	4.506	4.557	4.359	4.457
	214	0.308	6.367	0.31	5.75	0.301	6.167	0.299	7.086			214	3.095	3.455	3.062	3.154	2.83	3.494	4.354	3.828	4.43	4.656	4.364	4.293
	215	0.304	6.299	0.303	5.945	0.305	6.202	0.304	7.191			215	3.167	3.384	2.888	3.278	2.914	3.465	4.486	3.836	4.347	4.661	4.523	4.372
	216	0.31	6.374	0.306	5.996	0.298	5.99	0.298	7.284			216	3.055	3.32	2.962	3.114	3.077	3.517	4.457	3.844	4.394	4.646	4.432	4.434
	217	0.309	6.324	0.312	6.009	0.301	6.073	0.301	7.311			217	2.911	3.361	2.98	3.094	3.059	3.563	4.356	3.908	4.271	4.75	4.558	4.456
	218	0.305	6.277	0.307	5.934	0.296	5.953	0.305	7.235			218	2.766	3.201	3.205	3.177	3.183	3.401	4.432	3.994	4.276	4.606	4.533	4.386
	219	0.305	6.437	0.309	5.957	0.304	6.065	0.307	7.036			219	2.786	3.209	3.145	3.046	3.206	3.374	4.392	4.039	4.242	4.791	4.38	4.248
	220	0.302	6.199	0.302	5.961	0.302	6.123	0.304	7.096			220	2.916	3.387	3.207	3.151	3.15	3.447	4.426	4.031	4.21	4.768	4.45	4.38
	221	0.309	6.154	0.301	6.006	0.301	6.33	0.303	7.354			221	2.905	3.304	3.248	3.211	3.259	3.354	4.482	3.969	4.208	4.67	4.399	4.314
	222	0.306	6.139	0.303	5.978	0.294	6.272	0.298	7.181			222	2.985	3.521	3.157	3.301	3.144	3.492	4.264	3.897	4.336	4.805	4.358	4.389
	223	0.306	5.964	0.307	5.855	0.306	6.308	0.301	7.29			223	2.878	3.201	3.273	3.23	3.047	3.374	4.381	3.923	4.477	4.633	4.446	4.352
	224	0.302	6.049	0.303	5.752	0.295	6.356	0.306	7.198			224	2.835	3.318	3.291	3.098	3.148	3.516	4.391	4.003	4.366	4.72	4.323	4.365
	225	0.302	6.005	0.309	5.719	0.3	6.241	0.301	7.213			225	3.068	3.276	3.208	3.102	3.108	3.334	4.432	3.808	4.366	4.796	4.571	4.368
	226	0.307	6.119	0.306	5.83	0.296	6.111	0.304	7.134			226	2.914	3.236	3.179	3.209	2.983	3.362	4.353	3.9	4.582	4.745	4.602	4.487
	227	0.305	6.245	0.31	5.729	0.306	6.137	0.302	7.275			227	3.006	3.094	3.158	3.054	2.973	3.28	4.431	3.868	4.528	4.928	4.622	4.539
	228	0.298	6.243	0.313	5.798	0.302	6.324	0.304	7.257			228	2.775	3.147	3.257	3.107	2.901	3.313	4.55	3.934	4.537	4.922	4.418	4.601
	229	0.303	6.304	0.31	5.88	0.3	6.293	0.303	7.291			229	2.818	3.313	3.294	3.35	2.973	3.214	4.312	3.844	4.603	4.886	4.384	4.562
	230	0.302	6.13	0.308	5.855	0.303	6.212	0.304	7.283			230	2.81	3.266	3.312	3.207	2.814	3.337	4.42	3.951	4.648	4.723	4.394	4.491
	231	0.304	6.096	0.299	5.882	0.304	6.352	0.291	7.247			231	2.777	3.53	3.321	3.295	2.883	3.212	4.375	3.891	4.667	4.758	4.446	4.507
	232	0.305	6.013	0.302	5.789	0.299	6.287	0.305	7.331			232	2.829	3.27	3.262	3.403	2.934	3.47	4.523	3.768	4.664	4.897	4.389	4.592
	233	0.305	6.025	0.308	5.892	0.304	6.203	0.301	7.215			233	3.009	3.271	3.267	3.23	2.91	3.33	4.531	3.921	4.77	4.845	4.468	4.556
	234	0.301	6.091	0.312	5.866	0.297	6.267	0.306	7.17			234	2.869	3.359	3.186	2.963	2.979	3.431	4.481	3.831	4.591	4.75	4.473	4.698
	235	0.309	6.194	0.311	6.048	0.302	6.336	0.309	7.3			235	2.888	3.209	3.229	3.08	3.003	3.515	4.322	3.808	4.475	4.885	4.554	4.675
	236	0.304	6.261	0.297	5.962	0.291	6.423	0.312	7.344			236	2.814	3.113	3.262	3.106	2.961	3.708	4.409	3.914	4.543	4.843	4.512	4.584
	237	0.313	6.17	0.302	5.833	0.302	6.236	0.297	7.155			237	2.882	3.315	3.082	3.094	2.913	3.735	4.296	3.919	4.642	4.75	4.527	4.482
	238	0.297	6.147	0.307	5.966	0.304	6.289	0.296	7.103			238	2.745	3.261	3.232	3.223	2.887	3.542	4.567	3.958	4.527	4.942	4.591	4.556
	239	0.302	6.232	0.302	5.896	0.297	6.234	0.309	7.257			239	2.807	3.258	3.205	3.273	2.85	3.537	4.586	4.108	4.538	5.057	4.41	4.567
	240	0.307	6.253	0.307	5.916	0.3	6.11	0.302	7.221			240	2.893	3.403	3.13	3.106	2.823	3.544	4.6	4.01	4.742	4.801	4.397	4.697
	241	0.303	6.225	0.308	5.937	0.299	6.054	0.308	7.265			241	3.06	3.197	3.073	3.076	2.868	3.464	4.651	4.072	4.562	4.79	4.58	4.597
	242	0.302	6.177	0.303	5.781	0.307	5.892	0.293	7.154			242	3.048	3.353	3.181	3.144	3.022	3.523	4.752	4.045	4.693	4.81	4.553	4.681
	243	0.305	6.103	0.31	5.805	0.302	6.01	0.304	7.24			243	3.257	3.367	3.272	3.045	2.866	3.404	4.65	4.01	4.539	4.872	4.402	4.609
	244	0.307	6.119	0.307	5.866	0.301	6.029	0.299	7.06			244	3.216	3.366	3.127	3.148	2.929	3.286	4.635	3.977	4.649	4.803	4.591	4.51
	245	0.298	6.123	0.308	5.784	0.301	6.194	0.299	7.137			245	3.078	3.269	3.107	3.162	3.109	3.43	4.681	3.895	4.668	4.7	4.694	4.66
	246	0.305	6.042	0.304	5.783	0.301	6.224	0.307	7.182			246	3.142	3.437	3.329	3.27	2.936	3.432	4.784	4.006	4.749	4.593	4.587	4.633
	247	0.308	6.115	0.318	5.821	0.306	6.189	0.305	7.162			247	3.229	3.523	3.201	3.147	2.926	3.485	4.698	3.886	4.748	4.737	4.488	4.581
	248	0.305	6.128	0.303	5.836	0.295	6.169	0.304	7.109			248	3.088	3.407	3.098	3.205	2.977	3.394	4.663	4.014	4.773	4.861	4.555	4.554
	249	0.302	6.119	0.307	5.744	0.295	6.098	0.306	7.16			249	2.918	3.252	2.91	3.41	2.929	3.258	4.701	3.929	4.724	4.769	4.518	4.677
	250	0.298	6.015	0.307	5.843	0.296	6.15	0.31	7.169			250	2.931	3.392	3.112	3.375	2.978	3.377	4.633	3.899	4.619	4.784	4.597	4.619
	251	0.301	5.988	0.309	5.826	0.301	6.076	0.3	7.157			251	3.092	3.312	3.004	3.362	3.019	3.334	4.741	3.86	4.791	4.957	4.493	4.522
	252	0.298	5.951	0.302	5.934	0.297	5.995	0.3	7.262			252	3.104	3.304	3.205	3.387	2.969	3.142	4.703	3.77	4.802	4.845	4.39	4.674
	253	0.298	6.145	0.311	5.927	0.299	6.164	0.301	7.277			253	3.038	3.283	3.335	3.207	3.036	3.279	4.555	3.811	4.647	4.991	4.632	4.579
	254	0.297	6.076	0.307	5.889	0.299	6.255	0.304	7.004			254	3.244	3.202	3.192	3.299	3	3.041	4.659	3.893	4.717	5.092	4.642	4.634
	255	0.307	5.997	0.308	5.904	0.3	6.104	0.303	7.017			255	3.267	3.208	3.219	3.278	2.744	3.121	4.638	3.916	4.802	4.986	4.548	4.748
	256	0.304	6.078	0.311	5.835	0.296	6.085	0.297	7.173			256	3.234	3.357	3.247	3.169	2.89	3.312	4.512	3.918	4.82	4.737	4.667	4.75
	257	0.314	6.046	0.306	5.876	0.293	5.894	0.3	7.087			257	3.355	3.369	3.113	3.212	2.884	3.377	4.6	3.971	4.721	4.74	4.557	4.786
	258	0.302	6.079	0.316	6.051	0.297	5.926	0.298	7.17			258	3.254	3.369	3.147	3.283	2.971	3.249	4.596	4.107	4.76	4.876	4.593	4.67
	259	0.301	6.194	0.31	5.867	0.299	5.874	0.297	7.138			259	3.198	3.447	2.977	3.364	2.819	3.165	4.595	4.081	4.693	4.955	4.655	4.673
	260	0.298	6.08	0.305	6.03	0.299	6.01	0.305	7.033			260	3.279	3.504	3.047	3.294	2.886	3.39	4.477	3.991	4.817	4.934	4.619	4.674
	261	0.302	6.15	0.308	6.051	0.299	6.021	0.297	7.161			261	3.197	3.405	3.046	3.16	2.775	3.204	4.422	3.942	4.586	4.995	4.61	4.699
	262	0.306	6.223	0.311	6.095	0.301	5.936	0.307	7.036			262	3.178	3.598	3.208	3.115	2.749	3.189	4.424	4.034	4.639	4.907	4.547	4.744
	263	0.304	6.062	0.309	5.973	0.302	6.125	0.304	7.201			263	3.165	3.553	3.215	3.226	2.654	3.205	4.357	3.883	4.775	4.983	4.593	4.721
	264	0.306	6.147	0.313	5.924	0.304	6.001	0.299	6.879			264	3.086	3.367	3.146	3.078	2.704	3.221	4.352	3.954	4.689	4.908	4.554	4.787
	265	0.307	6.196	0.311	5.959	0.305	6.064	0.304	6.947			265	3.264	3.485	3.075	3.271	2.629	3.137	4.389	4.019	4.547	4.942	4.583	4.616
	266	0.307	6.037	0.303	6.039	0.304	6.144	0.303	7.001			266	3.299	3.427	3.135	3.408	2.664	3.245	4.498	3.964	4.678	4.803	4.487	4.628
	267	0.303	6.054	0.302	6.012	0.302	6.071	0.3	6.964			267	3.349	3.289	2.984	3.192	2.738	3.428	4.494	3.955	4.659	4.686	4.436	4.724
	268	0.295	6.128	0.3	5.898	0.302	6.002	0.307	7.166			268	3.343	3.156	3.117	3.229	2.868	3.415	4.439	3.976	4.51	4.907	4.502	4.699
	269	0.306	6.061	0.305	6.03	0.295	6.182	0.298	7.304			269	3.38	3.25	3.072	3.199	2.803	3.424	4.486	3.939	4.453	4.788	4.65	4.794
	270	0.308	5.944	0.304	5.989	0.299	6.137	0.301	7.177			270	3.049	3.206	3.097	3.178	2.776	3.472	4.443	4.066	4.45	4.915	4.6	4.86
	271	0.301	5.956	0.311	6.317	0.304	6.031	0.306	7.104			271	2.875	3.252	3.091	3.338	2.789	3.202	4.541	3.993	4.419	4.747	4.57	4.644
	272	0.301	5.972	0.312	6.272	0.299	5.975	0.31	7.169			272	2.998	3.304	3.145	3.29	2.752	3.383	4.503	4.085	4.353	4.932	4.583	4.574
	273	0.3	5.976	0.307	6.15	0.302	5.94	0.31	7.082			273	3.043	3.185	3.193	3.407	2.809	3.364	4.398	4.042	4.377	4.86	4.558	4.625
	274	0.294	5.96	0.306	6.032	0.303	5.994	0.297	7.088			274	3.193	3.519	3.2	3.33	2.738	3.414	4.341	3.897	4.335	4.861	4.707	4.563
	275	0.299	5.986	0.305	5.976	0.299	6.053	0.305	7.057			275	3.256	3.356	3.248	3.39	2.695	3.312	4.59	4.004	4.537	5.034	4.577	4.728
	276	0.3	5.92	0.31	5.985	0.301	5.876	0.301	7.119			276	3.233	3.122	3.287	3.212	2.749	3.252	4.486	4.044	4.515	5.027	4.554	4.76
	277	0.303	5.951	0.309	5.986	0.307	5.981	0.302	7.139			277	3.238	3.251	3.275	3.475	2.908	3.64	4.578	4.02	4.321	4.953	4.539	4.74
	278	0.301	6.07	0.306	6.147	0.299	6.029	0.309	7.076			278	3.294	3.524	3.296	3.236	2.964	3.413	4.6	3.972	4.285	4.972	4.494	4.671
	279	0.294	6.033	0.3	5.954	0.309	6.019	0.304	7.083			279	3.097	3.272	3.297	3.171	2.83	3.594	4.552	4.027	4.532	5.017	4.53	4.734
	280	0.306	5.923	0.311	5.994	0.296	5.993	0.3	6.978			280	3.093	3.255	3.363	3.2	2.896	3.466	4.357	4.073	4.42	5.025	4.528	4.699
	281	0.307	5.967	0.308	5.948	0.302	6.076	0.305	6.984			281	3.209	3.239	3.194	3.199	2.731	3.408	4.425	4.255	4.483	4.922	4.459	4.714
	282	0.308	6.03	0.307	6.188	0.303	5.984	0.299	6.972			282	3.129	3.258	3.242	3.178	2.912	3.286	4.55	4.041	4.458	4.861	4.529	4.852
	283	0.301	6.037	0.304	6.053	0.293	5.919	0.305	7.09			283	3.009	3.358	3.237	3.159	2.752	3.38	4.563	4.081	4.396	4.811	4.438	4.617
	284	0.304	5.928	0.307	5.878	0.297	5.863	0.306	7.209			284	3.188	3.375	3.115	3.028	2.874	3.365	4.563	4.147	4.428	5.007	4.4	4.701
	285	0.308	5.999	0.315	5.981	0.299	5.981	0.305	7.232			285	3.134	3.247	3.44	3.205	2.851	3.577	4.403	4.092	4.464	4.8	4.44	4.723
	286	0.3	6.109	0.306	5.942	0.295	5.96	0.304	7.185			286	3.143	3.122	3.273	3.37	2.824	3.615	4.317	4.029	4.575	4.726	4.515	4.826
	287	0.309	6.132	0.305	5.847	0.299	6.018	0.304	7.107			287	2.973	3.232	3.306	3.259	2.721	3.616	4.343	4.053	4.339	4.78	4.584	4.722
	288	0.303	6	0.301	6.023	0.299	5.971	0.294	7.191			288	3.156	3.243	3.078	3.285	2.683	3.542	4.387	3.953	4.481	4.794	4.51	4.625
	289	0.291	5.898	0.304	5.873	0.297	5.968	0.303	7.122			289	3.176	3.314	3.327	3.297	2.835	3.486	4.61	4.006	4.683	4.884	4.465	4.622
	290	0.303	6.022	0.308	6.005	0.298	5.883	0.299	7.131			290	3.213	3.238	3.198	3.414	2.822	3.517	4.439	3.958	4.644	4.758	4.554	4.587
	291	0.301	5.967	0.308	6.089	0.3	5.899	0.305	7.216			291	2.958	3.148	3.269	3.501	2.869	3.525	4.529	4.035	4.599	4.76	4.55	4.756
	292	0.294	5.991	0.3	6.09	0.302	5.938	0.304	7.266			292	3.153	3.274	3.332	3.403	2.709	3.56	4.361	3.991	4.44	4.84	4.523	4.66
	293	0.31	5.975	0.31	6.134	0.302	5.969	0.302	7.249			293	3.165	3.278	3.381	3.466	2.793	3.645	4.374	3.986	4.548	4.866	4.317	4.765
	294	0.301	5.9	0.308	6.134	0.303	5.965	0.301	7.458			294	3.17	3.446	3.29	3.487	2.592	3.519	4.359	3.993	4.523	4.818	4.585	4.677
	295	0.31	5.914	0.307	6.157	0.3	5.942	0.299	7.382			295	3.209	3.276	3.218	3.367	2.701	3.328	4.278	3.897	4.489	4.651	4.476	4.64
	296	0.303	5.805	0.306	6.008	0.298	6.089	0.308	7.202			296	3.276	3.468	3.11	3.288	2.644	3.479	4.326	4.048	4.5	4.701	4.669	4.696
	297	0.302	5.922	0.309	6.119	0.297	6.274	0.299	7.448			297	3.033	3.415	3.116	3.256	2.557	3.34	4.287	3.85	4.371	4.553	4.619	4.633
	298	0.295	5.933	0.305	6.128	0.301	6.287	0.305	7.221			298	3.108	3.177	3.04	3.184	2.773	3.402	4.432	3.905	4.374	4.616	4.677	4.829
	299	0.303	5.816	0.305	5.922	0.295	6.249	0.304	7.269			299	3.217	3.357	3.196	3.364	2.706	3.334	4.395	3.891	4.472	4.663	4.586	4.725
	300	0.294	5.939	0.307	5.925	0.297	6.24	0.297	7.313			300	3.239	3.355	3.083	3.493	2.72	3.188	4.491	3.96	4.395	4.571	4.583	4.715
	301	0.304	5.898	0.307	5.915	0.301	6.322	0.308	7.332			301	3.297	3.236	3.257	3.581	2.858	3.401	4.373	4.118	4.547	4.587	4.672	4.817
	302	0.309	5.874	0.304	5.929	0.308	6.257	0.301	7.429			302	3.191	3.344	3.287	3.549	2.89	3.258	4.272	4.082	4.604	4.621	4.576	4.663
	303	0.297	5.785	0.313	5.797	0.297	6.249	0.305	7.436			303	3.151	3.417	3.142	3.616	2.788	3.468	4.421	4.028	4.668	4.544	4.545	4.683
	304	0.3	5.791	0.315	5.63	0.299	6.108	0.308	7.271			304	3.082	3.351	3.275	3.286	2.898	3.416	4.415	4.057	4.618	4.594	4.514	4.864
	305	0.305	5.719	0.311	5.622	0.3	6.318	0.3	7.288			305	3.114	3.348	3.304	3.391	2.865	3.483	4.426	3.958	4.493	4.456	4.633	4.688
	306	0.302	5.909	0.307	5.761	0.295	6.151	0.298	7.459			306	3.166	3.502	3.143	3.5	2.92	3.633	4.321	4.159	4.562	4.623	4.582	4.97
	307	0.301	5.929	0.304	5.859	0.301	6.271	0.304	7.314			307	3.108	3.513	3.213	3.325	2.885	3.512	4.277	4.081	4.659	4.676	4.595	4.863
	308	0.304	5.825	0.307	5.778	0.301	6.404	0.307	7.554			308	3.087	3.419	3.217	3.285	2.867	3.495	4.335	4	4.686	4.606	4.539	4.842
	309	0.313	5.816	0.303	5.862	0.292	6.284	0.296	7.358			309	3.152	3.463	3.301	3.513	2.857	3.293	4.284	4.107	4.611	4.728	4.583	4.809
	310	0.298	5.773	0.302	5.894	0.296	6.204	0.305	7.579			310	3.078	3.305	3.298	3.183	2.915	3.328	4.241	4.007	4.652	4.663	4.459	4.767
	311	0.304	5.824	0.306	5.662	0.298	6.229	0.296	7.404			311	2.958	3.357	3.337	3.262	2.673	3.214	4.47	3.948	4.688	4.616	4.297	4.879
	312	0.307	5.897	0.311	5.6	0.299	6.113	0.3	7.55			312	3.075	3.505	3.18	3.311	2.867	3.374	4.493	4.107	4.565	4.545	4.36	4.746
	313	0.316	5.868	0.309	5.776	0.294	6.263	0.296	7.457			313	3.182	3.513	3.272	3.205	2.907	3.536	4.38	4.087	4.462	4.636	4.471	4.876
	314	0.299	5.926	0.303	5.743	0.297	6.141	0.303	7.487			314	3.073	3.63	3.147	3.233	2.789	3.327	4.339	4.102	4.608	4.75	4.351	4.944
	315	0.306	5.951	0.306	5.797	0.299	6.192	0.302	7.566			315	3.158	3.535	3.344	3.362	2.825	3.426	4.453	4.14	4.61	4.831	4.354	4.932
	316	0.305	5.983	0.305	5.774	0.298	6.102	0.302	7.562			316	3.029	3.483	3.329	3.338	2.722	3.458	4.494	4.139	4.772	4.781	4.403	4.792
	317	0.307	5.959	0.302	5.638	0.297	6.119	0.304	7.481			317	2.994	3.372	3.356	3.292	2.939	3.489	4.365	4.238	4.726	4.733	4.401	5.02
	318	0.307	5.999	0.307	5.713	0.295	6.209	0.304	7.579			318	3.101	3.358	3.118	3.27	2.797	3.308	4.36	4.054	4.805	4.657	4.502	5.105
	319	0.306	5.991	0.311	5.777	0.298	6.241	0.301	7.625			319	3.182	3.484	3.275	3.1	2.827	3.248	4.421	4.13	4.869	4.68	4.319	5.048
	320	0.3	6.05	0.311	5.913	0.299	6.298	0.3	7.495			320	3.124	3.534	3.231	3.136	2.882	3.406	4.241	4.034	4.719	4.733	4.41	5.025
	321	0.302	5.995	0.31	5.972	0.303	6.401	0.307	7.433			321	3.129	3.413	3.322	3.122	2.976	3.473	4.288	4.232	4.68	4.726	4.397	4.983
	322	0.303	6.029	0.302	5.849	0.296	6.311	0.306	7.589			322	3.237	3.598	3.241	3.19	2.951	3.323	4.329	4.202	4.689	4.813	4.41	4.837
	323	0.296	6.019	0.302	5.914	0.307	6.076	0.306	7.497			323	3.126	3.542	3.344	3.288	2.94	3.579	4.446	4.16	4.748	5.019	4.364	4.933
	324	0.296	6.078	0.304	6.068	0.297	6.242	0.305	7.604			324	3.079	3.287	3.204	3.245	2.937	3.583	4.277	4.168	4.666	5.089	4.448	4.882
	325	0.303	6.082	0.306	6.048	0.303	6.13	0.308	7.458			325	3.035	3.375	3.501	3.364	2.897	3.497	4.354	3.988	4.706	5.027	4.438	4.992
	326	0.295	5.963	0.308	6	0.301	6.231	0.298	7.579			326	3.074	3.488	3.296	3.432	2.926	3.425	4.389	4.019	4.653	4.953	4.47	4.942
	327	0.304	5.973	0.308	5.943	0.302	6.244	0.305	7.639			327	3.136	3.512	3.346	3.307	2.911	3.686	4.265	4.144	4.515	4.818	4.494	5.063
	328	0.309	5.93	0.303	5.817	0.308	6.207	0.305	7.663			328	3.21	3.389	3.364	3.257	2.923	3.556	4.41	4.116	4.703	4.871	4.501	5.084
	329	0.304	5.954	0.301	5.925	0.313	6.386	0.3	7.498			329	3.116	3.288	3.407	3.271	2.799	3.729	4.375	4.044	4.775	4.723	4.459	5.046
	330	0.297	5.953	0.301	5.847	0.305	6.519	0.298	7.595			330	3.176	3.373	3.686	3.102	2.646	3.78	4.458	4.17	4.474	4.821	4.377	4.97
	331	0.301	6.046	0.301	5.955	0.298	6.342	0.3	7.65			331	3.184	3.56	3.575	3.252	2.689	3.818	4.533	4	4.63	4.751	4.404	4.935
	332	0.299	6.061	0.314	5.92	0.298	6.266	0.304	7.445			332	2.995	3.268	3.384	3.358	2.821	3.66	4.459	4.067	4.895	4.735	4.472	4.89
	333	0.304	6.107	0.307	5.938	0.307	6.209	0.302	7.51			333	3.062	3.297	3.329	3.351	2.839	3.689	4.471	4.062	4.919	4.802	4.409	4.887
	334	0.303	6.148	0.305	5.847	0.292	6.269	0.303	7.434			334	3.024	3.471	3.07	3.326	2.805	3.573	4.433	4.039	4.992	4.839	4.288	4.877
	335	0.303	6.067	0.304	5.902	0.299	6.154	0.301	7.528			335	3.071	3.455	3.252	3.408	2.816	3.596	4.487	4.056	5.144	4.743	4.376	4.815
	336	0.3	6.033	0.313	5.898	0.293	6.168	0.303	7.478			336	3.164	3.351	3.214	3.317	2.758	3.457	4.474	4.077	5.089	4.813	4.444	4.92
	337	0.301	6.142	0.311	5.869	0.298	6.157	0.308	7.552			337	3.053	3.361	3.234	3.292	2.852	3.488	4.624	4.008	4.934	4.843	4.398	4.931
	338	0.298	6.047	0.302	5.807	0.296	6.139	0.308	7.477			338	2.988	3.363	3.306	3.347	2.894	3.496	4.541	4.044	4.915	4.926	4.453	4.998
	339	0.31	6.021	0.31	5.822	0.302	6.214	0.302	7.54			339	3.058	3.342	3.271	3.311	2.986	3.289	4.669	3.955	4.759	4.886	4.499	4.756
	340	0.302	5.97	0.305	5.797	0.298	6.183	0.302	7.515			340	2.984	3.368	3.445	3.209	3.044	3.347	4.682	3.961	4.857	4.892	4.452	4.788
	341	0.31	5.936	0.307	5.694	0.299	6.253	0.305	7.31			341	3.075	3.303	3.35	3.261	2.985	3.483	4.667	4.136	4.853	4.828	4.625	4.916
	342	0.307	5.973	0.305	5.934	0.303	6.153	0.312	7.397			342	2.96	3.375	3.411	3.075	2.873	3.456	4.628	4.172	4.852	4.748	4.49	4.912
	343	0.306	5.907	0.304	5.707	0.297	6.311	0.3	7.443			343	3.09	3.215	3.349	3.127	2.954	3.311	4.615	4.113	4.62	4.77	4.549	4.818
	344	0.3	5.767	0.31	5.909	0.305	6.359	0.31	7.338			344	3.193	3.175	3.368	3.051	2.993	3.661	4.632	4.075	4.759	4.737	4.443	4.842
	345	0.304	5.783	0.309	5.823	0.299	6.458	0.305	7.31			345	3.099	3.137	3.257	3.171	3.027	3.394	4.517	4.09	4.749	4.797	4.497	4.923
	346	0.303	5.871	0.304	5.852	0.299	6.378	0.306	7.393			346	3.167	3.258	3.333	3.229	2.987	3.585	4.602	4.037	4.725	4.706	4.578	4.925
	347	0.302	5.776	0.306	5.815	0.308	6.348	0.306	7.399			347	3.13	3.308	3.324	3.088	2.848	3.513	4.599	4.043	4.485	4.745	4.464	5.033
	348	0.304	5.883	0.314	5.779	0.303	6.249	0.304	7.199			348	2.967	3.412	3.353	3.199	2.966	3.523	4.579	4.012	4.577	4.81	4.43	5.034
	349	0.311	5.811	0.306	5.752	0.302	6.39	0.303	7.48			349	3.012	3.548	3.275	3.16	2.907	3.32	4.787	4.003	4.517	4.687	4.386	5.154
	350	0.31	5.913	0.299	5.96	0.303	6.278	0.3	7.421			350	3.087	3.53	3.203	3.081	2.847	3.13	4.643	4.04	4.516	4.675	4.514	5.108
	351	0.305	5.842	0.308	5.993	0.301	6.323	0.303	7.219			351	3.076	3.391	3.145	3.127	2.888	3.283	4.592	3.899	4.571	4.843	4.527	5.104
	352	0.301	5.791	0.306	5.877	0.302	6.233	0.309	7.396			352	3.079	3.318	3.109	3.175	2.759	3.355	4.625	4.028	4.635	4.9	4.493	4.967
	353	0.308	5.736	0.311	6.009	0.304	6.174	0.302	7.267			353	3.095	3.361	3.288	3.138	2.905	3.454	4.552	4.025	4.573	4.909	4.531	4.888
	354	0.306	5.808	0.301	5.867	0.3	6.109	0.308	7.209			354	3.268	3.326	3.315	2.984	2.762	3.514	4.657	4.046	4.681	4.768	4.529	4.961
	355	0.297	5.975	0.304	5.901	0.3	6.175	0.305	7.259			355	3.312	3.457	3.205	3.097	2.897	3.456	4.513	4.084	4.765	4.896	4.413	4.896
	356	0.308	5.853	0.302	5.93	0.294	6.095	0.303	7.264			356	3.244	3.372	3.266	3.056	2.992	3.539	4.565	4.064	4.69	4.819	4.53	4.855
	357	0.298	5.934	0.315	5.867	0.302	6.242	0.304	7.222			357	3.353	3.327	3.395	3.093	3.077	3.535	4.508	4.11	4.724	4.825	4.644	4.878
	358	0.312	5.804	0.307	5.932	0.298	6.356	0.303	7.26			358	3.304	3.532	3.309	3.081	3.149	3.472	4.63	4.11	4.884	4.701	4.588	5.048
	359	0.3	5.976	0.306	5.893	0.3	6.295	0.307	7.264			359	3.157	3.366	3.358	2.961	2.962	3.435	4.573	4.019	4.895	4.705	4.535	5.047
	360	0.302	5.969	0.31	5.777	0.305	6.378	0.302	7.394			360	3.308	3.45	3.205	2.91	2.799	3.291	4.613	3.891	4.727	4.702	4.527	5.012
	361	0.31	5.818	0.303	5.884	0.301	6.266	0.309	7.448			361	3.272	3.533	3.566	3.035	2.94	3.242	4.655	3.851	4.887	4.621	4.448	4.896
	362	0.3	5.876	0.315	5.938	0.302	6.283	0.302	7.256			362	3.205	3.55	3.529	3.131	2.905	3.199	4.428	3.922	4.753	4.783	4.432	4.855
	363	0.304	6.081	0.304	5.875	0.301	6.323	0.301	7.363			363	3.218	3.566	3.444	2.94	2.963	3.377	4.471	4	4.89	4.596	4.484	4.94
	364	0.304	5.895	0.303	5.958	0.302	6.293	0.299	7.462			364	3.168	3.709	3.398	3.06	2.857	3.394	4.842	4.02	4.673	4.807	4.502	5.113
	365	0.303	6.027	0.308	5.946	0.303	6.303	0.298	7.402			365	3.168	3.479	3.459	3.142	2.953	3.349	4.8	3.953	4.819	4.691	4.585	4.959
	366	0.305	6.147	0.31	5.895	0.297	6.28	0.309	7.408			366	3.221	3.486	3.327	3.123	3.108	3.486	4.564	4.042	4.76	4.546	4.685	4.948
	367	0.307	6.107	0.299	5.958	0.304	6.144	0.305	7.424			367	3.258	3.302	3.264	3.085	2.944	3.516	4.51	3.944	4.62	4.537	4.65	5.043
	368	0.307	6.191	0.313	5.942	0.307	6.205	0.3	7.419			368	3.37	3.415	3.407	3.284	2.916	3.345	4.467	4.087	4.732	4.632	4.735	4.945
	369	0.312	5.908	0.305	5.969	0.301	6.198	0.304	7.344			369	3.324	3.486	3.398	3.075	2.916	3.432	4.486	4.05	4.816	4.74	4.722	4.912
	370	0.309	5.945	0.302	6.082	0.307	6.307	0.295	7.134			370	3.346	3.393	3.432	3.215	2.908	3.246	4.505	4.114	4.829	4.71	4.72	4.864
	371	0.31	6.044	0.309	6.04	0.306	6.43	0.304	7.15			371	3.162	3.471	3.299	3.249	2.966	3.279	4.552	4.069	4.81	4.636	4.576	4.807
	372	0.294	6.133	0.302	6.005	0.301	6.494	0.305	6.955			372	3.382	3.436	3.673	3.248	2.78	3.355	4.531	4.084	4.742	4.717	4.496	4.813
	373	0.305	6.013	0.308	6.023	0.297	6.31	0.305	7.081			373	3.136	3.398	3.757	3.354	2.827	3.532	4.595	4.103	4.591	4.705	4.527	4.982
	374	0.305	5.966	0.309	6.108	0.301	6.36	0.304	7.231			374	3.347	3.218	3.479	3.348	2.962	3.633	4.743	4.147	4.45	4.756	4.575	5.074
	375	0.305	5.883	0.307	6.015	0.301	6.352	0.296	7.171			375	3.27	3.166	3.477	3.346	2.857	3.715	4.431	4.107	4.67	4.651	4.593	4.957
	376	0.297	6.001	0.303	6.052	0.295	6.304	0.3	7.238			376	3.238	3.168	3.632	3.326	2.899	3.822	4.34	4.199	4.6	4.584	4.641	4.861
	377	0.302	6.031	0.308	5.959	0.297	6.264	0.307	7.125			377	3.321	3.19	3.481	3.158	2.853	4.072	4.353	4.249	4.738	4.679	4.545	4.983
	378	0.305	5.92	0.309	5.766	0.292	6.331	0.299	7.384			378	3.373	3.299	3.355	3.168	2.903	3.864	4.335	4.186	4.8	4.564	4.547	5.029
	379	0.302	5.967	0.31	5.918	0.296	6.473	0.314	7.254			379	3.298	3.185	3.384	3.292	2.95	3.923	4.516	4.22	4.808	4.885	4.574	5.043
	380	0.305	5.98	0.299	5.989	0.297	6.398	0.299	7.329			380	3.434	3.412	3.357	3.208	2.736	3.953	4.402	4.258	4.805	4.806	4.542	4.822
	381	0.306	5.877	0.306	5.942	0.301	6.355	0.31	7.424			381	3.447	3.331	3.359	3.278	2.868	3.702	4.855	4.291	4.75	4.618	4.51	4.743
	382	0.301	5.943	0.309	6.035	0.296	6.488	0.295	7.447			382	3.302	3.314	3.484	3.233	2.905	3.527	4.329	4.297	4.77	4.682	4.545	4.722
	383	0.303	5.91	0.308	6.064	0.306	6.433	0.304	7.503			383	3.341	3.208	3.47	3.11	2.956	3.804	4.29	4.248	4.741	4.762	4.554	4.787
	384	0.302	6.002	0.301	6.112	0.302	6.253	0.301	7.515			384	3.275	3.427	3.584	3.154	2.792	3.785	4.372	4.388	4.773	4.745	4.518	4.792
	385	0.302	6.081	0.308	6.13	0.303	6.409	0.306	7.39			385	3.348	3.44	3.81	3.284	2.916	3.626	4.595	4.315	4.813	4.72	4.497	4.806
	386	0.304	6.14	0.307	6.31	0.288	6.263	0.3	7.273			386	3.525	3.48	3.568	3.381	2.906	3.678	4.525	4.276	4.75	4.696	4.579	4.789
	387	0.306	6.256	0.311	5.987	0.309	6.23	0.306	7.387			387	3.445	3.452	3.639	3.35	2.905	3.796	4.428	4.3	4.867	4.675	4.503	4.879
	388	0.298	6.263	0.308	6.044	0.301	6.299	0.302	7.325			388	3.395	3.459	3.399	3.482	2.859	3.329	4.513	4.23	4.912	4.697	4.651	4.878
	389	0.299	6.155	0.301	5.999	0.3	6.353	0.299	7.231			389	3.184	3.248	3.508	3.461	2.966	3.396	4.598	4.352	4.899	4.659	4.531	4.933
	390	0.308	6.106	0.308	5.895	0.304	6.405	0.313	7.251			390	3.326	3.218	3.385	3.389	2.855	3.698	4.589	4.316	4.906	4.771	4.528	4.853
	391	0.311	6.094	0.308	5.823	0.296	6.321	0.308	7.422			391	3.357	3.311	3.259	3.138	2.841	3.747	4.461	4.294	4.856	4.669	4.496	4.813
	392	0.3	5.996	0.302	5.94	0.303	6.444	0.307	7.298			392	3.335	3.429	3.161	3.093	2.94	3.728	4.55	4.278	4.89	4.616	4.573	4.705
	393	0.304	6.053	0.305	5.939	0.308	6.352	0.305	7.339			393	3.484	3.262	3.353	3.241	2.908	3.634	4.455	4.369	4.82	4.659	4.613	4.759
	394	0.306	6.058	0.306	6.055	0.301	6.207	0.306	7.243			394	3.475	3.204	3.347	3.254	2.952	3.459	4.56	4.449	4.675	4.757	4.594	4.772
	395	0.305	6.114	0.312	5.982	0.293	6.359	0.302	7.112			395	3.344	3.311	3.592	3.204	2.982	3.54	4.616	4.346	4.776	4.733	4.915	4.869
	396	0.31	5.987	0.308	5.867	0.31	6.41	0.304	7.115			396	3.464	3.431	3.381	3.337	2.987	3.541	4.426	4.318	4.93	4.713	4.752	4.927
	397	0.306	5.89	0.309	5.991	0.301	6.49	0.304	7.135			397	3.423	3.539	3.475	3.305	2.974	3.672	4.371	4.405	4.95	4.767	4.647	4.879
	398	0.307	5.977	0.308	5.937	0.299	6.402	0.303	7.035			398	3.404	3.398	3.404	3.24	2.981	3.532	4.529	4.474	4.935	4.606	4.71	4.799
	399	0.303	5.999	0.308	5.795	0.307	6.489	0.307	7.044			399	3.467	3.465	3.507	3.275	2.887	3.674	4.412	4.287	4.932	4.675	4.697	4.955
	400	0.306	5.866	0.304	5.746	0.302	6.495	0.307	6.949			400	3.544	3.424	3.488	3.334	2.873	3.769	4.389	4.385	4.926	4.738	4.714	4.825
	401	0.301	5.951	0.31	5.951	0.294	6.614	0.306	7.112			401	3.457	3.49	3.47	3.224	2.932	3.703	4.502	4.254	4.874	4.672	4.678	4.91
	402	0.304	5.861	0.302	5.923	0.302	6.502	0.303	7.167			402	3.484	3.391	3.525	3.146	2.992	3.779	4.385	4.282	4.797	4.691	4.738	4.95
	403	0.315	5.799	0.309	6.019	0.297	6.531	0.302	6.916			403	3.498	3.411	3.401	3.376	2.804	3.522	4.321	4.242	4.741	4.711	4.755	4.864
	404	0.302	5.947	0.317	5.972	0.303	6.433	0.303	7.066			404	3.483	3.388	3.417	3.049	2.802	3.614	4.406	4.323	4.782	4.731	4.695	4.758
	405	0.303	5.754	0.305	5.907	0.298	6.405	0.3	7.002			405	3.582	3.434	3.396	3.173	2.906	3.693	4.444	4.361	4.871	4.747	4.68	4.748
	406	0.307	5.967	0.317	6.047	0.309	6.565	0.302	7.133			406	3.458	3.637	3.386	3.26	2.936	3.485	4.586	4.298	4.853	4.94	4.569	4.854
	407	0.302	5.96	0.303	5.862	0.296	6.386	0.304	7.229			407	3.433	3.633	3.384	3.228	2.977	3.596	4.643	4.327	4.689	4.921	4.735	4.922
	408	0.306	6.01	0.304	5.833	0.304	6.538	0.303	7.167			408	3.333	3.619	3.339	3.272	3.011	3.457	4.578	4.299	4.879	4.817	4.748	4.831
	409	0.31	5.91	0.305	5.841	0.303	6.54	0.297	7.387			409	3.436	3.427	3.336	3.305	3.086	3.495	4.544	4.339	4.746	4.817	4.693	4.926
	410	0.301	5.872	0.311	5.74	0.297	6.483	0.306	7.367			410	3.393	3.374	3.385	3.338	2.922	3.528	4.437	4.402	4.636	4.709	4.778	4.943
	411	0.301	6.049	0.307	5.874	0.291	6.438	0.308	7.106			411	3.487	3.502	3.374	3.34	3.012	3.635	4.567	4.38	4.788	4.834	4.636	4.864
	412	0.301	6.006	0.312	5.879	0.302	6.467	0.292	7.158			412	3.42	3.469	3.332	3.229	2.997	3.844	4.451	4.367	4.648	4.714	4.646	4.848
	413	0.305	6.064	0.316	5.897	0.297	6.526	0.306	7.309			413	3.368	3.285	3.506	3.321	3.092	3.807	4.388	4.533	4.739	4.725	4.653	4.87
	414	0.301	6.062	0.306	5.817	0.304	6.443	0.301	7.379			414	3.46	3.262	3.503	3.309	3.077	3.903	4.423	4.652	4.737	4.709	4.633	4.954
	415	0.299	6.066	0.307	5.899	0.297	6.538	0.302	7.431			415	3.541	3.386	3.472	3.237	3.026	3.941	4.435	4.591	4.76	4.809	4.661	5.001
	416	0.309	6.12	0.307	5.921	0.305	6.689	0.31	7.372			416	3.517	3.515	3.52	3.212	2.905	3.981	4.535	4.486	5.044	4.795	4.67	4.846
	417	0.301	6.041	0.31	5.752	0.307	6.484	0.299	7.376			417	3.453	3.41	3.558	3.334	2.926	4.077	4.505	4.344	5.123	4.647	4.657	4.855
	418	0.301	6.073	0.304	5.896	0.3	6.597	0.307	7.414			418	3.315	3.321	3.716	3.279	2.966	3.721	4.527	4.553	4.932	4.815	4.738	4.842
	419	0.294	6.001	0.303	5.892	0.298	6.489	0.305	7.451			419	3.327	3.422	3.761	3.249	2.863	3.724	4.535	4.291	5.076	4.662	4.721	4.976
	420	0.298	5.961	0.312	5.798	0.303	6.617	0.297	7.483			420	3.311	3.425	3.848	3.355	2.85	3.843	4.381	4.397	5.114	4.673	4.885	4.917
	421	0.297	6.041	0.307	5.955	0.298	6.65	0.299	7.502			421	3.502	3.384	3.727	3.361	2.936	3.838	4.348	4.496	5.098	4.767	4.851	4.863
	422	0.306	5.999	0.302	5.953	0.307	6.524	0.3	7.421			422	3.358	3.315	3.805	3.549	2.821	3.858	4.468	4.47	4.899	4.703	4.726	4.841
	423	0.305	6.001	0.309	5.958	0.296	6.531	0.304	7.2			423	3.493	3.483	3.737	3.581	3.015	3.826	4.382	4.355	4.951	4.779	4.728	4.917
	424	0.307	5.911	0.304	6.01	0.301	6.646	0.299	7.33			424	3.283	3.519	3.777	3.461	2.944	3.774	4.436	4.497	5.267	4.732	4.749	4.808
	425	0.295	6.007	0.313	5.845	0.308	6.517	0.304	7.335			425	3.155	3.496	3.732	3.58	2.844	3.642	4.315	4.463	5.246	4.818	4.669	4.934
	426	0.306	5.949	0.303	5.91	0.304	6.351	0.296	7.346			426	3.293	3.294	3.674	3.719	2.792	3.561	4.445	4.502	5.157	4.81	4.592	4.783
	427	0.304	5.92	0.312	5.832	0.293	6.421	0.308	7.473			427	3.376	3.188	3.695	3.791	2.751	3.832	4.367	4.346	5.213	4.71	4.71	4.71
	428	0.305	5.955	0.299	5.911	0.305	6.435	0.302	7.313			428	3.332	3.276	3.771	3.594	2.91	3.633	4.562	4.515	5.223	4.886	4.651	4.731
	429	0.301	5.927	0.308	5.762	0.303	6.345	0.304	7.573			429	3.366	3.29	3.671	3.637	2.907	3.788	4.432	4.448	5.003	4.756	4.518	4.755
	430	0.299	5.843	0.305	5.868	0.298	6.472	0.308	7.56			430	3.338	3.201	3.628	3.686	3.003	3.828	4.504	4.51	4.954	4.806	4.656	4.866
	431	0.301	5.89	0.313	5.623	0.304	6.44	0.308	7.633			431	3.291	3.409	3.922	3.392	2.997	3.673	4.526	4.648	5.113	4.675	4.717	4.789
	432	0.303	5.912	0.311	5.854	0.3	6.482	0.304	7.595			432	3.241	3.295	3.813	3.558	2.867	3.993	4.435	4.285	5.191	4.776	4.693	4.613
	433	0.301	5.899	0.303	5.855	0.304	6.42	0.303	7.377			433	3.328	3.324	3.815	3.412	3.026	3.838	4.401	4.343	5.092	4.727	4.744	4.716
	434	0.31	5.873	0.305	5.777	0.3	6.369	0.301	7.675			434	3.308	3.472	3.806	3.547	2.972	4.023	4.389	4.388	5.211	4.691	4.695	4.689
	435	0.302	5.927	0.308	5.855	0.302	6.458	0.306	7.435			435	3.243	3.305	3.601	3.4	3.026	4.059	4.355	4.442	5.377	4.693	4.616	4.586
	436	0.299	5.96	0.308	5.908	0.302	6.397	0.308	7.57			436	3.377	3.375	3.64	3.47	3.04	4.112	4.361	4.521	5.288	4.661	4.666	4.667
	437	0.296	5.859	0.31	5.852	0.308	6.383	0.307	7.471			437	3.437	3.299	3.696	3.365	3.125	3.912	4.412	4.428	5.173	4.656	4.775	4.575
	438	0.297	5.96	0.312	5.842	0.302	6.356	0.301	7.449			438	3.425	3.397	3.603	3.263	3.232	4.007	4.227	4.371	5.326	4.612	4.672	4.627
	439	0.311	5.919	0.302	6.021	0.3	6.426	0.304	7.424			439	3.414	3.331	3.46	3.148	3.194	3.806	4.246	4.498	5.346	4.768	4.872	4.661
	440	0.298	5.969	0.298	5.981	0.295	6.412	0.306	7.458			440	3.516	3.489	3.651	3.307	2.983	3.963	4.348	4.433	5.092	4.672	5.007	4.744
	441	0.307	6.089	0.32	5.864	0.302	6.458	0.304	7.384			441	3.469	3.314	3.574	3.315	3.077	3.785	4.328	4.553	5.106	4.759	4.799	4.652
	442	0.305	6.002	0.306	5.88	0.299	6.446	0.304	7.202			442	3.514	3.568	3.595	3.287	3.012	3.906	4.269	4.292	4.919	4.662	4.818	4.759
	443	0.305	5.976	0.304	5.884	0.293	6.512	0.298	7.28			443	3.633	3.457	3.462	3.382	2.998	3.965	4.334	4.596	5.099	4.714	4.801	4.754
	444	0.312	5.955	0.299	5.992	0.302	6.609	0.302	7.375			444	3.535	3.605	3.721	3.285	2.83	3.8	4.378	4.509	5.084	4.635	4.89	4.676
	445	0.294	6.027	0.311	5.812	0.306	6.494	0.302	7.201			445	3.45	3.617	3.563	3.348	2.856	3.724	4.451	4.469	4.995	4.555	4.937	4.7
	446	0.304	5.892	0.3	5.585	0.301	6.441	0.305	7.327			446	3.415	3.324	3.492	3.371	2.814	3.598	4.385	4.515	5.195	4.541	5.021	4.716
	447	0.309	5.915	0.3	5.588	0.295	6.56	0.3	7.32			447	3.377	3.269	3.707	3.349	2.988	3.723	4.293	4.418	4.944	4.631	4.957	4.56
	448	0.298	6.047	0.304	5.78	0.3	6.636	0.299	7.391			448	3.541	3.468	3.646	3.491	3.206	3.74	4.405	4.394	4.763	4.507	4.848	4.653
	449	0.301	6.085	0.306	5.721	0.303	6.531	0.3	7.377			449	3.5	3.4	3.602	3.324	2.989	3.611	4.382	4.394	4.926	4.561	4.8	4.539
	450	0.305	5.81	0.308	5.664	0.297	6.538	0.3	7.272			450	3.376	3.515	3.565	3.429	2.878	3.707	4.29	4.395	5.036	4.454	4.847	4.553
	451	0.3	6.049	0.309	5.733	0.299	6.543	0.3	7.357			451	3.384	3.429	3.59	3.421	2.977	3.546	4.307	4.47	4.841	4.431	4.896	4.473
	452	0.308	6.043	0.301	5.713	0.298	6.606	0.296	7.496			452	3.355	3.458	3.487	3.407	3.06	3.575	4.388	4.325	4.958	4.5	4.761	4.523
	453	0.302	6.057	0.304	5.724	0.305	6.48	0.306	7.599			453	3.307	3.448	3.441	3.32	3.1	3.683	4.33	4.389	5.012	4.428	4.76	4.574
	454	0.303	6.029	0.309	5.685	0.301	6.529	0.3	7.414			454	3.349	3.518	3.63	3.434	2.989	3.706	4.364	4.307	4.991	4.348	4.823	4.532
	455	0.302	6.1	0.302	5.762	0.304	6.583	0.296	7.531			455	3.418	3.576	3.667	3.32	3.124	3.752	4.384	4.338	4.998	4.616	4.817	4.589
	456	0.303	6.088	0.309	5.611	0.296	6.493	0.3	7.408			456	3.491	3.551	3.529	3.325	3.187	3.762	4.205	4.362	4.986	4.565	4.759	4.585
	457	0.306	6.162	0.3	5.71	0.294	6.504	0.295	7.676			457	3.379	3.519	3.615	3.359	3.073	3.838	4.299	4.414	4.86	4.52	4.817	4.475
	458	0.301	6.008	0.307	5.699	0.305	6.588	0.306	7.316			458	3.485	3.554	3.587	3.445	2.982	3.917	4.205	4.317	4.853	4.503	4.819	4.545
	459	0.306	6.108	0.299	5.608	0.299	6.58	0.303	7.394			459	3.656	3.6	3.81	3.468	2.988	3.876	4.445	4.363	4.843	4.493	4.761	4.545
	460	0.308	6.124	0.305	5.664	0.297	6.576	0.301	7.524			460	3.59	3.445	3.57	3.283	2.921	3.718	4.273	4.453	4.896	4.523	4.705	4.634
	461	0.312	6.062	0.298	5.707	0.304	6.644	0.296	7.445			461	3.408	3.452	3.55	3.152	2.984	3.891	4.445	4.585	4.956	4.535	4.755	4.51
	462	0.301	6.047	0.304	5.621	0.298	6.614	0.294	7.468			462	3.548	3.675	3.406	3.239	2.954	3.744	4.394	4.418	4.782	4.574	4.657	4.531
	463	0.305	6.1	0.311	5.553	0.3	6.647	0.303	7.474			463	3.455	3.393	3.286	3.415	3.062	3.918	4.499	4.54	4.976	4.517	4.694	4.663
	464	0.303	6.021	0.312	5.636	0.305	6.656	0.303	7.642			464	3.667	3.481	3.402	3.266	3.168	3.781	4.432	4.465	4.897	4.545	4.737	4.651
	465	0.304	5.979	0.301	5.839	0.308	6.489	0.305	7.582			465	3.705	3.471	3.376	3.233	3.024	3.806	4.408	4.444	4.861	4.554	4.765	4.569
	466	0.296	6.047	0.301	5.675	0.296	6.542	0.302	7.675			466	3.476	3.55	3.58	3.451	3.098	3.736	4.387	4.537	4.814	4.622	4.642	4.391
	467	0.297	6.088	0.303	5.849	0.299	6.604	0.3	7.774			467	3.604	3.541	3.525	3.435	3.008	3.996	4.453	4.488	4.873	4.566	4.601	4.432
	468	0.303	6.036	0.311	5.9	0.291	6.533	0.305	7.649			468	3.663	3.558	3.593	3.405	2.98	3.767	4.424	4.543	4.929	4.578	4.638	4.568
	469	0.296	5.993	0.309	5.667	0.295	6.549	0.295	7.719			469	3.868	3.402	3.65	3.364	2.978	3.679	4.425	4.517	4.806	4.574	4.709	4.59
	470	0.302	6.05	0.302	5.753	0.3	6.618	0.301	7.643			470	3.587	3.471	3.525	3.32	3.045	3.549	4.458	4.527	4.843	4.491	4.682	4.534
	471	0.303	5.993	0.317	5.795	0.3	6.52	0.305	7.722			471	3.675	3.479	3.499	3.405	2.908	3.637	4.51	4.459	4.766	4.519	4.743	4.48
	472	0.301	6.099	0.311	5.819	0.305	6.464	0.302	7.802			472	3.83	3.579	3.545	3.264	2.997	3.699	4.498	4.648	4.83	4.492	4.803	4.688
	473	0.304	6.105	0.31	5.817	0.305	6.599	0.309	7.55			473	3.594	3.511	3.533	3.183	2.948	3.83	4.433	4.53	4.531	4.49	4.904	4.578
	474	0.295	6.096	0.308	5.86	0.301	6.53	0.298	7.783			474	3.684	3.54	3.628	3.314	3.093	3.911	4.466	4.488	4.753	4.439	4.714	4.699
	475	0.298	6.191	0.3	5.849	0.3	6.66	0.309	7.558			475	3.689	3.431	3.59	3.245	3.001	3.795	4.461	4.588	4.74	4.506	4.745	4.651
	476	0.299	6.181	0.307	5.706	0.298	6.597	0.302	7.766			476	3.687	3.5	3.571	3.468	2.898	3.596	4.399	4.567	4.859	4.362	4.793	4.572
	477	0.304	6.156	0.308	5.936	0.3	6.677	0.305	7.667			477	3.786	3.674	3.641	3.251	2.99	3.591	4.487	4.587	4.955	4.588	4.659	4.531
	478	0.306	6.13	0.301	5.894	0.29	6.686	0.301	7.703			478	3.691	3.496	3.499	3.396	2.966	3.592	4.442	4.563	4.826	4.51	4.728	4.519
	479	0.302	6.018	0.305	5.693	0.296	6.685	0.3	7.657			479	3.738	3.534	3.631	3.261	3.007	3.7	4.372	4.56	4.771	4.581	4.62	4.763
	480	0.299	6.188	0.308	5.76	0.3	6.828	0.303	7.601			480	3.623	3.542	3.643	3.256	2.969	3.802	4.431	4.674	4.838	4.527	4.617	4.541
	481	0.3	6.154	0.307	5.718	0.3	6.726	0.299	7.658			481	3.558	3.533	3.741	3.275	2.953	3.949	4.528	4.492	4.666	4.483	4.682	4.455
	482	0.298	6.207	0.302	5.631	0.304	6.964	0.303	7.664			482	3.507	3.554	3.602	3.285	2.898	3.79	4.38	4.498	4.612	4.554	4.76	4.478
	483	0.302	6.269	0.312	5.721	0.296	6.995	0.298	7.561			483	3.633	3.579	3.633	3.257	3.061	3.804	4.327	4.489	4.852	4.43	4.84	4.458
	484	0.299	6.236	0.308	5.887	0.303	6.944	0.303	7.643			484	3.641	3.434	3.779	3.342	2.922	3.725	4.397	4.471	4.892	4.49	4.711	4.5
	485	0.306	6.219	0.302	5.743	0.306	7.028	0.303	7.733			485	3.571	3.42	3.621	3.421	3.104	3.792	4.42	4.524	4.895	4.507	4.678	4.562
	486	0.313	6.146	0.31	5.782	0.306	7.051	0.307	7.845			486	3.675	3.433	3.552	3.512	2.868	3.935	4.378	4.591	4.825	4.677	4.729	4.652
	487	0.309	6.081	0.304	5.844	0.308	6.791	0.303	7.766			487	3.51	3.448	3.523	3.602	2.943	3.66	4.291	4.475	4.786	4.64	4.712	4.557
	488	0.301	6.196	0.311	5.817	0.304	6.813	0.302	7.723			488	3.651	3.271	3.708	3.39	2.972	3.747	4.351	4.435	4.794	4.628	4.764	4.553
	489	0.304	6.175	0.304	5.722	0.296	6.981	0.301	7.609			489	3.462	3.424	3.698	3.573	3.057	3.6	4.259	4.452	4.944	4.709	4.747	4.656
	490	0.308	6.154	0.299	5.828	0.301	6.954	0.305	7.559			490	3.4	3.558	3.623	3.3	2.862	3.474	4.219	4.476	4.772	4.61	4.782	4.679
	491	0.304	6.27	0.304	5.874	0.296	6.891	0.297	7.53			491	3.418	3.468	3.558	3.371	2.872	3.612	4.426	4.457	4.799	4.647	4.648	4.582
	492	0.3	6.241	0.306	5.855	0.301	6.896	0.294	7.543			492	3.361	3.783	3.663	3.322	2.994	3.466	4.376	4.496	4.873	4.697	4.61	4.566
	493	0.303	6.055	0.303	5.836	0.298	6.872	0.3	7.457			493	3.327	3.722	3.601	3.38	2.913	3.572	4.345	4.681	4.782	4.751	4.677	4.496
	494	0.307	6.137	0.315	5.839	0.296	6.861	0.303	7.506			494	3.222	3.838	3.591	3.298	3.091	3.661	4.375	4.648	4.867	4.802	4.705	4.571
	495	0.305	6.201	0.299	5.853	0.296	6.683	0.31	7.392			495	3.234	3.605	3.916	3.268	2.912	3.552	4.358	4.6	5.047	4.597	4.801	4.549
	496	0.301	6.3	0.312	5.864	0.296	6.742	0.306	7.316			496	3.38	3.778	3.89	3.375	2.773	3.585	4.388	4.47	4.93	4.603	4.747	4.549
	497	0.302	6.304	0.312	5.988	0.301	6.868	0.302	7.454			497	3.295	3.606	4.034	3.381	2.879	3.831	4.341	4.474	4.961	4.516	4.69	4.663
	498	0.308	6.102	0.306	5.881	0.304	6.783	0.301	7.457			498	3.525	3.595	3.892	3.371	2.925	3.675	4.307	4.504	4.937	4.543	4.66	4.515
	499	0.305	6.213	0.306	5.9	0.298	6.835	0.303	7.673			499	3.435	3.641	3.877	3.355	2.993	3.883	4.253	4.582	4.926	4.622	4.609	4.475
	500	0.306	6.236	0.308	5.994	0.306	6.809	0.309	7.585			500	3.419	3.662	3.912	3.397	3.041	3.899	4.288	4.605	4.79	4.66	4.71	4.578
	501	0.3	6.261	0.301	5.985	0.299	6.808	0.307	7.528			501	3.416	3.643	4.039	3.442	2.997	3.889	4.396	4.552	4.809	4.67	4.781	4.742
												502	3.55	3.768	3.983	3.545	3.169	3.876	4.322	4.525	4.751	4.606	4.671	4.586
												503	3.457	3.851	4.086	3.473	2.986	3.759	4.365	4.48	4.582	4.713	4.654	4.666
												504	3.443	3.987	3.935	3.288	2.978	3.899	4.319	4.506	4.548	4.681	4.688	4.399
												505	3.481	4.033	4.032	3.306	2.909	3.936	4.23	4.586	4.47	4.641	4.713	4.518
												506	3.415	4.128	3.955	3.517	3.011	3.848	4.469	4.412	4.616	4.535	4.649	4.571
												507	3.514	3.95	3.942	3.677	3.096	3.794	4.284	4.396	4.655	4.532	4.768	4.561
												508	3.6	3.631	4.113	3.61	3.016	3.693	4.558	4.508	4.569	4.481	4.67	4.524
												509	3.546	3.853	4.103	3.647	3.084	3.629	4.261	4.539	4.624	4.726	4.722	4.635
												510	3.617	3.952	4.032	3.625	3.155	3.611	4.246	4.336	4.631	4.773	4.615	4.632
												511	3.571	3.847	3.993	3.564	3.157	3.53	4.343	4.435	4.79	4.772	4.697	4.731
												512	3.522	3.958	3.98	3.578	3.064	3.583	4.317	4.468	5.02	4.725	4.765	4.68
												513	3.525	3.67	4.132	3.425	3.256	3.531	4.321	4.415	4.768	4.676	4.709	4.652
												514	3.62	3.705	4.096	3.539	3.151	3.535	4.268	4.482	4.651	4.694	4.794	4.763
												515	3.656	3.429	4.159	3.483	3.226	3.589	4.188	4.496	4.743	4.657	4.748	4.699
												516	3.59	3.636	4.22	3.477	3.108	3.685	4.393	4.358	4.722	4.708	4.66	4.646
												517	3.735	3.78	4.013	3.464	3.043	3.517	4.432	4.53	4.637	4.679	4.707	4.597
												518	3.703	3.861	4.148	3.595	3.134	3.582	4.482	4.469	4.557	4.751	4.654	4.659
												519	3.654	3.737	4.162	3.556	3.059	3.805	4.542	4.454	4.733	4.832	4.639	4.608
												520	3.66	3.766	4.244	3.636	3.257	3.671	4.456	4.615	4.657	4.783	4.713	4.534
												521	3.656	3.636	4.184	3.477	3.296	3.924	4.468	4.504	4.67	4.693	4.653	4.47
												522	3.641	3.574	4.076	3.524	3.127	3.804	4.501	4.527	4.826	4.559	4.691	4.435
												523	3.664	3.739	4.234	3.642	3.138	3.994	4.478	4.579	4.61	4.714	4.74	4.602
												524	3.603	3.542	4.147	3.479	3.208	4.037	4.334	4.568	4.577	4.64	4.573	4.516
												525	3.603	3.672	4.03	3.41	3.193	3.902	4.357	4.542	4.612	4.606	4.676	4.631
												526	3.807	3.543	4.126	3.572	3.168	3.935	4.479	4.497	4.932	4.55	4.767	4.495
												527	3.697	3.628	4.271	3.675	3.123	3.687	4.548	4.411	4.707	4.536	4.736	4.417
												528	3.762	3.825	4.048	3.475	3.256	3.933	4.345	4.541	4.626	4.351	4.835	4.502
												529	3.862	3.665	4.19	3.467	3.197	3.856	4.508	4.386	4.585	4.506	4.819	4.469
												530	3.912	3.729	4.236	3.571	3.232	3.924	4.5	4.369	4.647	4.543	4.818	4.535
												531	3.902	3.68	4.176	3.538	3.318	3.752	4.413	4.458	4.847	4.576	4.847	4.411
												532	3.831	3.48	4.272	3.664	3.152	4.024	4.498	4.437	4.635	4.629	4.923	4.342
												533	3.633	3.755	4.137	3.519	3.347	3.867	4.473	4.412	4.707	4.495	4.879	4.429
												534	3.867	3.767	4.27	3.598	3.127	3.861	4.403	4.454	4.698	4.601	4.706	4.391
												535	3.901	3.69	4.17	3.696	3.354	3.97	4.338	4.384	4.779	4.594	4.727	4.193
												536	3.723	3.787	4.125	3.594	3.182	3.979	4.308	4.35	4.697	4.62	4.673	4.329
												537	3.76	3.416	4.262	3.566	3.138	3.96	4.441	4.332	4.726	4.557	4.805	4.409
												538	3.896	3.252	4.044	3.447	3.241	3.922	4.31	4.28	4.732	4.597	4.783	4.45
												539	3.958	3.438	3.916	3.508	3.206	3.913	4.337	4.33	4.653	4.602	4.729	4.392
												540	4.031	3.596	3.93	3.476	3.14	3.85	4.25	4.362	4.543	4.553	4.868	4.325
												541	3.982	3.488	3.909	3.667	3.099	3.835	4.348	4.432	4.507	4.618	4.73	4.382
												542	4.101	3.52	3.999	3.657	3.131	3.919	4.308	4.395	4.644	4.653	4.842	4.213
												543	3.941	3.507	4.025	3.802	3.122	3.84	4.195	4.432	4.668	4.6	4.691	4.38
												544	4.048	3.469	3.969	3.762	3.249	3.805	4.399	4.199	4.701	4.588	4.701	4.486
												545	4.037	3.524	3.942	3.69	3.198	3.963	4.264	4.35	4.663	4.615	4.634	4.479
												546	4.096	3.559	4.059	3.717	3.176	3.838	4.249	4.271	4.544	4.737	4.789	4.387
												547	3.93	3.59	4.004	3.77	3.256	3.877	4.365	4.39	4.737	4.657	4.688	4.318
												548	4.006	3.585	4.034	3.561	3.255	3.918	4.3	4.457	4.731	4.623	4.778	4.499
												549	3.976	3.618	4.189	3.639	3.305	3.942	4.37	4.328	4.748	4.658	4.856	4.388
												550	4.068	3.481	4.161	3.637	3.277	3.773	4.393	4.361	4.847	4.542	4.922	4.345
												551	3.979	3.597	4.082	3.654	3.209	3.919	4.345	4.275	4.941	4.577	4.872	4.477
												552	3.948	3.54	4.101	3.623	3.15	3.945	4.429	4.295	4.958	4.523	5.007	4.431
												553	3.855	3.63	4.14	3.623	3.254	3.798	4.437	4.285	4.923	4.55	4.905	4.375
												554	3.809	3.598	3.982	3.616	3.256	3.714	4.345	4.242	4.782	4.518	4.809	4.34
												555	4.021	3.597	3.658	3.543	3.074	3.715	4.43	4.188	4.675	4.591	4.824	4.393
												556	3.915	3.666	3.81	3.49	3.165	3.698	4.465	4.331	4.787	4.596	4.731	4.341
												557	4.017	3.613	3.865	3.59	3.258	3.712	4.333	4.303	4.662	4.69	4.713	4.546
												558	4.039	3.539	4.031	3.669	3.245	3.644	4.316	4.407	4.791	4.689	4.768	4.439
												559	4.271	3.752	4.151	3.595	3.282	3.562	4.484	4.529	4.806	4.654	4.748	4.458
												560	4.202	3.666	4.071	3.552	3.17	3.667	4.332	4.442	4.775	4.562	4.748	4.355
												561	4.058	3.737	4.062	3.724	3.192	3.743	4.311	4.417	4.741	4.634	4.77	4.324
												562	4.152	3.568	3.948	3.727	3.244	3.697	4.304	4.412	4.635	4.641	4.65	4.421
												563	4.25	3.651	4.158	3.7	3.339	3.696	4.384	4.477	4.83	4.609	4.711	4.352
												564	4.249	3.321	3.961	3.622	3.295	3.685	4.291	4.476	4.668	4.688	4.76	4.438
												565	4.072	3.347	4.013	3.531	3.115	3.714	4.425	4.441	4.656	4.734	4.889	4.483
												566	4.092	3.468	3.949	3.468	3.097	3.521	4.386	4.41	4.794	4.641	4.926	4.515
												567	3.952	3.573	3.88	3.625	3.112	3.645	4.216	4.531	4.759	4.625	4.937	4.466
												568	3.894	3.62	3.958	3.597	3.287	3.71	4.287	4.346	4.641	4.692	4.845	4.389
												569	3.737	3.55	4.165	3.712	3.277	3.836	4.27	4.243	4.566	4.654	4.867	4.408
												570	3.77	3.56	4.058	3.576	3.194	3.767	4.4	4.519	4.626	4.72	4.867	4.444
												571	3.877	3.529	4.052	3.73	3.216	3.639	4.354	4.425	4.733	4.698	4.885	4.493
												572	3.809	3.445	4.163	3.596	3.128	3.786	4.438	4.534	4.606	4.659	4.97	4.349
												573	3.71	3.476	4.245	3.68	3.143	3.779	4.449	4.431	4.604	4.686	4.866	4.487
												574	3.774	3.555	4.101	3.766	3.172	3.808	4.395	4.43	4.712	4.775	4.794	4.428
												575	3.61	3.52	4.096	3.686	3.23	3.865	4.415	4.351	4.763	4.667	4.784	4.458
												576	3.546	3.629	4.106	3.699	3.316	4.022	4.39	4.27	4.889	4.779	4.796	4.367
												577	3.586	3.551	4.132	3.565	3.321	3.914	4.464	4.461	4.868	4.837	4.798	4.42
												578	3.69	3.638	4.209	3.626	3.248	3.915	4.383	4.378	4.874	4.917	4.743	4.397
												579	3.573	3.632	4.064	3.72	3.303	4.064	4.556	4.485	4.842	4.73	4.841	4.498
												580	3.707	3.735	4.079	3.745	3.321	3.662	4.448	4.503	5.063	4.721	4.756	4.543
												581	3.646	3.662	4.009	3.695	3.395	3.758	4.388	4.41	4.797	4.803	4.781	4.486
												582	3.841	3.75	3.982	3.547	3.381	3.701	4.304	4.545	4.866	4.679	4.841	4.291
												583	3.659	3.544	4.005	3.598	3.472	3.853	4.484	4.523	4.807	4.715	4.905	4.418
												584	3.65	3.686	4.058	3.75	3.383	3.992	4.311	4.46	4.692	4.631	4.757	4.473
												585	3.634	3.486	4.193	3.662	3.413	3.921	4.347	4.442	4.674	4.517	4.952	4.488
												586	3.732	3.5	4.201	3.49	3.472	3.709	4.307	4.239	4.735	4.631	4.963	4.477
												587	3.876	3.927	4.239	3.397	3.33	3.855	4.355	4.262	4.732	4.707	4.872	4.39
												588	3.712	3.515	4.26	3.48	3.43	3.639	4.254	4.315	4.817	4.733	4.986	4.415
												589	3.846	3.799	4.29	3.447	3.303	3.801	4.306	4.238	4.696	4.811	4.955	4.447
												590	3.792	3.585	4.337	3.618	3.392	3.605	4.326	4.16	4.661	4.789	4.941	4.493
												591	3.748	3.536	4.308	3.52	3.425	3.869	4.204	4.303	4.604	4.682	4.779	4.443
												592	3.854	3.576	4.262	3.51	3.348	3.779	4.14	4.408	4.469	4.565	4.876	4.521
												593	3.775	3.632	4.376	3.565	3.327	3.833	4.308	4.343	4.516	4.637	4.903	4.475
												594	3.941	3.391	4.065	3.47	3.434	3.8	4.281	4.411	4.525	4.743	4.814	4.407
												595	4.015	3.572	4.176	3.495	3.447	3.736	4.327	4.456	4.676	4.611	4.843	4.475
												596	4.022	3.514	4.176	3.496	3.379	3.67	4.338	4.41	4.568	4.697	4.853	4.484
												597	3.993	3.511	4.268	3.462	3.455	3.491	4.338	4.444	4.445	4.614	4.807	4.465
												598	3.752	3.433	4.305	3.451	3.369	3.95	4.319	4.344	4.58	4.649	4.747	4.437
												599	3.719	3.489	4.433	3.658	3.379	3.856	4.419	4.423	4.587	4.7	4.787	4.378
												600	3.841	3.462	4.314	3.679	3.468	3.838	4.371	4.342	4.599	4.664	4.906	4.413
												601	3.807	3.47	4.259	3.508	3.531	3.791	4.291	4.438	4.739	4.836	4.862	4.529
												602	3.953	3.56	4.118	3.42	3.51	3.752	4.275	4.456	4.604	4.73	4.839	4.519
												603	3.842	3.501	4.269	3.505	3.634	3.738	4.304	4.447	4.631	4.651	4.974	4.371
												604	4.076	3.402	4.295	3.585	3.507	3.585	4.394	4.568	4.594	4.639	4.813	4.493
												605	3.741	3.614	4.073	3.512	3.607	3.752	4.442	4.452	4.756	4.647	5.086	4.366
												606	3.639	3.613	4.208	3.653	3.635	3.78	4.534	4.525	4.807	4.707	4.964	4.279
												607	3.664	3.69	4.334	3.556	3.632	3.65	4.397	4.564	4.655	4.841	5.031	4.366
												608	3.686	3.623	4.541	3.621	3.523	3.764	4.472	4.479	4.589	4.742	5.057	4.247
												609	3.783	3.586	4.307	3.62	3.408	3.748	4.497	4.503	4.644	4.843	4.913	4.329
												610	3.727	3.544	4.3	3.652	3.462	3.491	4.498	4.427	4.753	4.808	4.841	4.326
												611	3.636	3.583	4.021	3.604	3.421	3.556	4.471	4.538	4.659	4.803	4.891	4.412
												612	3.629	3.607	4.245	3.512	3.53	3.696	4.384	4.603	4.603	4.727	4.984	4.332
												613	3.84	3.548	3.944	3.643	3.564	3.724	4.367	4.56	4.606	4.653	5.085	4.392
												614	3.899	3.783	3.835	3.602	3.478	3.793	4.4	4.463	4.571	4.682	5.011	4.275
												615	3.956	3.689	3.847	3.622	3.616	3.818	4.47	4.451	4.647	4.739	4.984	4.148
												616	4.095	3.616	4.035	3.545	3.598	3.767	4.566	4.384	4.646	4.797	4.954	4.283
												617	3.753	3.777	4.112	3.634	3.546	3.793	4.466	4.323	4.709	4.74	4.952	4.292
												618	3.673	3.624	4.146	3.684	3.597	3.741	4.389	4.248	4.563	4.767	4.983	4.201
												619	3.864	3.556	4.159	3.525	3.565	3.7	4.44	4.259	4.58	4.733	5.056	4.239
												620	3.74	3.674	4.169	3.502	3.395	3.759	4.503	4.299	4.614	4.588	5.03	4.461
												621	3.728	3.667	3.928	3.612	3.333	3.6	4.506	4.465	4.436	4.66	5.155	4.446
												622	3.665	3.593	4.223	3.664	3.411	3.658	4.456	4.46	4.567	4.702	5.147	4.327
												623	3.676	3.615	4.233	3.633	3.53	3.51	4.483	4.437	4.702	4.694	5.22	4.483
												624	3.789	3.572	4.184	4.017	3.432	3.499	4.431	4.432	4.608	4.705	5.061	4.503
												625	3.441	3.335	4.068	3.874	3.454	3.684	4.4	4.333	4.747	4.684	5.143	4.389
												626	3.612	3.441	4.214	3.865	3.568	3.877	4.333	4.463	4.81	4.705	5.138	4.456
												627	3.849	3.519	4.326	3.741	3.525	3.7	4.411	4.449	4.668	4.717	5.1	4.397
												628	3.803	3.609	4.312	3.902	3.405	3.758	4.457	4.577	4.696	4.643	5.169	4.435
												629	4.001	3.642	4.309	3.743	3.475	3.581	4.483	4.471	4.643	4.731	5.052	4.414
												630	3.838	3.446	4.202	3.773	3.508	3.768	4.446	4.548	4.58	4.759	5.032	4.508
												631	3.744	3.645	4.089	3.805	3.508	3.888	4.533	4.491	4.353	4.876	5.261	4.345
												632	3.882	3.78	4.126	3.732	3.575	3.665	4.533	4.554	4.674	4.819	5.201	4.383
												633	4.05	3.721	4.27	3.762	3.523	3.78	4.273	4.439	4.641	4.708	5.133	4.527
												634	4.052	3.756	4.237	3.826	3.514	3.896	4.48	4.622	4.627	4.798	5.075	4.388
												635	3.827	3.763	4.272	3.758	3.529	3.708	4.283	4.598	4.504	4.789	5.011	4.504
												636	3.762	3.532	4.211	3.596	3.397	3.73	4.503	4.524	4.483	4.771	5.026	4.479
												637	3.967	3.687	4.188	3.619	3.514	3.661	4.456	4.424	4.661	4.792	5.275	4.4
												638	3.719	3.59	4.185	3.655	3.437	3.644	4.434	4.571	4.633	4.566	5.16	4.415
												639	3.778	3.69	4.261	3.758	3.42	3.547	4.521	4.48	4.559	4.571	5.168	4.338
												640	3.704	3.645	4.17	3.734	3.383	3.429	4.502	4.299	4.697	4.54	5.259	4.313
												641	3.847	3.619	4.228	3.599	3.25	3.515	4.445	4.356	4.788	4.739	5.257	4.486
												642	3.933	3.68	4.182	3.651	3.45	3.473	4.493	4.326	4.89	4.749	5.314	4.455
												643	3.83	3.663	4.053	3.686	3.425	3.574	4.481	4.368	4.868	4.57	5.162	4.31
												644	3.796	3.643	4.262	3.547	3.349	3.706	4.435	4.445	4.859	4.646	5.112	4.488
												645	3.898	3.526	4.344	3.66	3.271	3.551	4.423	4.352	4.696	4.685	5.185	4.374
												646	3.929	3.499	4.253	3.868	3.18	3.53	4.43	4.41	4.542	4.823	5.139	4.518
												647	3.841	3.602	4.411	3.779	3.273	3.654	4.496	4.302	4.627	4.741	5.373	4.507
												648	3.989	3.573	4.413	3.664	3.119	3.662	4.421	4.459	4.686	4.71	5.308	4.488
												649	3.894	3.622	4.227	3.59	3.304	3.79	4.437	4.577	4.688	4.714	5.364	4.432
												650	3.93	3.768	4.371	3.648	3.193	3.714	4.472	4.6	4.724	4.777	5.41	4.47
												651	3.714	3.507	4.221	3.781	3.121	3.833	4.374	4.546	4.669	4.765	5.403	4.523
												652	3.942	3.647	4.217	3.626	3.213	3.802	4.427	4.682	4.797	4.8	5.308	4.513
												653	3.608	3.674	4.316	3.613	3.118	3.83	4.459	4.519	4.744	4.674	5.306	4.441
												654	3.815	3.729	4.363	3.574	3.275	3.717	4.429	4.435	4.859	4.684	5.256	4.521
												655	3.62	3.804	4.251	3.601	3.23	3.746	4.27	4.312	4.759	4.543	5.217	4.511
												656	3.493	4.035	4.246	3.664	3.25	3.603	4.48	4.447	4.771	4.464	5.326	4.541
												657	3.455	3.956	4.426	3.551	3.261	3.653	4.449	4.46	4.796	4.507	5.271	4.575
												658	3.505	3.87	4.738	3.604	3.137	3.604	4.634	4.445	4.762	4.481	5.207	4.599
												659	3.558	4.097	4.732	3.519	3.327	3.643	4.581	4.559	4.649	4.501	5.194	4.605
												660	3.68	3.76	4.573	3.644	3.181	3.65	4.525	4.601	4.824	4.551	5.145	4.542
												661	3.815	3.562	4.458	3.621	3.167	3.719	4.636	4.669	4.732	4.502	5.206	4.501
												662	3.591	3.479	4.521	3.685	3.274	3.783	4.719	4.514	4.647	4.462	5.167	4.527
												663	3.708	3.657	4.347	3.551	3.325	3.809	4.587	4.393	4.718	4.506	5.177	4.547
												664	3.788	3.698	4.393	3.821	3.318	3.715	4.578	4.538	4.758	4.551	5.1	4.617
												665	3.675	3.848	4.423	3.968	3.308	3.763	4.66	4.616	4.719	4.511	5.121	4.609
												666	3.8	4.073	4.34	3.818	3.155	3.711	4.495	4.549	4.544	4.603	5.091	4.479
												667	3.807	3.968	4.313	3.813	3.295	3.856	4.613	4.488	4.721	4.58	5.115	4.679
												668	3.809	3.981	4.237	3.788	3.193	3.568	4.611	4.549	4.727	4.515	5.117	4.579
												669	3.821	3.778	4.347	3.99	3.27	3.69	4.622	4.552	4.661	4.662	4.982	4.589
												670	3.806	3.961	4.445	3.932	3.162	3.663	4.778	4.597	4.746	4.613	5.068	4.594
												671	3.861	3.853	4.4	3.862	3.033	3.747	4.597	4.515	4.708	4.723	5.061	4.612
												672	3.824	4.069	4.442	3.828	3.088	3.909	4.721	4.553	4.897	4.558	5.066	4.682
												673	3.814	3.904	4.464	4.07	3.182	3.611	4.719	4.478	4.886	4.468	5.133	4.539
												674	3.619	3.731	4.573	3.765	3.246	3.725	4.649	4.544	4.831	4.651	4.998	4.6
												675	3.596	3.689	4.617	3.767	3.315	3.988	4.487	4.529	4.84	4.552	5.049	4.509
												676	3.623	3.748	4.518	3.689	3.198	3.771	4.532	4.439	4.818	4.488	5.077	4.593
												677	3.743	3.735	4.64	3.576	3.293	3.767	4.34	4.495	4.797	4.601	5.145	4.538
												678	3.491	3.905	4.618	3.514	3.135	3.889	4.564	4.335	4.79	4.506	5.015	4.496
												679	3.716	4.066	4.553	3.62	3.144	3.789	4.518	4.474	4.873	4.479	5.125	4.509
												680	3.592	3.943	4.46	3.401	3.162	4.021	4.519	4.429	4.721	4.553	5.058	4.416
												681	3.425	4.193	4.332	3.549	3.362	4.073	4.486	4.435	4.781	4.579	5.054	4.576
												682	3.638	4.119	4.455	3.448	3.289	3.993	4.409	4.416	4.803	4.549	5.018	4.569
												683	3.763	3.925	4.331	3.621	3.278	3.881	4.666	4.422	4.931	4.587	5.081	4.511
												684	3.757	3.959	4.426	3.525	3.188	3.995	4.687	4.428	4.909	4.529	5.048	4.426
												685	3.783	3.989	4.18	3.498	3.296	3.999	4.596	4.469	4.788	4.601	5.085	4.561
												686	3.587	3.971	4.211	3.45	3.224	3.941	4.559	4.576	4.827	4.527	5.052	4.526
												687	3.787	4.047	4.512	3.701	3.335	3.919	4.487	4.409	4.819	4.592	5.038	4.527
												688	3.8	3.907	4.45	3.68	3.19	3.814	4.471	4.458	4.89	4.484	5.155	4.559
												689	3.877	4.043	4.365	3.697	3.222	3.617	4.608	4.403	5.044	4.627	5.072	4.502
												690	3.951	4.069	4.36	3.681	3.222	3.717	4.65	4.344	4.87	4.606	5.156	4.57
												691	4.094	4.13	4.398	3.638	3.165	3.727	4.603	4.408	4.947	4.616	5.254	4.426
												692	3.903	3.865	4.5	3.876	3.126	3.905	4.373	4.36	4.838	4.722	5.139	4.544
												693	4.071	4.007	4.675	3.912	3.053	4.007	4.509	4.401	5.012	4.651	5.24	4.64
												694	3.801	3.846	4.808	3.966	3.135	3.785	4.573	4.489	4.887	4.81	5.117	4.496
												695	3.938	3.787	4.664	3.837	3.103	4.158	4.535	4.494	4.684	4.773	5.145	4.542
												696	3.955	4.029	4.493	3.981	3.197	4.013	4.521	4.47	4.785	4.714	5.063	4.57
												697	3.777	4.158	4.691	3.992	3.32	4.056	4.473	4.435	4.777	4.65	4.924	4.58
												698	3.657	4.025	4.401	4.017	3.277	4.136	4.499	4.336	4.817	4.708	5.071	4.702
												699	3.925	3.902	4.557	3.732	3.32	3.763	4.428	4.402	4.974	4.673	5.002	4.596
												700	3.736	3.919	4.787	3.768	3.35	3.802	4.466	4.267	4.838	4.585	5.035	4.667
												701	3.813	3.898	4.628	4.022	3.23	3.952	4.483	4.404	4.957	4.591	5.082	4.606
												702	3.884	3.769	4.609	3.759	3.235	3.994	4.541	4.433	4.943	4.701	5.128	4.554
												703	3.8	3.814	4.635	3.616	3.215	3.884	4.482	4.482	4.903	4.644	4.967	4.506
												704	3.897	3.815	4.53	3.782	3.437	3.8	4.629	4.324	4.961	4.605	5.133	4.697
												705	3.796	3.782	4.525	3.815	3.21	3.816	4.543	4.471	4.947	4.603	4.952	4.616
												706	3.763	3.895	4.369	3.737	3.328	3.832	4.434	4.52	4.829	4.63	5.039	4.581
												707	4.029	3.985	4.589	3.781	3.229	3.721	4.549	4.521	5.049	4.681	4.982	4.653
												708	4.108	3.847	4.495	3.65	3.189	3.837	4.514	4.509	4.836	4.736	5.105	4.543
												709	3.782	4.001	4.43	3.561	3.271	3.93	4.498	4.366	4.787	4.648	5.06	4.574
												710	3.682	3.836	4.33	3.658	3.403	3.898	4.63	4.502	4.996	4.627	5.187	4.553
												711	3.62	3.723	4.338	3.68	3.302	4.019	4.465	4.46	5.108	4.657	5.124	4.599
												712	3.673	3.855	4.294	3.637	3.46	3.773	4.53	4.446	5.276	4.543	5.073	4.632
												713	3.594	4.143	4.218	3.709	3.501	3.877	4.63	4.321	5.16	4.749	5.08	4.525
												714	3.663	3.929	4.233	3.83	3.298	3.878	4.489	4.458	5.096	4.674	5.038	4.574
												715	3.704	3.922	4.236	3.798	3.198	3.784	4.58	4.301	5.235	4.615	5.128	4.593
												716	3.639	3.879	4.091	3.892	3.227	3.7	4.527	4.272	5.114	4.776	5.211	4.679
												717	3.776	3.968	4.206	3.694	3.267	3.649	4.509	4.333	5.047	4.728	5.162	4.662
												718	3.843	3.84	4.075	3.694	3.273	4	4.567	4.39	4.925	4.673	5.129	4.566
												719	3.875	4.111	4.085	3.629	3.307	3.959	4.522	4.498	4.868	4.572	5.075	4.624
												720	3.985	3.956	4.319	3.587	3.136	3.972	4.656	4.322	4.801	4.564	5.218	4.67
												721	3.97	3.821	4.397	3.549	3.186	4.001	4.567	4.244	5.06	4.636	5.193	4.786
												722	3.961	3.898	4.399	3.516	3.136	3.725	4.583	4.314	4.984	4.606	5.247	4.582
												723	4.075	3.969	4.501	3.816	3.138	4.088	4.671	4.182	5.089	4.74	5.206	4.606
												724	4.122	3.755	4.437	3.76	3.321	3.884	4.633	4.421	5.004	4.594	5.091	4.564
												725	4.208	3.915	4.36	3.973	3.214	3.917	4.693	4.361	5.058	4.798	5.09	4.55
												726	4.105	3.682	4.461	3.844	3.117	3.987	4.649	4.427	4.981	4.932	5.202	4.685
												727	3.883	3.81	4.389	3.939	3.244	3.926	4.717	4.538	4.799	4.865	5.196	4.635
												728	3.759	3.77	4.24	3.666	3.125	3.81	4.667	4.252	4.885	4.899	5.128	4.742
												729	3.723	3.776	4.294	3.718	2.987	3.858	4.597	4.483	4.809	4.828	5.054	4.707
												730	3.933	3.604	4.134	3.693	3.112	3.646	4.724	4.541	4.909	4.918	4.966	4.773
												731	3.872	3.816	4.117	3.625	2.947	3.672	4.667	4.414	4.871	4.896	5.056	4.729
												732	3.719	4.002	4.176	3.664	3.16	3.821	4.653	4.348	4.882	4.92	5.038	4.553
												733	3.744	3.963	4.267	3.575	3.103	3.862	4.623	4.368	4.808	4.813	5.095	4.567
												734	3.826	4.183	4.237	3.655	3.109	3.816	4.593	4.354	4.909	4.755	5.078	4.585
												735	3.885	4.026	4.241	3.669	3.005	3.844	4.512	4.393	4.857	4.802	5.113	4.638
												736	3.906	4.079	4.198	3.491	3.14	3.846	4.563	4.498	4.895	4.73	5.059	4.531
												737	3.889	4.159	4.404	3.299	3.125	3.87	4.659	4.443	5.109	4.867	5.102	4.559
												738	3.727	4.258	4.102	3.186	2.941	3.987	4.589	4.571	5.007	4.901	5.005	4.743
												739	3.904	4.108	4.374	3.484	2.926	3.944	4.718	4.598	4.994	4.731	5.089	4.63
												740	3.772	4.187	4.504	3.536	3.022	4.03	4.608	4.415	4.944	4.637	5.097	4.645
												741	3.686	4.251	4.377	3.515	3.013	4.053	4.562	4.544	4.791	4.643	5.043	4.582
												742	3.86	4.011	4.388	3.335	2.938	3.947	4.59	4.436	4.803	4.494	5.091	4.61
												743	3.806	4.059	4.482	3.58	2.997	3.946	4.696	4.478	4.856	4.545	5.111	4.647
												744	3.644	4.042	4.361	3.501	3.173	4.015	4.564	4.599	4.983	4.557	5.053	4.644
												745	3.659	4.038	4.4	3.368	3.004	3.929	4.455	4.298	4.935	4.658	5.016	4.6
												746	3.612	4.123	4.252	3.47	2.999	3.967	4.556	4.384	4.859	4.522	4.963	4.735
												747	3.634	3.82	4.443	3.528	3.004	4.165	4.514	4.479	4.879	4.72	4.978	4.719
												748	3.612	4.088	4.324	3.701	2.993	4.015	4.576	4.389	4.795	4.59	4.972	4.59
												749	3.941	4.036	4.212	3.551	3.068	4.02	4.558	4.449	4.764	4.651	4.97	4.687
												750	3.671	4.026	4.185	3.741	3.052	4.069	4.545	4.379	4.704	4.561	5.005	4.633
												751	3.767	4.071	4.083	3.658	2.939	3.946	4.642	4.376	4.77	4.745	5.018	4.701
												752	3.858	3.961	4.162	3.813	2.919	4.026	4.478	4.376	4.688	4.682	5.012	4.532
												753	3.78	4.014	4.121	3.88	3.12	3.897	4.643	4.325	4.792	4.702	4.866	4.674
												754	3.74	3.962	4.212	3.849	3.027	3.853	4.617	4.375	4.706	4.76	5.052	4.659
												755	3.755	3.902	4.337	3.968	2.988	3.918	4.538	4.469	4.72	4.807	5.054	4.629
												756	3.794	3.677	4.069	3.782	3.021	3.83	4.605	4.528	4.869	4.886	4.995	4.687
												757	3.823	3.736	4.23	3.843	2.991	3.634	4.734	4.437	4.731	4.906	4.907	4.544
												758	3.685	3.929	3.957	3.681	3.025	3.714	4.614	4.589	4.568	4.772	4.978	4.511
												759	3.861	3.958	4.062	3.428	3.071	3.85	4.491	4.528	4.791	4.688	5.054	4.537
												760	3.912	3.72	4.08	3.511	3.008	3.895	4.579	4.558	4.826	4.657	5.036	4.515
												761	3.631	3.805	4.134	3.418	3.245	3.86	4.578	4.492	4.762	4.794	5.078	4.521
												762	3.71	3.835	4.075	3.755	3.228	3.928	4.587	4.355	4.741	4.683	5.095	4.569
												763	3.583	3.851	4.189	3.589	3.06	4.16	4.552	4.445	4.577	4.59	5.039	4.618
												764	3.693	3.74	4.354	3.583	3.048	4.256	4.497	4.432	4.551	4.554	4.958	4.598
												765	3.584	4.164	4.06	3.515	3.094	4.326	4.559	4.434	4.737	4.518	4.842	4.603
												766	3.72	4.065	4.079	3.588	3.128	3.98	4.562	4.423	4.702	4.736	4.928	4.623
												767	3.632	4.199	4.219	3.729	3.2	3.994	4.73	4.576	4.799	4.677	5.133	4.586
												768	3.703	4.121	4.123	3.504	3.169	3.888	4.732	4.585	4.75	4.644	5.109	4.508
												769	3.706	4.082	4.257	3.619	3.062	3.876	4.677	4.287	4.819	4.85	4.998	4.501
												770	3.665	3.98	4.282	3.538	3.291	3.74	4.721	4.342	4.653	4.82	4.916	4.437
												771	3.574	3.976	4.213	3.471	2.981	3.741	4.698	4.323	4.703	4.872	4.972	4.562
												772	3.622	4	4.273	3.674	2.966	3.946	4.691	4.279	4.843	4.898	4.952	4.602
												773	3.472	4.072	4.123	3.648	3.158	3.648	4.755	4.316	4.877	4.912	5.088	4.511
												774	3.38	4.069	4.137	3.711	3.109	3.869	4.695	4.355	4.769	4.893	4.872	4.514
												775	3.56	4.226	4.156	3.761	3.173	3.772	4.611	4.404	4.624	4.859	4.843	4.538
												776	3.399	3.958	4.071	3.569	3.083	3.714	4.6	4.41	4.766	4.886	4.997	4.554
												777	3.608	3.891	4.159	3.566	3.17	3.862	4.688	4.359	4.812	4.766	5.086	4.473
												778	3.46	4.043	4.164	3.449	3.11	3.7	4.591	4.455	4.54	4.733	4.96	4.43
												779	3.438	4.104	4.238	3.453	3.021	3.739	4.689	4.409	4.663	4.624	4.971	4.458
												780	3.445	3.946	4.216	3.528	2.963	3.726	4.643	4.332	4.805	4.621	4.949	4.44
												781	3.545	3.98	4.27	3.497	3.03	3.945	4.566	4.305	4.705	4.7	4.893	4.526
												782	3.377	3.849	4.377	3.428	3.079	3.984	4.597	4.404	4.699	4.585	4.914	4.444
												783	3.6	3.948	4.328	3.344	2.901	3.835	4.689	4.531	4.893	4.667	4.958	4.383
												784	3.432	4.047	4.313	3.278	3.008	3.638	4.607	4.415	4.936	4.602	5.003	4.309
												785	3.443	3.994	4.442	3.322	2.969	3.65	4.58	4.56	4.863	4.694	4.957	4.333
												786	3.622	4.028	4.556	3.338	2.983	3.743	4.629	4.488	4.849	4.744	4.996	4.563
												787	3.611	4.128	4.407	3.343	2.966	3.773	4.584	4.278	4.941	4.949	4.94	4.433
												788	3.547	4.023	4.28	3.345	2.995	3.745	4.586	4.425	4.88	4.694	5.015	4.444
												789	3.758	4.215	4.416	3.68	3.035	3.751	4.564	4.36	4.832	4.72	4.934	4.346
												790	3.867	4.254	4.255	3.673	2.982	3.692	4.53	4.322	4.824	4.679	5.013	4.412
												791	3.927	4.011	4.62	3.645	2.98	3.579	4.385	4.258	4.877	4.664	5.087	4.368
												792	3.95	3.912	4.385	3.74	3.112	3.722	4.425	4.246	4.756	4.709	5.045	4.435
												793	4.048	3.98	4.399	3.937	3.291	3.775	4.556	4.235	4.711	4.657	4.988	4.472
												794	4.139	3.914	4.482	3.852	3.064	3.672	4.449	4.385	4.709	4.798	4.93	4.49
												795	4.051	3.84	4.599	3.823	3.11	3.778	4.554	4.332	4.669	4.602	4.906	4.571
												796	4.194	3.907	4.778	3.655	3.127	3.606	4.431	4.397	4.92	4.604	4.927	4.359
												797	3.962	3.896	4.525	3.697	3.331	3.702	4.573	4.545	4.87	4.549	4.932	4.507
												798	3.968	4.046	4.448	3.934	3.417	3.797	4.5	4.639	4.839	4.645	4.962	4.386
												799	4.104	3.816	4.539	3.95	3.101	3.846	4.538	4.636	4.906	4.547	4.987	4.43
												800	4.108	3.953	4.575	4.078	3.24	3.708	4.584	4.643	4.632	4.555	5.099	4.375
												801	4.014	3.761	4.566	3.996	3.374	3.687	4.535	4.593	4.561	4.678	5.142	4.534
												802	4.116	3.951	4.417	3.94	3.241	3.757	4.511	4.653	4.82	4.596	4.993	4.528
												803	4.107	3.921	4.471	3.817	3.26	3.71	4.573	4.6	4.725	4.621	5.068	4.395
												804	4.027	3.872	4.357	3.731	3.124	3.61	4.626	4.669	4.818	4.681	5.059	4.486
												805	4.238	3.963	4.344	3.956	3.267	3.702	4.537	4.638	4.862	4.667	5.016	4.59
												806	4.154	3.911	4.314	3.783	3.455	3.788	4.511	4.547	4.705	4.806	5.04	4.699
												807	4.087	3.888	4.427	4.005	3.423	3.751	4.4	4.611	4.845	4.724	4.955	4.697
												808	3.94	4.162	4.397	3.892	3.286	3.638	4.549	4.667	4.915	4.744	5.062	4.545
												809	3.751	4.049	4.4	4.083	3.324	3.728	4.521	4.494	4.813	4.719	5.104	4.592
												810	3.851	4.211	4.414	3.954	3.372	3.805	4.532	4.454	4.701	4.518	5.042	4.531
												811	3.776	4.48	4.458	3.845	3.437	3.723	4.47	4.508	4.82	4.583	5.058	4.469
												812	3.891	4.249	4.302	3.732	3.5	3.724	4.491	4.527	4.974	4.566	5.056	4.463
												813	3.878	4.125	4.352	3.643	3.325	3.633	4.419	4.659	4.906	4.573	5.034	4.49
												814	3.705	4.127	4.216	3.933	3.367	3.587	4.45	4.599	4.632	4.428	4.981	4.541
												815	3.873	4.062	4.184	3.828	3.449	3.776	4.481	4.526	4.6	4.571	5.018	4.629
												816	3.812	4.067	4.315	3.81	3.444	3.891	4.445	4.486	4.74	4.618	4.928	4.691
												817	3.74	4.068	4.39	3.82	3.349	3.867	4.499	4.4	4.787	4.645	4.908	4.618
												818	3.846	4.162	4.476	3.818	3.548	3.847	4.437	4.437	4.944	4.738	4.953	4.755
												819	3.856	4.184	4.351	3.607	3.526	4.061	4.44	4.398	4.856	4.734	5.02	4.677
												820	4.031	4.287	4.167	3.504	3.621	4	4.458	4.388	5.025	4.609	4.953	4.581
												821	3.734	4.187	4.102	3.515	3.688	3.882	4.612	4.381	4.837	4.622	5.054	4.728
												822	3.85	4.318	4.094	3.572	3.447	3.807	4.627	4.479	4.671	4.464	5.102	4.596
												823	3.795	4.169	4.024	3.502	3.437	3.767	4.59	4.536	4.769	4.659	5.08	4.671
												824	3.771	4.178	4.09	3.843	3.526	3.831	4.709	4.41	4.802	4.655	5.074	4.614
												825	3.76	3.904	4.064	3.889	3.653	3.798	4.586	4.411	4.738	4.766	4.984	4.736
												826	3.761	4.1	4.054	3.921	3.554	3.712	4.626	4.481	4.729	4.592	5.036	4.686
												827	3.835	4.097	4.16	3.863	3.592	3.69	4.559	4.207	4.939	4.648	4.941	4.652
												828	3.673	4.139	4.099	3.781	3.609	3.734	4.566	4.378	4.794	4.662	4.966	4.683
												829	3.854	4.047	3.954	3.881	3.513	3.651	4.639	4.225	4.689	4.681	5.031	4.719
												830	3.822	4.148	4.016	3.693	3.668	3.618	4.56	4.319	4.744	4.679	5.115	4.715
												831	3.956	4.049	4.049	3.757	3.686	3.737	4.676	4.372	4.671	4.664	5.109	4.756
												832	3.872	3.93	4.133	3.471	3.633	3.618	4.609	4.396	4.676	4.633	5.077	4.711
												833	3.911	4.085	4.18	3.642	3.52	3.67	4.641	4.515	4.827	4.673	5.123	4.649
												834	3.947	3.95	4.189	3.568	3.553	3.824	4.7	4.536	4.688	4.693	5.075	4.673
												835	4.066	3.965	4.437	3.717	3.492	3.825	4.653	4.511	4.702	4.559	5.075	4.531
												836	4.037	4.043	4.108	3.819	3.484	3.892	4.573	4.435	4.54	4.625	4.996	4.587
												837	3.925	3.962	4.124	3.865	3.477	3.71	4.687	4.459	4.543	4.603	4.923	4.532
												838	4.041	3.884	4.193	3.747	3.552	3.812	4.509	4.486	4.63	4.678	5.037	4.688
												839	3.885	3.946	4.143	3.884	3.668	3.7	4.604	4.508	4.735	4.585	5.042	4.744
												840	4.024	3.983	4.081	3.955	3.529	3.595	4.543	4.579	4.726	4.598	5.039	4.59
												841	3.89	3.96	4.096	4.007	3.644	3.729	4.53	4.559	4.739	4.5	5.186	4.684
												842	3.861	3.915	4.186	3.79	3.496	3.818	4.528	4.469	4.744	4.384	5.056	4.69
												843	4.001	3.954	3.929	3.642	3.541	3.853	4.404	4.471	4.682	4.415	5.229	4.536
												844	3.727	3.893	4.114	3.796	3.539	3.67	4.413	4.6	4.722	4.637	5.098	4.507
												845	3.985	3.886	4.174	3.668	3.432	3.642	4.526	4.562	4.769	4.629	5.108	4.437
												846	4.042	4.066	4.173	3.863	3.639	3.662	4.409	4.467	4.601	4.595	5.046	4.569
												847	3.809	3.976	3.938	3.741	3.669	3.759	4.55	4.438	4.693	4.554	4.992	4.586
												848	3.947	4.077	4.112	3.889	3.571	3.765	4.412	4.377	4.763	4.454	5.094	4.489
												849	4.239	4.049	3.963	3.777	3.433	3.895	4.447	4.252	4.642	4.502	5.06	4.731
												850	4.056	3.869	3.743	3.851	3.601	3.874	4.544	4.27	4.611	4.5	5.159	4.539
												851	4.095	4.047	4.127	3.818	3.612	3.976	4.456	4.22	4.584	4.704	5.084	4.592
												852	3.988	4.052	4.229	3.763	3.297	3.875	4.56	4.287	4.504	4.681	5.057	4.641
												853	4.208	4.081	3.945	3.775	3.418	3.88	4.626	4.28	4.581	4.72	5.03	4.515
												854	3.957	4.256	4.204	3.767	3.218	3.989	4.669	4.383	4.541	4.72	4.993	4.514
												855	4.195	4.091	4.041	3.879	3.466	3.941	4.606	4.432	4.543	4.625	5.084	4.511
												856	3.9	3.863	3.975	3.694	3.232	3.881	4.559	4.293	4.414	4.649	5.148	4.425
												857	3.898	4.019	3.933	3.72	3.451	3.842	4.718	4.406	4.408	4.62	5.057	4.429
												858	3.977	3.999	4.031	3.992	3.339	4.088	4.515	4.425	4.556	4.544	4.983	4.483
												859	4.072	4.028	3.986	4.019	3.428	3.914	4.678	4.288	4.46	4.656	5.145	4.574
												860	4.058	4.1	3.777	3.872	3.376	3.835	4.692	4.51	4.581	4.675	5.044	4.527
												861	3.788	3.97	3.929	3.907	3.24	3.632	4.492	4.408	4.489	4.602	5.006	4.431
												862	3.883	3.907	3.948	3.743	3.495	3.795	4.49	4.462	4.556	4.646	4.962	4.4
												863	3.889	4	4.007	3.792	3.296	3.886	4.596	4.35	4.451	4.553	5.07	4.448
												864	4.025	3.921	4.178	3.876	3.322	3.936	4.564	4.416	4.523	4.466	5.062	4.596
												865	3.927	3.991	4.275	3.951	3.339	3.889	4.552	4.434	4.576	4.595	4.974	4.44
												866	4.027	3.896	4.086	3.979	3.076	3.801	4.622	4.417	4.673	4.724	4.969	4.504
												867	3.975	3.808	4.099	3.844	3.193	3.843	4.702	4.487	4.685	4.752	4.958	4.474
												868	4.022	3.95	3.978	3.925	3.417	3.891	4.537	4.533	4.699	4.781	4.943	4.449
												869	4.146	3.893	4.06	3.849	3.403	3.914	4.601	4.463	4.752	4.591	4.984	4.518
												870	4.091	3.667	4.068	3.779	3.336	3.938	4.67	4.507	4.719	4.471	4.961	4.58
												871	4.139	3.675	3.967	3.839	3.386	3.639	4.775	4.45	4.594	4.447	4.908	4.533
												872	4.233	3.807	4.074	3.74	3.395	3.661	4.767	4.492	4.634	4.716	5.101	4.446
												873	4.368	3.835	3.994	3.738	3.489	3.719	4.621	4.515	4.677	4.648	4.866	4.355
												874	4.341	3.868	3.855	3.637	3.466	3.801	4.665	4.502	4.677	4.639	4.778	4.357
												875	4.376	3.908	3.862	4.176	3.475	3.607	4.628	4.637	4.718	4.576	4.976	4.426
												876	4.516	4.005	4.037	3.956	3.542	3.638	4.736	4.563	4.791	4.574	5.088	4.43
												877	4.426	3.983	3.862	3.711	3.149	3.751	4.761	4.596	4.815	4.47	5.073	4.543
												878	4.154	3.877	3.825	3.653	3.073	3.789	4.632	4.547	4.668	4.585	4.89	4.55
												879	4.181	3.85	3.922	3.715	3.085	3.8	4.636	4.666	4.665	4.645	5.065	4.434
												880	4.054	3.57	3.945	3.785	3.019	3.77	4.602	4.636	4.757	4.523	5.003	4.399
												881	3.737	3.722	3.982	3.686	3.101	3.982	4.502	4.605	4.7	4.481	5.023	4.498
												882	3.882	3.699	3.964	3.749	2.965	3.883	4.526	4.603	4.702	4.6	5.022	4.396
												883	3.915	3.852	3.647	3.654	3.056	4.026	4.557	4.533	4.658	4.489	5.064	4.576
												884	4.04	3.799	4.156	3.916	2.879	4.154	4.57	4.492	4.7	4.644	4.93	4.402
												885	4.139	3.933	3.861	4.014	3.053	3.977	4.606	4.537	4.772	4.579	4.887	4.409
												886	4.195	3.881	3.827	3.956	3.003	3.685	4.569	4.512	4.755	4.538	5.017	4.297
												887	4.142	3.726	3.921	3.951	3.055	3.617	4.596	4.588	4.803	4.578	4.971	4.316
												888	4.12	3.793	3.972	4.048	3.146	3.711	4.636	4.607	4.832	4.568	4.981	4.364
												889	4.226	3.827	4.023	4.022	3.088	3.859	4.616	4.478	4.713	4.661	5.027	4.366
												890	4.278	3.829	3.924	3.982	3.089	3.776	4.579	4.489	4.836	4.702	5.05	4.477
												891	4.232	3.708	3.969	3.936	3.049	3.611	4.508	4.588	4.831	4.577	5.016	4.443
												892	4.291	3.755	3.895	3.963	2.962	3.662	4.636	4.459	4.741	4.483	5.042	4.604
												893	4.319	3.67	3.902	3.867	3.168	3.668	4.617	4.511	4.883	4.595	5.131	4.531
												894	4.421	3.63	4.016	3.926	2.993	3.832	4.514	4.585	4.697	4.472	4.989	4.525
												895	4.383	3.723	4.048	3.889	2.994	3.756	4.579	4.494	4.81	4.573	4.927	4.528
												896	4.439	3.65	3.932	4.023	2.911	3.626	4.507	4.507	4.876	4.587	4.903	4.488
												897	4.435	3.789	3.927	4.038	2.829	3.583	4.535	4.532	5.107	4.796	5.037	4.41
												898	4.342	3.747	4.073	4.007	3.028	3.669	4.518	4.567	5.037	4.786	4.934	4.45
												899	4.4	3.758	4.312	3.84	3.059	3.717	4.655	4.532	5.081	4.572	4.997	4.598
												900	4.477	3.795	4.037	3.923	3.04	3.692	4.562	4.505	4.853	4.481	4.824	4.533
												901	4.343	3.683	4.168	3.985	2.977	3.741	4.618	4.56	4.82	4.707	4.867	4.482
												902	4.466	3.877	4.224	3.895	2.998	3.578	4.61	4.538	5.061	4.521	4.915	4.537
												903	4.562	3.913	4.28	4.076	2.985	3.795	4.587	4.447	4.958	4.428	4.901	4.576
												904	4.512	3.893	4.164	4.019	3.05	3.6	4.499	4.383	4.914	4.491	4.869	4.567
												905	4.515	3.789	4.34	4.179	3.173	3.604	4.522	4.528	5.015	4.5	4.958	4.512
												906	4.391	3.73	4.307	4.251	3.247	3.707	4.433	4.413	4.957	4.562	4.992	4.693
												907	4.475	3.757	4.204	4.113	3.167	3.816	4.452	4.461	4.756	4.583	5.003	4.578
												908	4.473	3.697	4.178	4.097	3.195	3.906	4.639	4.344	5.053	4.503	4.876	4.705
												909	4.548	3.766	4.298	4.043	3.191	3.74	4.479	4.362	4.973	4.53	4.936	4.61
												910	4.442	3.932	4.093	4.024	3.147	3.784	4.553	4.217	4.938	4.539	4.855	4.53
												911	4.367	3.871	4.324	4.393	3.205	3.751	4.744	4.317	4.872	4.482	4.926	4.593
												912	4.408	3.925	4.108	4.282	3.234	3.795	4.604	4.435	4.696	4.465	4.838	4.512
												913	4.404	3.967	4.416	3.995	3.285	3.689	4.602	4.453	4.614	4.49	4.835	4.498
												914	4.432	3.885	4.262	3.884	3.08	3.741	4.674	4.458	4.567	4.532	4.905	4.45
												915	4.688	3.825	4.076	3.924	3.228	3.8	4.533	4.361	4.605	4.562	4.879	4.517
												916	4.553	3.974	4.12	3.876	3.222	3.744	4.446	4.389	4.704	4.529	4.931	4.522
												917	4.624	4.013	4.048	3.885	3.118	3.7	4.548	4.289	4.744	4.49	4.938	4.51
												918	4.62	3.889	4.156	3.851	3.053	3.833	4.501	4.196	4.748	4.604	4.87	4.602
												919	4.583	4.052	4.073	3.997	2.956	3.71	4.64	4.329	4.857	4.661	4.922	4.519
												920	4.557	3.928	4.225	3.727	2.977	3.864	4.627	4.265	4.696	4.591	4.906	4.594
												921	4.563	3.906	4.099	3.806	3.008	3.83	4.644	4.282	4.771	4.587	4.873	4.545
												922	4.465	3.917	4.175	3.937	2.977	3.761	4.692	4.333	4.553	4.622	4.872	4.644
												923	4.803	3.854	4.213	3.775	2.988	3.7	4.531	4.369	4.676	4.592	4.813	4.67
												924	4.697	4.068	4.197	3.878	3.106	3.745	4.51	4.357	4.699	4.39	4.774	4.567
												925	4.575	4.049	4.394	3.965	3.15	3.691	4.468	4.271	4.623	4.613	4.83	4.555
												926	4.512	3.903	4.357	3.806	3.121	3.652	4.366	4.148	4.69	4.667	4.739	4.513
												927	4.369	3.76	4.356	3.721	3.201	3.659	4.281	4.328	4.597	4.655	4.829	4.506
												928	4.43	3.798	4.498	3.67	3.221	3.851	4.431	4.371	4.693	4.704	4.791	4.568
												929	4.4	3.86	4.343	3.644	3.328	3.754	4.524	4.523	4.69	4.675	4.796	4.511
												930	4.377	3.901	4.165	3.667	3.256	3.787	4.386	4.356	4.681	4.649	4.887	4.54
												931	4.409	3.711	4.167	3.734	3.395	3.815	4.384	4.432	4.708	4.69	4.837	4.564
												932	4.305	3.743	4.342	3.831	3.296	3.671	4.529	4.309	4.647	4.596	4.839	4.482
												933	4.422	4.027	4.284	3.877	3.218	3.764	4.526	4.343	4.656	4.757	4.874	4.567
												934	4.36	3.807	4.227	3.994	3.221	3.645	4.555	4.301	4.668	4.685	4.851	4.527
												935	4.452	3.855	4.297	3.754	3.162	3.533	4.554	4.251	4.76	4.646	4.802	4.526
												936	4.164	3.951	4.175	3.794	3.234	3.636	4.559	4.396	4.744	4.667	4.781	4.539
												937	4.034	3.863	4.191	3.796	3.165	3.587	4.437	4.465	4.698	4.631	4.815	4.5
												938	4.529	3.931	4.259	3.864	3.245	3.549	4.611	4.434	4.841	4.643	4.799	4.639
												939	4.339	4.01	3.995	3.806	3.293	3.392	4.619	4.278	4.861	4.749	4.832	4.63
												940	4.326	3.956	4.014	3.869	3.13	3.562	4.604	4.332	4.69	4.686	4.867	4.546
												941	4.442	3.837	4.195	3.914	3.243	3.686	4.602	4.277	4.653	4.705	4.799	4.65
												942	4.493	3.889	4.111	3.776	3.253	3.515	4.534	4.508	4.676	4.78	4.79	4.574
												943	4.656	3.858	4.05	3.789	3.273	3.675	4.648	4.547	4.593	4.976	4.978	4.581
												944	4.553	3.938	4.091	3.826	3.325	3.661	4.734	4.505	4.535	4.854	4.865	4.621
												945	4.318	3.921	4.279	3.848	3.207	3.672	4.584	4.447	4.637	4.833	4.894	4.536
												946	4.334	3.886	4.026	3.703	3.317	3.651	4.55	4.345	4.595	4.627	4.931	4.63
												947	4.338	3.719	4.069	4.007	3.276	3.508	4.559	4.354	4.658	4.753	4.942	4.523
												948	4.287	3.786	4.055	3.948	3.179	3.552	4.604	4.31	4.669	4.747	4.989	4.639
												949	4.514	3.749	4.04	3.999	3.191	3.555	4.683	4.3	4.629	4.919	4.827	4.587
												950	4.574	3.734	3.976	3.907	3.172	3.422	4.735	4.299	4.611	4.982	4.874	4.647
												951	4.669	3.854	4.208	3.945	3.343	3.468	4.624	4.322	4.747	4.927	4.903	4.625
												952	4.443	3.786	4.226	3.951	3.271	3.416	4.602	4.375	4.872	4.716	4.967	4.673
												953	4.569	3.625	3.911	3.973	3.321	3.511	4.568	4.456	4.882	4.795	4.812	4.478
												954	4.266	3.643	4.066	3.857	3.11	3.61	4.557	4.42	4.937	4.841	4.825	4.564
												955	4.188	3.721	4.104	4.042	3.329	3.559	4.513	4.414	4.783	4.767	4.912	4.547
												956	4.357	3.856	4.248	3.959	3.307	3.526	4.651	4.282	4.775	4.77	4.882	4.504
												957	4.289	3.748	4.125	3.9	3.203	3.57	4.578	4.432	4.784	4.599	4.925	4.629
												958	4.296	3.957	4.283	4.114	3.21	3.762	4.364	4.335	4.786	4.828	4.959	4.486
												959	4.367	3.765	4.225	4.126	3.333	3.694	4.477	4.343	4.704	4.627	4.905	4.542
												960	4.32	3.946	4.352	3.97	3.175	3.638	4.468	4.328	4.714	4.693	4.89	4.618
												961	4.524	3.868	4.28	3.817	3.143	3.61	4.466	4.275	4.887	4.91	5.015	4.573
												962	4.505	3.958	4.151	3.844	3.117	3.555	4.499	4.471	4.886	4.927	4.973	4.67
												963	4.238	3.882	4.296	3.764	3.098	3.477	4.395	4.387	4.804	4.959	4.894	4.533
												964	4.345	3.93	4.188	3.83	3.177	3.323	4.519	4.44	4.758	4.952	4.803	4.688
												965	4.508	3.855	3.961	3.731	3.135	3.511	4.479	4.38	4.819	4.767	4.859	4.659
												966	4.425	3.885	4.42	3.921	2.878	3.443	4.586	4.35	5.028	4.765	4.818	4.561
												967	4.378	3.921	4.436	3.832	2.924	3.626	4.605	4.537	4.954	4.812	4.835	4.655
												968	4.279	3.94	4.43	3.927	2.933	3.797	4.632	4.578	4.882	4.932	4.854	4.659
												969	4.302	4.045	4.545	3.844	2.834	4.037	4.647	4.42	4.973	4.984	4.863	4.7
												970	4.192	3.818	4.655	3.895	3	3.78	4.749	4.344	4.982	4.957	4.805	4.509
												971	4.136	3.84	4.472	3.857	2.981	3.88	4.663	4.351	4.945	4.985	4.825	4.594
												972	4.284	3.856	4.528	3.778	3.002	3.839	4.741	4.378	4.956	5.038	4.829	4.498
												973	4.237	3.833	4.359	3.651	2.887	3.789	4.626	4.498	5.023	4.969	4.894	4.493
												974	4.149	3.875	4.055	3.656	2.97	3.806	4.543	4.471	5.167	4.94	4.834	4.585
												975	4.127	3.721	4.338	3.677	3.045	3.731	4.481	4.557	4.967	4.857	4.842	4.465
												976	4.208	3.809	4.357	3.799	3.207	3.679	4.451	4.513	4.987	4.965	4.911	4.55
												977	4.315	4.003	4.175	3.807	3.155	4.069	4.597	4.372	4.89	4.953	4.947	4.622
												978	4.389	3.966	4.225	3.877	3.246	3.938	4.558	4.383	4.826	4.835	4.917	4.555
												979	4.466	3.778	4.203	4.144	3.214	4.035	4.468	4.444	4.903	5.04	4.889	4.54
												980	4.331	3.942	4.349	4.053	3.148	4.081	4.497	4.539	4.793	4.955	4.864	4.636
												981	4.463	3.879	4.166	4.019	3.231	4.158	4.494	4.421	4.844	4.881	4.876	4.663
												982	4.435	3.868	3.855	3.937	3.005	4.014	4.398	4.567	4.98	4.916	4.924	4.666
												983	4.407	3.949	3.958	3.863	3.167	3.86	4.475	4.585	4.887	4.868	4.847	4.679
												984	4.23	3.94	4.068	3.995	3.286	4.048	4.405	4.531	4.886	4.91	4.793	4.639
												985	4.378	3.679	4.154	4.083	3.068	3.943	4.434	4.292	4.858	4.97	4.789	4.438
												986	4.481	3.84	4.113	4.067	3.12	3.902	4.463	4.26	4.911	4.921	4.731	4.599
												987	4.385	3.885	4.264	4.019	3.242	3.885	4.63	4.193	4.785	4.951	4.652	4.528
												988	4.651	3.775	4.268	3.969	3.174	3.885	4.473	4.169	4.997	4.974	4.816	4.559
												989	4.51	3.909	4.28	3.817	3	3.827	4.467	4.319	4.853	4.857	4.823	4.543
												990	4.385	3.837	4.185	3.693	3.085	3.839	4.569	4.321	4.784	4.962	4.815	4.619
												991	4.317	3.822	4.358	3.552	3.255	3.879	4.578	4.42	4.889	4.923	4.875	4.555
												992	4.49	3.902	4.512	3.632	3.13	3.603	4.41	4.467	4.874	5.018	4.88	4.643
												993	4.386	3.929	4.414	3.49	3.221	3.798	4.44	4.399	4.845	4.94	4.893	4.575
												994	4.421	3.95	4.263	3.631	3.143	3.852	4.512	4.435	4.723	4.885	4.945	4.621
												995	4.454	3.887	4.247	3.993	3.192	3.751	4.435	4.479	4.706	4.838	4.868	4.573
												996	4.509	3.936	4.204	3.764	3.037	3.876	4.486	4.511	4.67	4.87	4.754	4.587
												997	4.621	4.028	4.337	3.671	3.005	3.915	4.428	4.521	4.765	4.862	4.73	4.583
												998	4.377	4.06	4.168	3.623	3.095	3.716	4.487	4.398	4.704	4.764	4.821	4.56
												999	4.437	4.026	4.12	3.74	3.02	3.629	4.478	4.462	4.731	4.979	4.939	4.605
												1000	4.44	3.826	4.355	3.451	3.03	3.658	4.516	4.42	4.855	4.955	4.815	4.864
												1001	4.562	3.947	4.183	3.538	3.07	3.686	4.479	4.546	4.753	4.948	4.776	4.691
												1002	4.415	3.859	4.213	3.625	3.209	3.795	4.486	4.516	4.76	4.837	4.773	4.641
												1003	4.473	3.964	4.072	3.741	3.233	3.791	4.427	4.485	4.645	4.9	4.798	4.654
												1004	4.536	3.911	4.318	3.797	3.346	3.785	4.407	4.242	4.726	5.071	4.838	4.665
												1005	4.577	4.054	4.505	3.851	3.224	3.744	4.37	4.292	4.8	4.814	4.795	4.654
												1006	4.441	4.109	4.24	3.694	3.324	3.776	4.51	4.308	4.758	4.949	4.876	4.562
												1007	4.464	4.169	4.369	3.548	3.248	3.754	4.452	4.303	4.801	4.914	4.871	4.57
												1008	4.256	4.003	4.219	3.53	3.203	3.759	4.467	4.369	4.74	4.954	4.832	4.458
												1009	4.44	4.171	4.073	3.467	3.313	3.732	4.377	4.325	4.887	4.979	4.896	4.54
												1010	4.394	3.837	4.27	3.356	3.162	3.871	4.48	4.243	4.851	4.935	4.862	4.603
												1011	4.247	4.156	4.435	3.522	3.327	3.753	4.474	4.306	4.884	4.857	4.79	4.504
												1012	4.149	4.041	4.421	3.699	3.178	3.712	4.565	4.248	4.891	4.903	4.922	4.598
												1013	4.404	4.063	4.273	3.625	3.09	3.7	4.745	4.334	5.089	5.042	4.844	4.59
												1014	4.503	3.952	4.296	3.406	3.197	3.715	4.741	4.368	4.945	4.864	4.822	4.612
												1015	4.263	4.061	4.178	3.74	3.12	3.798	4.524	4.364	4.823	4.849	4.924	4.623
												1016	4.053	4.062	4.263	3.651	3.09	3.704	4.637	4.308	4.945	4.908	4.813	4.565
												1017	4.312	4.022	4.022	3.532	3.14	3.855	4.588	4.174	4.835	4.861	4.889	4.594
												1018	4.425	3.969	4.159	3.751	3.291	3.77	4.495	4.452	4.811	4.904	4.853	4.772
												1019	4.44	3.726	4.15	3.721	3.454	3.57	4.58	4.414	4.756	4.943	4.802	4.718
												1020	4.51	3.709	4.263	3.661	3.397	3.749	4.636	4.541	4.97	4.911	4.83	4.706
												1021	4.524	3.882	4.358	3.647	3.201	3.769	4.502	4.468	4.859	5.018	4.865	4.622
												1022	4.327	3.917	4.238	3.499	3.242	3.732	4.549	4.503	4.792	4.819	4.94	4.661
												1023	4.308	3.865	4.282	3.774	3.133	3.644	4.6	4.457	4.692	4.83	4.852	4.671
												1024	4.41	4.091	4.399	3.819	3.274	3.648	4.651	4.202	4.681	4.921	4.919	4.619
												1025	4.356	3.778	4.339	3.541	3.481	3.609	4.568	4.399	4.819	4.878	4.813	4.645
												1026	4.341	3.759	4.194	3.573	3.283	3.652	4.581	4.401	4.835	4.846	4.883	4.588
												1027	4.303	3.934	4.145	3.584	3.411	3.642	4.517	4.324	4.655	4.84	4.779	4.586
												1028	4.393	3.553	4.423	3.682	3.41	3.556	4.59	4.209	4.737	4.855	4.81	4.615
												1029	4.291	3.842	4.409	3.551	3.484	3.532	4.605	4.251	4.895	4.963	4.948	4.7
												1030	4.433	3.979	4.367	3.519	3.22	3.594	4.706	4.368	4.854	4.899	4.95	4.523
												1031	4.284	3.743	4.474	3.657	3.12	3.634	4.689	4.435	4.741	4.92	4.903	4.394
												1032	4.362	3.961	4.478	3.854	3.251	3.814	4.616	4.449	4.786	4.868	5.019	4.677
												1033	4.439	3.907	4.649	3.909	3.158	3.793	4.543	4.426	4.89	4.815	4.978	4.474
												1034	4.556	3.872	4.727	3.651	3.028	3.731	4.717	4.445	4.89	4.888	4.926	4.57
												1035	4.38	3.881	4.519	3.64	3.117	3.65	4.51	4.408	4.675	4.934	4.996	4.743
												1036	4.322	3.876	4.502	3.636	3.066	3.653	4.652	4.46	4.822	4.801	4.974	4.728
												1037	4.319	3.793	4.36	3.558	2.994	3.796	4.656	4.369	4.863	5.062	4.961	4.607
												1038	4.454	3.719	4.582	3.814	3.063	3.762	4.643	4.494	4.723	4.845	5.056	4.699
												1039	4.304	3.874	4.369	3.706	3.061	3.639	4.845	4.42	4.733	4.804	5.002	4.634
												1040	4.272	3.838	4.519	3.702	2.984	3.731	4.827	4.519	4.75	5.056	5.019	4.789
												1041	4.287	3.811	4.332	3.616	3.054	3.653	4.678	4.32	4.791	4.848	5.024	4.69
												1042	4.471	3.777	4.275	3.755	3.071	3.716	4.768	4.474	4.792	4.924	5.014	4.68
												1043	4.6	3.733	4.278	3.638	3.14	3.641	4.734	4.508	4.714	4.932	5.167	4.687
												1044	4.294	3.723	4.227	3.642	3.265	3.644	4.722	4.552	4.86	4.858	5.162	4.79
												1045	4.351	3.669	4.267	3.646	3.229	3.845	4.684	4.532	4.832	4.768	5.086	4.715
												1046	4.517	3.728	4.193	3.565	3.176	3.942	4.658	4.43	5.017	4.797	5.183	4.701
												1047	4.273	3.78	4.462	3.728	3.419	3.944	4.782	4.535	4.882	4.833	5.224	4.733
												1048	4.317	3.808	4.137	3.532	3.204	3.783	4.63	4.435	4.821	4.821	5.271	4.626
												1049	4.54	3.771	4.339	3.569	3.385	3.871	4.657	4.351	4.793	4.904	5.129	4.698
												1050	4.46	3.682	4.199	3.343	3.26	3.801	4.717	4.417	5.005	4.964	5.128	4.651
												1051	4.254	3.665	4.228	3.517	3.257	3.802	4.565	4.472	5.02	4.962	5.23	4.563
												1052	4.339	3.559	4.466	3.407	3.092	3.771	4.604	4.555	4.836	4.979	5.072	4.681
												1053	4.205	3.643	4.241	3.447	3.053	4.019	4.616	4.519	4.988	4.832	4.986	4.532
												1054	4.301	3.71	4.391	3.448	3.011	3.927	4.717	4.465	4.812	5.155	5	4.491
												1055	4.358	3.78	4.525	3.357	3.13	3.785	4.786	4.493	4.712	5.088	5.095	4.672
												1056	4.216	3.737	4.176	3.668	3.017	3.808	4.769	4.316	4.907	5.035	5.117	4.593
												1057	4.477	3.738	4.132	3.691	3.116	3.899	4.709	4.413	4.834	4.955	5.067	4.595
												1058	4.409	3.64	4.209	3.415	3.196	3.937	4.654	4.556	4.757	4.834	5.013	4.489
												1059	4.316	3.737	4.186	3.578	3.302	4.009	4.82	4.566	4.899	4.877	4.963	4.688
												1060	4.287	3.806	4.313	3.324	3.199	4.009	4.626	4.658	4.766	4.995	4.979	4.646
												1061	4.326	3.87	4.21	3.351	3.251	3.847	4.598	4.544	4.738	4.884	4.951	4.75
												1062	4.451	3.967	4.205	3.397	3.161	3.961	4.726	4.446	4.81	4.979	5.128	4.648
												1063	4.47	3.817	4.422	3.311	3.373	3.955	4.727	4.541	4.785	4.965	5	4.722
												1064	4.557	3.761	4.482	3.397	3.32	3.674	4.698	4.619	4.794	4.887	4.971	4.585
												1065	4.325	3.852	4.238	3.309	3.414	3.855	4.629	4.633	4.77	5.033	4.947	4.745
												1066	4.278	3.787	4.176	3.262	3.193	3.894	4.601	4.665	4.892	4.965	5.082	4.815
												1067	4.334	3.704	4.457	3.107	3.182	3.852	4.555	4.517	4.968	4.913	4.997	4.66
												1068	4.671	3.816	4.154	3.399	3.166	3.832	4.754	4.519	4.747	4.921	4.996	4.695
												1069	4.837	3.753	3.999	3.326	3.099	3.724	4.656	4.609	4.67	4.837	5.017	4.745
												1070	4.753	3.885	4.169	3.306	3.134	3.865	4.54	4.511	4.827	4.875	5.049	4.725
												1071	4.602	3.774	3.88	3.495	3.226	3.971	4.777	4.459	4.763	4.733	5.013	4.745
												1072	4.718	3.826	4.053	3.519	3.362	3.839	4.645	4.392	4.714	4.742	5.089	4.737
												1073	4.499	3.705	3.921	3.464	3.341	3.845	4.588	4.418	4.573	4.741	5.07	4.752
												1074	4.515	3.734	4.013	3.337	3.213	3.8	4.66	4.437	4.556	4.793	4.997	4.681
												1075	4.465	3.838	4.027	3.372	3.248	3.82	4.587	4.519	4.802	4.88	4.991	4.659
												1076	4.179	3.785	4.198	3.382	3.125	3.735	4.641	4.65	4.654	4.831	5.098	4.701
												1077	4.413	3.731	4.277	3.377	3.051	3.939	4.669	4.617	4.684	4.929	4.96	4.771
												1078	4.292	3.686	4.09	3.296	3.109	3.892	4.697	4.699	4.66	4.913	5.008	4.666
												1079	4.555	3.609	4.147	3.265	3.096	3.9	4.598	4.691	4.792	4.748	4.885	4.882
												1080	4.594	3.788	4.041	3.353	3.006	3.967	4.667	4.689	4.799	4.824	5.014	4.895
												1081	4.551	3.582	3.968	3.396	3.23	3.899	4.591	4.659	4.876	4.842	4.953	4.855
												1082	4.648	3.549	4.029	3.429	3.459	4.011	4.594	4.508	4.761	4.753	4.921	4.751
												1083	4.412	3.674	4.189	3.501	3.189	4.17	4.604	4.639	4.766	4.878	4.928	4.692
												1084	4.463	3.662	4.121	3.371	3.224	4.009	4.574	4.423	4.821	4.768	4.903	4.666
												1085	4.368	3.641	3.983	3.382	3.333	3.935	4.676	4.447	4.604	4.811	4.85	4.708
												1086	4.406	3.641	4.278	3.259	3.495	3.883	4.542	4.462	4.516	4.802	5.007	4.852
												1087	4.307	3.435	4.011	3.405	3.394	3.943	4.624	4.54	4.483	4.915	5.09	4.783
												1088	4.224	3.66	4.17	3.379	3.51	3.862	4.66	4.567	4.446	4.903	5.057	4.836
												1089	4.256	3.532	4.293	3.282	3.488	4.032	4.459	4.694	4.662	4.694	5.086	4.661
												1090	4.034	3.734	4.01	3.347	3.369	3.978	4.52	4.586	4.563	4.761	4.959	4.76
												1091	4.221	3.585	4.099	3.394	3.518	3.84	4.62	4.616	4.663	4.808	5.098	4.559
												1092	4.131	3.703	4.148	3.3	3.504	3.747	4.597	4.483	4.582	4.843	5.093	4.649
												1093	4.205	3.674	4.007	3.405	3.388	3.748	4.659	4.602	4.549	4.77	5.184	4.745
												1094	4.022	3.784	3.976	3.125	3.569	3.911	4.664	4.627	4.738	4.812	5.19	4.647
												1095	4.433	3.668	4.074	3.439	3.291	4.15	4.634	4.689	4.755	4.739	5.054	4.613
												1096	4.402	3.705	4.024	3.492	3.403	3.951	4.66	4.577	4.792	4.925	5.058	4.638
												1097	4.414	3.805	4.163	3.492	3.393	3.999	4.616	4.387	4.612	4.847	5.036	4.635
												1098	4.317	3.769	4.055	3.452	3.333	3.995	4.474	4.534	4.46	4.777	5.052	4.571
												1099	4.355	3.791	3.956	3.427	3.224	3.999	4.449	4.492	4.579	4.839	4.992	4.505
												1100	4.252	3.548	4.008	3.474	3.229	3.833	4.471	4.581	4.656	4.846	4.986	4.552
												1101	4.348	3.846	3.738	3.524	3.207	4.043	4.55	4.58	4.599	4.802	5.071	4.631
												1102	4.215	3.629	4.161	3.514	3.383	3.8	4.499	4.495	4.569	4.815	4.997	4.708
												1103	4.218	3.639	4.059	3.626	3.201	4.005	4.584	4.723	4.602	4.893	5.008	4.585
												1104	3.963	3.703	3.911	3.644	3.307	3.931	4.579	4.665	4.659	4.844	4.988	4.669
												1105	4.105	3.74	3.908	3.576	3.416	3.875	4.634	4.724	4.636	4.862	4.982	4.681
												1106	4.142	3.643	4.071	3.514	3.439	3.974	4.479	4.519	4.669	4.76	5.004	4.758
												1107	4.207	3.547	4.024	3.245	3.195	3.938	4.428	4.579	4.785	4.73	5.166	4.784
												1108	4.354	3.525	4.107	3.68	3.426	3.904	4.648	4.572	4.856	4.675	5.182	4.596
												1109	4.328	3.616	4.178	3.603	3.26	3.651	4.508	4.768	4.868	4.703	5.067	4.553
												1110	4.281	3.623	4.139	3.484	3.367	3.835	4.606	4.579	4.968	4.855	5.105	4.638
												1111	4.325	3.653	4.002	3.481	3.217	3.902	4.467	4.558	4.815	4.769	5.006	4.74
												1112	3.991	3.606	4.036	3.563	3.313	3.862	4.405	4.597	4.693	4.806	4.939	4.565
												1113	4.093	3.558	4.037	3.624	3.095	3.892	4.483	4.664	4.766	5.017	5.058	4.619
												1114	4.201	3.588	4.209	3.599	3.266	3.912	4.46	4.632	4.897	5.022	5.048	4.642
												1115	4.226	3.636	4.147	3.638	3.21	3.929	4.48	4.6	4.878	4.885	5.138	4.648
												1116	4.17	3.707	4.142	3.61	3.4	4.038	4.479	4.649	5.095	4.89	5.15	4.687
												1117	4.151	3.585	4.195	3.465	3.227	3.987	4.609	4.389	4.857	4.88	5.094	4.544
												1118	4.033	3.485	4.394	3.556	3.345	3.759	4.672	4.418	4.754	4.855	5.107	4.76
												1119	4.179	3.557	4.214	3.451	3.441	3.809	4.527	4.52	4.604	4.849	4.909	4.832
												1120	3.946	3.549	4.191	3.709	3.381	3.877	4.759	4.531	4.632	4.874	4.973	4.757
												1121	4.087	3.609	4.034	3.573	3.433	3.991	4.63	4.569	4.554	4.965	5.009	4.692
												1122	4.174	3.424	3.959	3.445	3.372	3.914	4.583	4.566	4.607	5.037	5.093	4.754
												1123	4.249	3.559	4.086	3.585	3.319	4.237	4.704	4.639	4.593	5.036	5.134	4.66
												1124	4.248	3.705	4.068	3.453	3.321	3.952	4.635	4.711	4.726	4.875	5.044	4.651
												1125	4.102	3.609	4.068	3.645	3.28	3.893	4.566	4.607	4.754	4.98	5.061	4.68
												1126	4.093	3.566	4.12	3.337	3.182	3.953	4.498	4.634	4.992	4.98	5.052	4.626
												1127	4.07	3.655	4.072	3.49	3.097	3.811	4.53	4.622	4.665	4.929	4.997	4.607
												1128	4.212	3.571	3.997	3.385	3.133	3.971	4.453	4.66	4.784	5.053	5.027	4.725
												1129	4.351	3.585	3.948	3.738	2.881	3.833	4.603	4.716	4.655	4.938	4.994	4.538
												1130	4.395	3.589	4.16	3.352	3.032	3.664	4.563	4.508	4.705	4.885	5.015	4.528
												1131	4.075	3.623	3.901	3.49	3.191	3.718	4.475	4.375	4.827	4.726	5.105	4.614
												1132	4.165	3.578	4.078	3.58	3.245	3.921	4.482	4.298	4.733	4.785	5.012	4.678
												1133	4.035	3.665	4.043	3.528	3.163	3.957	4.39	4.293	4.804	5.052	5.135	4.618
												1134	4.113	3.549	3.883	3.671	3.165	3.89	4.471	4.387	4.807	4.883	5.184	4.733
												1135	4.155	3.562	4.178	3.594	3.151	3.751	4.549	4.47	4.795	4.872	5.124	4.671
												1136	4.228	3.553	4.157	3.654	3.16	3.845	4.476	4.501	4.865	4.837	5.001	4.689
												1137	3.972	3.503	4.056	3.554	3.27	3.936	4.355	4.537	4.737	4.833	5.039	4.575
												1138	4.068	3.513	4.197	3.763	3.313	3.951	4.482	4.564	4.823	4.644	5.055	4.689
												1139	4.097	3.507	4.423	3.642	3.076	3.883	4.545	4.622	4.749	4.717	5.058	4.706
												1140	4.089	3.448	4.25	3.664	3.093	3.745	4.383	4.49	4.666	4.785	5.141	4.587
												1141	4.14	3.514	4.228	3.577	3.245	3.854	4.443	4.432	4.716	4.69	5.077	4.637
												1142	4.174	3.615	4.249	3.607	3.105	3.97	4.43	4.386	4.737	4.758	4.969	4.708
												1143	4.128	3.63	4.267	3.575	3.252	3.885	4.536	4.356	4.786	4.779	5.112	4.724
												1144	3.924	3.603	4.324	3.659	3.179	4.037	4.616	4.415	4.726	4.757	4.948	4.629
												1145	4.057	3.641	4.184	3.465	3.233	3.949	4.759	4.398	4.86	4.805	5.023	4.634
												1146	3.974	3.729	4.128	3.746	3.304	3.869	4.65	4.474	4.846	4.873	4.989	4.712
												1147	4.145	3.936	4.218	3.721	3.328	3.945	4.591	4.448	4.995	4.837	5.046	4.62
												1148	4.195	3.827	4.43	3.582	3.341	3.831	4.549	4.338	4.88	4.763	4.981	4.658
												1149	4.223	3.728	4.31	3.67	3.193	3.805	4.498	4.5	4.868	4.756	5.063	4.75
												1150	4.063	3.629	4.51	3.837	3.247	3.993	4.672	4.477	4.746	4.746	5.057	4.703
												1151	4.255	3.736	4.555	3.87	3.229	3.86	4.53	4.336	4.678	4.736	5.035	4.611
												1152	4.207	3.731	4.687	3.757	3.324	3.938	4.685	4.42	4.808	4.928	5.051	4.624
												1153	4.187	3.866	4.361	3.577	3.152	4.039	4.606	4.459	4.726	4.939	4.92	4.647
												1154	4.095	3.867	4.534	3.611	3.093	3.939	4.555	4.542	4.779	4.836	5.035	4.66
												1155	4.176	3.817	4.657	3.819	3.279	3.92	4.45	4.424	4.84	4.913	5.03	4.618
												1156	4.064	3.789	4.422	3.662	3.137	3.919	4.524	4.61	4.796	4.884	4.935	4.764
												1157	4.019	3.743	4.663	3.621	3.118	3.816	4.487	4.483	4.652	4.931	5.069	4.685
												1158	4.193	3.832	4.417	3.654	3.201	3.712	4.452	4.572	4.666	4.826	5.09	4.748
												1159	4.229	3.817	4.381	3.623	3.041	3.842	4.511	4.658	4.65	4.807	4.991	4.666
												1160	4.173	3.762	4.514	3.781	3.2	3.678	4.383	4.388	4.659	4.829	4.987	4.723
												1161	4.084	3.666	4.41	3.731	3.144	3.809	4.387	4.334	4.73	4.759	5.001	4.746
												1162	4.118	3.621	4.533	3.823	3.2	3.782	4.453	4.496	4.615	4.888	5.089	4.725
												1163	4.011	3.619	4.572	3.807	3.069	3.977	4.636	4.564	4.763	4.876	5.084	4.711
												1164	4.095	3.681	4.682	3.876	3.217	3.852	4.705	4.505	4.686	4.736	4.999	4.655
												1165	4.141	3.581	4.53	3.735	3.079	3.996	4.618	4.505	4.703	4.927	5.001	4.662
												1166	4.065	3.6	4.421	3.918	2.932	3.801	4.668	4.467	4.74	4.842	5.016	4.61
												1167	3.808	3.647	4.318	3.774	3.09	3.93	4.648	4.451	4.731	4.868	4.97	4.579
												1168	3.966	3.617	4.314	3.96	3.144	3.713	4.551	4.511	4.728	4.608	5.059	4.671
												1169	3.98	3.596	4.294	3.901	3.158	4.081	4.603	4.35	4.862	4.77	5	4.64
												1170	3.892	3.659	4.295	3.8	3.156	4.026	4.458	4.247	4.833	4.84	4.96	4.534
												1171	4.093	3.719	4.13	3.922	3.212	3.817	4.447	4.263	4.872	4.828	4.9	4.682
												1172	4.007	3.844	4.297	3.795	3.203	4.02	4.534	4.334	4.737	4.899	4.949	4.497
												1173	4.278	3.647	4.159	3.975	3.358	3.957	4.493	4.372	4.814	4.923	5.066	4.601
												1174	4.015	3.816	4.275	3.915	3.28	3.953	4.548	4.304	4.72	5.043	5.02	4.68
												1175	4.159	3.781	4.158	3.885	3.088	3.795	4.452	4.297	4.615	4.975	5.176	4.676
												1176	4.219	3.819	4.113	4.062	3.315	3.935	4.497	4.342	4.645	4.97	5.141	4.748
												1177	4.091	3.827	4.329	4.118	3.29	3.612	4.547	4.43	4.668	4.893	5.068	4.65
												1178	4.169	3.796	4.089	3.813	3.261	3.926	4.563	4.288	4.691	4.904	4.988	4.728
												1179	4.096	3.683	3.88	3.911	3.074	3.797	4.465	4.234	4.754	4.972	5.065	4.613
												1180	4.104	3.843	4.001	4.005	3.132	3.894	4.423	4.3	4.713	4.899	4.97	4.658
												1181	4.106	4.04	4.122	3.967	3.286	3.715	4.472	4.29	4.748	5.063	5.036	4.581
												1182	4.003	3.968	3.917	3.961	3.263	3.546	4.433	4.3	4.786	5.017	5.004	4.575
												1183	3.972	3.87	4.186	3.965	3.335	3.614	4.595	4.178	4.644	5.067	4.981	4.51
												1184	3.973	3.881	4.329	3.817	3.362	3.845	4.631	4.32	4.593	4.996	5.009	4.557
												1185	4.001	3.884	4.347	3.669	3.343	3.618	4.592	4.335	4.656	4.965	5.128	4.777
												1186	4.044	3.926	4.232	3.681	3.417	3.736	4.493	4.308	4.71	4.949	5.024	4.762
												1187	4.035	4.015	4.397	3.753	3.37	3.503	4.566	4.479	4.681	4.957	4.997	4.664
												1188	3.966	4.16	4.333	3.755	3.296	3.652	4.442	4.465	4.645	4.918	4.978	4.642
												1189	4.059	3.924	4.014	3.873	3.328	3.58	4.513	4.315	4.697	5.012	5.058	4.686
												1190	4.137	3.806	4.249	3.796	3.26	3.806	4.5	4.34	4.529	4.875	5.001	4.578
												1191	3.962	3.871	4.018	3.637	3.148	3.661	4.535	4.198	4.774	4.94	4.944	4.733
												1192	4.199	3.914	4.016	3.619	3.275	3.933	4.44	4.14	4.561	5.032	4.999	4.649
												1193	3.986	3.989	3.919	3.652	2.995	3.761	4.405	4.267	4.568	4.855	4.957	4.508
												1194	4.123	3.872	3.924	3.596	2.984	3.703	4.357	4.224	4.694	4.869	4.904	4.671
												1195	4.155	4.176	3.97	3.562	3.056	3.73	4.472	4.216	4.643	4.851	4.943	4.722
												1196	4.36	4.046	3.926	3.53	3.08	3.808	4.475	4.28	4.704	4.815	4.995	4.513
												1197	4.258	3.97	3.896	3.414	3.138	3.781	4.567	4.239	4.619	4.907	4.993	4.698
												1198	4.193	4.072	4.137	3.684	3.064	3.757	4.584	4.266	4.6	4.798	4.999	4.7
												1199	4.155	3.966	3.903	3.52	3.057	3.554	4.505	4.292	4.66	4.879	5.055	4.773
												1200	4.187	3.947	3.8	3.604	3.033	3.532	4.634	4.166	4.487	4.918	5.178	4.745
												1201	4.241	3.864	4.128	3.558	3.137	3.754	4.579	4.346	4.603	5.041	5.076	4.712
												1202	4.371	3.983	4.08	3.724	3.085	3.521	4.539	4.215	4.636	5.041	5.092	4.682
												1203	4.326	3.809	4.236	3.578	3.074	3.727	4.563	4.472	4.589	5.223	5.044	4.76
												1204	4.229	3.918	4.354	3.662	3.249	3.831	4.537	4.276	4.689	5.151	5.003	4.706
												1205	4.331	3.94	4.332	3.585	3.335	3.743	4.588	4.373	4.653	5.212	5.025	4.637
												1206	4.275	4.011	4.218	3.657	3.251	3.676	4.569	4.217	4.721	5.046	4.972	4.641
												1207	4.27	3.876	4.332	3.818	3.189	3.891	4.574	4.214	4.687	4.935	5.023	4.528
												1208	4.005	3.844	4.321	3.761	3.135	3.716	4.501	4.259	4.566	5.016	4.946	4.721
												1209	4.209	3.793	4.211	3.546	3.21	3.789	4.598	4.271	4.67	5.082	4.891	4.597
												1210	4.114	3.759	4.154	3.656	3.183	3.778	4.526	4.277	4.742	5.187	5.035	4.724
												1211	4.159	3.776	4.098	3.685	3.199	3.617	4.492	4.298	4.557	5.088	4.963	4.669
												1212	4.293	3.648	4.023	3.663	3.076	3.727	4.599	4.42	4.773	5.069	4.92	4.657
												1213	4.32	3.892	4.225	3.695	3.16	3.825	4.517	4.314	4.79	5.071	5.023	4.673
												1214	4.192	4.07	4.301	3.556	3.156	3.619	4.515	4.236	4.764	4.955	4.998	4.822
												1215	4.202	4.102	4.334	3.355	3.088	3.67	4.439	4.469	4.735	5.014	5.015	4.749
												1216	4.307	4.141	4.126	3.499	3.142	3.777	4.578	4.377	4.66	4.872	5.077	4.753
												1217	4.355	4.038	4.315	3.54	3.223	3.685	4.699	4.484	4.675	4.842	5.111	4.855
												1218	4.223	3.977	4.204	3.577	3.241	3.61	4.53	4.45	4.692	5.031	5.054	4.646
												1219	4.058	3.902	4.198	3.496	3.229	3.859	4.586	4.52	4.688	4.968	5.047	4.554
												1220	4.16	3.841	4.348	3.623	3.068	3.794	4.535	4.35	4.602	5.016	4.977	4.729
												1221	4.112	3.786	4.539	3.589	3.203	3.783	4.692	4.468	4.699	5.057	4.989	4.68
												1222	4.18	3.894	4.388	3.524	3.061	3.806	4.592	4.228	4.633	5.003	4.911	4.878
												1223	4.119	3.887	4.069	3.583	3.042	3.717	4.477	4.335	4.498	5.065	5.041	4.849
												1224	4.092	3.82	4.02	3.613	3.117	3.916	4.453	4.415	4.628	5.178	5.077	4.864
												1225	4.137	3.851	4.038	3.639	3.111	4.012	4.55	4.362	4.634	4.966	5.128	4.852
												1226	4.192	3.772	4.125	3.598	3	4.184	4.634	4.336	4.679	4.919	5.143	4.874
												1227	4.255	3.815	4.296	3.49	3.171	4.191	4.39	4.234	4.686	4.906	5.07	4.945
												1228	4.169	4.116	4.293	3.762	3.114	4.068	4.499	4.361	4.677	4.812	5.123	4.97
												1229	4.2	3.895	4.178	3.851	3.213	4.044	4.426	4.371	4.71	4.798	5.097	4.948
												1230	4.099	4.014	4.322	3.713	3.07	3.92	4.362	4.465	4.727	4.663	5.149	4.941
												1231	3.995	3.925	4.188	3.673	2.973	3.842	4.459	4.436	4.788	4.759	5.149	4.753
												1232	3.983	3.859	4.163	3.768	2.993	3.97	4.404	4.457	4.738	4.848	5.168	4.931
												1233	4.193	3.943	4.145	3.77	3.05	3.932	4.404	4.305	4.689	4.713	5.093	4.835
												1234	4.145	3.625	4.161	3.442	2.988	4.098	4.557	4.332	4.812	4.821	5.137	4.95
												1235	4.156	3.797	4.117	3.514	2.997	3.855	4.435	4.215	4.87	4.953	5.122	4.797
												1236	4.12	3.648	4.106	3.707	3.022	3.87	4.354	4.39	4.8	4.862	5.095	4.913
												1237	4.176	3.93	4.121	3.487	2.886	3.799	4.436	4.14	4.821	4.871	5.167	4.802
												1238	4.069	4.238	4.1	3.389	2.917	3.569	4.325	4.21	4.726	4.758	5.122	4.936
												1239	4.219	3.946	4.203	3.537	2.974	3.735	4.257	4.339	4.823	4.807	5.208	4.774
												1240	4.198	4.064	4.177	3.506	2.92	3.599	4.297	4.395	4.752	4.872	5.191	4.83
												1241	4.149	3.991	4.197	3.435	2.995	3.685	4.261	4.282	4.912	4.843	5.047	4.744
												1242	4.244	3.949	4.253	3.293	2.97	3.497	4.356	4.509	4.73	4.94	5.119	4.801
												1243	4.308	3.931	4.084	3.608	3.103	3.581	4.375	4.314	4.583	4.938	5.138	4.912
												1244	4.162	3.867	4.334	3.445	3.144	3.507	4.266	4.452	4.73	4.97	5.041	4.931
												1245	4.111	4	4.387	3.493	3.214	3.566	4.503	4.386	4.648	4.841	5.09	4.798
												1246	4.249	4.096	4.108	3.532	3.117	3.558	4.399	4.332	4.521	4.892	5.141	4.728
												1247	4.083	4.132	4.364	3.526	3.205	3.745	4.419	4.22	4.606	4.946	5.107	4.81
												1248	4.178	4.126	4.263	3.444	3.293	3.632	4.477	4.292	4.43	4.964	5.154	4.834
												1249	4.26	4.126	4.335	3.415	3.183	3.687	4.488	4.392	4.487	5.011	5.107	4.927
												1250	4.153	4.026	4.235	3.459	3.155	3.933	4.519	4.426	4.585	4.975	5.098	4.714
												1251	4.06	3.798	4.195	3.25	3.077	3.884	4.429	4.35	4.522	4.975	5.033	4.808
												1252	4.146	3.927	3.872	3.261	3.056	3.788	4.464	4.261	4.656	4.906	5.123	4.899
												1253	4.243	4.021	4.088	3.388	3.049	3.742	4.461	4.366	4.603	4.877	5.099	4.892
												1254	4.082	4.001	4.046	3.3	3.222	3.706	4.446	4.289	4.714	4.903	5.052	4.9
												1255	4.091	3.883	4.165	3.443	3.036	3.488	4.557	4.235	4.651	4.937	5.202	4.839
												1256	4.101	3.978	4.322	3.42	3.239	3.491	4.427	4.353	4.467	4.953	5.135	4.83
												1257	4.18	4.258	4.078	3.368	3.06	3.524	4.399	4.283	4.391	4.861	5.149	4.839
												1258	4.246	4.286	4.107	3.314	3.145	3.558	4.436	4.283	4.461	4.882	5.139	4.971
												1259	4.302	4.064	4.046	3.544	3.085	3.607	4.412	4.251	4.514	4.961	5.196	4.906
												1260	4.384	4.018	4.052	3.48	3.153	3.641	4.4	4.159	4.602	4.955	5.165	4.906
												1261	4.115	4.124	4.141	3.416	3.059	3.613	4.357	4.375	4.657	4.817	5.125	4.795
												1262	4.088	4.067	4.105	3.384	3.151	3.544	4.355	4.239	4.631	5.078	5.127	4.852
												1263	4.157	4.066	4.138	3.49	3.141	3.592	4.358	4.267	4.701	4.94	5.062	4.857
												1264	4.083	4.195	4.035	3.397	3.315	3.586	4.357	4.236	4.671	5.083	5.207	4.946
												1265	4.17	4.21	4.078	3.452	3.291	3.477	4.325	4.327	4.749	4.973	5.185	4.986
												1266	4.041	4.22	3.962	3.409	3.317	3.72	4.298	4.337	4.715	4.868	5.267	4.94
												1267	4.237	4.157	3.917	3.463	3.285	3.586	4.359	4.213	4.69	4.919	5.092	5.052
												1268	4.132	4.052	3.96	3.449	3.315	3.502	4.433	4.374	4.622	4.9	5.123	5.005
												1269	4.165	4.138	3.806	3.564	3.231	3.571	4.419	4.315	4.593	4.884	5.067	4.944
												1270	4.158	4.024	3.836	3.668	3.401	3.518	4.414	4.192	4.511	4.843	5.088	4.885
												1271	4.218	4.066	3.815	3.597	3.304	3.592	4.392	4.222	4.517	4.758	5.145	4.837
												1272	4.052	4.01	3.799	3.649	3.604	3.514	4.481	4.351	4.486	4.952	5.104	4.93
												1273	4.174	3.95	3.941	3.661	3.455	3.512	4.458	4.248	4.457	4.9	5.106	4.984
												1274	4.141	3.91	4.009	3.733	3.247	3.378	4.439	4.337	4.606	4.955	5.083	4.817
												1275	4.122	4.008	3.944	3.645	3.445	3.552	4.455	4.184	4.483	4.877	5.031	4.877
												1276	4.176	4.008	3.918	3.553	3.328	3.596	4.487	4.287	4.591	4.899	5.097	4.863
												1277	4.089	4.236	3.885	3.627	3.422	3.711	4.567	4.352	4.636	4.93	5.188	4.836
												1278	4.05	4.033	3.825	3.637	3.5	3.658	4.524	4.252	4.678	4.851	5.161	4.914
												1279	4.058	4.096	4.099	3.556	3.307	3.591	4.462	4.356	4.888	4.868	5.161	4.936
												1280	3.907	3.882	3.935	3.719	3.346	3.595	4.349	4.271	4.652	4.974	5.076	5.021
												1281	4.038	3.966	4.048	3.554	3.41	3.497	4.357	4.243	4.591	4.885	5.045	4.937
												1282	4.107	3.945	4.048	3.524	3.414	3.626	4.372	4.11	4.661	5.044	4.999	5.012
												1283	4.028	3.999	3.981	3.705	3.353	3.67	4.444	4.097	4.665	4.891	4.974	4.997
												1284	3.933	4.072	4.066	3.688	3.464	3.546	4.317	4.231	4.659	5.037	5.014	5.05
												1285	4.018	4.01	4.201	3.671	3.31	3.605	4.311	4.307	4.662	5.029	4.955	5.011
												1286	4.256	3.878	3.948	3.685	3.398	3.47	4.46	4.219	4.746	4.898	4.932	5.067
												1287	4.11	3.902	4.211	3.696	3.338	3.515	4.479	4.207	4.754	4.893	5.132	4.996
												1288	4.142	4.014	4.108	3.693	3.431	3.403	4.401	4.216	4.656	4.739	5.039	4.884
												1289	3.897	4.035	4.066	3.657	3.514	3.675	4.447	4.345	4.731	4.844	5.059	4.975
												1290	4.033	4.151	3.858	3.514	3.509	3.747	4.477	4.223	4.644	4.928	5.101	4.998
												1291	4.101	4.25	4.008	3.654	3.387	3.576	4.517	4.089	4.913	4.951	5.085	5.007
												1292	4.067	4.306	3.879	3.643	3.48	3.667	4.435	4.467	4.904	4.978	4.998	4.93
												1293	4.047	4.29	3.701	3.592	3.402	3.437	4.478	4.376	4.701	4.971	5.053	4.998
												1294	4.119	4.298	3.708	3.636	3.44	3.516	4.586	4.336	4.721	4.906	5.027	4.882
												1295	4.107	4.407	3.635	3.586	3.269	3.409	4.584	4.441	4.46	5.02	5.041	4.978
												1296	3.96	4.144	4.135	3.557	3.565	3.622	4.549	4.336	4.508	4.977	5.021	5.075
												1297	3.918	4.208	4.216	3.51	3.347	3.486	4.695	4.327	4.626	4.989	5.162	4.965
												1298	4.018	4.16	4.076	3.661	3.495	3.575	4.517	4.32	4.495	4.888	5.001	4.901
												1299	4.16	3.824	4.006	3.599	3.425	3.515	4.475	4.227	4.595	4.96	4.973	4.974
												1300	4.175	4.043	4.107	3.596	3.382	3.554	4.419	4.326	4.644	4.976	4.988	5.089
												1301	4.132	3.873	4.139	3.602	3.468	3.497	4.427	4.396	4.506	5.064	5.013	4.94
												1302	4.056	4.056	4.157	3.48	3.498	3.501	4.455	4.193	4.424	4.827	4.937	4.972
												1303	4.151	4.211	4.146	3.578	3.589	3.406	4.458	4.261	4.412	4.993	5.003	5.137
												1304	3.943	4.249	4.204	3.636	3.604	3.543	4.497	4.329	4.601	5.005	5.071	5.097
												1305	3.986	4.32	4.247	3.523	3.423	3.47	4.478	4.47	4.477	5.019	4.969	5.124
												1306	4.23	4.182	4.179	3.517	3.501	3.599	4.325	4.428	4.609	5.021	4.983	5.055
												1307	4.258	4.387	4.064	3.573	3.567	3.684	4.542	4.481	4.739	4.831	5.124	4.934
												1308	4.08	4.346	4.111	3.579	3.489	3.666	4.544	4.417	4.559	5.076	5.079	5.046
												1309	4.087	4.283	4.112	3.575	3.526	3.766	4.561	4.398	4.478	5.136	4.993	4.989
												1310	4.149	4.174	3.99	3.621	3.431	3.842	4.55	4.448	4.548	5.068	4.996	5.025
												1311	4.422	4.055	4.055	3.599	3.416	3.763	4.497	4.353	4.683	5.103	5.12	5.083
												1312	4.123	3.929	3.924	3.627	3.442	3.838	4.581	4.324	4.649	5.084	5.041	5.047
												1313	4.099	4.466	3.954	3.609	3.404	3.7	4.577	4.304	4.663	5.166	5.051	5.103
												1314	4.255	4.425	4.097	3.516	3.466	3.919	4.42	4.386	4.622	5.149	5.11	5.031
												1315	4.193	4.235	4.106	3.618	3.533	3.79	4.418	4.383	4.583	5.203	5.097	4.941
												1316	3.979	3.972	3.936	3.39	3.426	3.744	4.401	4.324	4.655	4.993	5.158	4.943
												1317	3.995	4.309	4.102	3.351	3.363	4.022	4.599	4.33	4.74	4.954	5.075	4.933
												1318	3.921	4.288	3.947	3.417	3.419	3.905	4.539	4.335	4.748	4.821	5.064	5.144
												1319	4.219	4.423	3.926	3.431	3.512	3.886	4.494	4.266	4.687	4.989	5.245	5.089
												1320	4.011	4.243	3.805	3.479	3.327	3.9	4.526	4.405	4.767	5.064	5.078	5.08
												1321	3.923	4.272	3.918	3.666	3.388	4.1	4.576	4.454	4.721	5.067	5.163	5.051
												1322	3.916	4.218	4.207	3.618	3.394	3.98	4.566	4.462	4.76	5.051	5.157	5.012
												1323	3.948	4.138	4.076	3.645	3.393	4	4.616	4.414	4.78	5.175	5.11	5.1
												1324	3.871	4.1	4.097	3.481	3.491	4.061	4.633	4.454	4.726	5.007	5.002	5.016
												1325	4.072	4.3	4.081	3.553	3.46	3.938	4.491	4.458	4.733	5.057	5.139	4.999
												1326	3.95	4.221	3.901	3.425	3.441	3.974	4.685	4.425	4.774	4.949	5.111	4.949
												1327	3.899	4.155	4.216	3.415	3.531	3.817	4.704	4.364	4.679	5.029	5.101	4.857
												1328	4.076	4.282	4.096	3.529	3.566	3.834	4.78	4.378	4.828	5.027	5.09	4.869
												1329	4.033	4.018	4.087	3.467	3.393	3.927	4.754	4.416	4.954	4.98	5.065	4.971
												1330	4.081	3.815	4.077	3.517	3.432	4.001	4.737	4.418	4.827	4.96	5.106	4.917
												1331	4.205	4.054	4.143	3.477	3.404	3.95	4.631	4.355	4.757	4.967	5.206	5.026
												1332	3.968	4.111	4.175	3.517	3.517	3.993	4.802	4.436	4.606	4.97	5.079	5.063
												1333	4.067	4.099	3.91	3.384	3.631	3.749	4.733	4.426	4.784	5.047	5.175	5.011
												1334	4.009	3.985	3.989	3.515	3.594	3.755	4.686	4.453	4.807	5.108	5.038	5.057
												1335	3.87	3.885	4.036	3.583	3.6	3.815	4.602	4.576	4.708	5.109	5.18	5.038
												1336	3.891	3.993	4.013	3.605	3.594	3.909	4.643	4.588	4.622	5.036	5.013	4.96
												1337	4.006	4.168	4.042	3.575	3.404	3.891	4.709	4.498	4.622	5.156	5.113	5.061
												1338	3.818	4.05	4.002	3.657	3.563	3.71	4.626	4.395	4.793	5.273	5.104	4.974
												1339	4.042	4.011	4.117	3.614	3.617	3.793	4.695	4.46	4.751	5.254	5.116	5.033
												1340	3.994	3.965	4.319	3.639	3.539	3.503	4.758	4.536	4.87	5.121	5.094	5.045
												1341	4.088	4.036	4.06	3.57	3.486	3.632	4.784	4.454	4.67	5.002	5.173	5.08
												1342	3.966	3.982	3.985	3.453	3.532	3.782	4.762	4.369	4.802	4.99	5.057	4.97
												1343	4.213	3.781	3.946	3.586	3.485	3.712	4.529	4.539	4.712	5.035	5.129	4.993
												1344	4.159	3.755	4.084	3.518	3.535	3.709	4.721	4.359	4.731	5.057	5.177	4.922
												1345	4.045	3.749	4.113	3.4	3.534	4.038	4.685	4.384	4.758	5.032	5.06	4.986
												1346	3.939	3.851	4.152	3.486	3.612	3.807	4.737	4.499	4.738	5.097	5.137	4.895
												1347	3.86	3.896	4.226	3.55	3.528	3.988	4.681	4.627	4.903	5.156	5.165	5.028
												1348	3.894	3.965	4.021	3.566	3.362	3.872	4.672	4.584	4.714	5.093	5.212	4.976
												1349	4.04	3.955	4.189	3.518	3.367	3.797	4.76	4.475	4.926	5.118	5.155	5.112
												1350	3.975	3.778	4.238	3.475	3.522	3.756	4.864	4.564	4.865	5.078	5.177	5.07
												1351	4.065	3.718	4.162	3.473	3.427	3.706	4.791	4.498	4.907	5.148	5.215	5.019
												1352	3.95	3.845	4.29	3.368	3.613	3.741	4.815	4.433	4.876	5.113	5.196	5.17
												1353	3.968	3.751	4.536	3.47	3.453	3.785	4.652	4.407	4.754	5.128	5.243	5.097
												1354	3.996	3.733	4.04	3.463	3.51	3.709	4.646	4.424	4.796	5.159	5.217	5.057
												1355	4.016	3.689	4.184	3.598	3.503	3.753	4.601	4.317	4.66	5.086	5.21	5.017
												1356	3.957	3.783	4.169	3.394	3.579	3.866	4.616	4.47	4.729	5.124	5.043	5.129
												1357	3.91	3.785	4.212	3.356	3.604	3.935	4.558	4.582	4.818	5.108	5.115	5.038
												1358	4.059	3.788	4.217	3.36	3.706	3.72	4.604	4.573	4.736	5.108	5.094	4.956
												1359	3.883	3.742	4.079	3.316	3.502	3.719	4.462	4.524	4.808	5.148	5.048	5.01
												1360	4.08	3.857	4.437	3.386	3.566	3.673	4.62	4.434	4.849	5.037	5.029	4.929
												1361	4.192	3.706	4.161	3.405	3.755	3.813	4.568	4.382	4.749	4.955	5.023	4.989
												1362	4.219	3.767	4.209	3.365	3.556	3.829	4.599	4.489	4.645	4.972	5.137	4.839
												1363	4.173	3.846	4.156	3.281	3.44	3.869	4.584	4.56	4.719	4.809	5.013	4.898
												1364	4.211	3.759	4.379	3.316	3.645	3.794	4.533	4.531	4.752	4.941	5.082	5.04
												1365	4.307	3.704	4.294	3.338	3.679	3.639	4.56	4.483	4.844	4.907	5.153	4.96
												1366	4.392	3.762	4.236	3.428	3.564	3.914	4.539	4.362	4.747	4.961	5.077	4.919
												1367	4.141	3.883	4.393	3.212	3.632	3.976	4.483	4.406	4.75	5.046	5.131	4.886
												1368	4.414	3.926	4.288	3.304	3.386	3.766	4.677	4.323	4.624	4.911	5.164	4.939
												1369	4.484	3.767	4.231	3.319	3.332	4	4.647	4.518	4.822	5.028	5.099	4.97
												1370	4.438	4.011	4.223	3.205	3.444	3.846	4.743	4.479	4.692	5.127	5.041	4.935
												1371	4.292	3.922	4.133	3.295	3.437	4.007	4.614	4.449	4.758	4.949	5.183	5.12
												1372	4.283	3.867	4.226	3.315	3.493	4.11	4.687	4.557	4.68	4.981	5.133	4.937
												1373	4.37	3.938	4.261	3.289	3.369	4.051	4.648	4.562	4.728	5.007	5.117	4.975
												1374	4.357	3.968	4.078	3.409	3.507	3.924	4.694	4.652	4.804	5.15	5.024	4.956
												1375	4.258	3.992	4.204	3.111	3.403	3.999	4.735	4.615	4.739	4.933	5.046	5.04
												1376	4.187	4.031	4.105	3.353	3.507	3.946	4.884	4.815	4.614	4.904	5.05	4.907
												1377	4.488	3.889	4.212	3.403	3.612	4.019	4.748	4.609	4.597	5.006	5.105	4.903
												1378	4.341	3.993	4.142	3.471	3.58	4.004	4.774	4.578	4.601	4.987	5.128	4.827
												1379	4.266	3.834	4.126	3.464	3.593	4.069	4.843	4.568	4.561	4.871	5.178	4.82
												1380	4.243	3.769	4.035	3.486	3.628	3.905	4.793	4.559	4.63	4.771	5.14	4.997
												1381	4.445	4.025	4.153	3.345	3.4	3.796	4.763	4.676	4.556	4.942	5.137	4.956
												1382	4.443	3.926	4.03	3.359	3.476	3.737	4.667	4.614	4.731	4.888	5.153	4.77
												1383	4.363	4.08	4.227	3.302	3.33	3.954	4.612	4.622	4.762	4.893	5.052	4.894
												1384	4.406	3.949	4.125	3.37	3.506	4.063	4.638	4.498	4.863	4.856	5.061	4.844
												1385	4.433	4.027	4.285	3.358	3.359	4.034	4.666	4.62	4.732	4.694	5.131	4.913
												1386	4.237	4.032	4.172	3.239	3.53	3.97	4.59	4.751	4.653	4.891	5.171	4.931
												1387	4.111	3.934	4.066	3.241	3.41	3.869	4.755	4.581	4.857	4.945	5.208	4.98
												1388	3.815	3.85	4.295	3.194	3.56	3.746	4.74	4.432	4.703	4.781	5.146	4.92
												1389	3.985	3.969	4.504	3.303	3.578	3.849	4.666	4.338	4.868	4.786	5.078	5.028
												1390	4.206	3.883	4.228	3.255	3.682	3.867	4.657	4.391	4.937	4.787	5.097	5.041
												1391	4.229	3.996	4.249	3.379	3.684	3.677	4.593	4.376	4.878	4.837	5.029	5.034
												1392	4.305	3.913	4.181	3.28	3.692	3.898	4.739	4.278	4.761	4.879	5.066	4.998
												1393	4.207	4.061	4.023	3.29	3.653	3.924	4.694	4.428	4.942	4.986	5.135	5.003
												1394	4.176	3.936	3.975	3.274	3.596	3.963	4.73	4.426	4.898	5.022	5.082	5.1
												1395	4.347	4.118	3.893	3.363	3.607	4.082	4.629	4.446	4.954	5.079	4.999	5.115
												1396	4.186	3.887	4.003	3.166	3.477	3.984	4.506	4.433	4.902	5.086	5.001	5.15
												1397	4.326	3.926	4.145	3.303	3.574	3.991	4.443	4.458	4.796	4.951	5.048	5.183
												1398	4.403	3.807	4.18	3.393	3.543	3.861	4.67	4.259	4.912	5.002	4.946	5.031
												1399	4.598	3.819	3.983	3.394	3.621	3.879	4.561	4.351	4.838	4.984	4.966	5.247
												1400	4.686	3.872	4.123	3.513	3.68	3.806	4.612	4.246	4.863	4.959	4.93	5.122
												1401	4.39	3.906	4.248	3.478	3.779	3.895	4.517	4.295	4.814	5.059	4.868	5.178
												1402	4.352	3.95	4.338	3.356	3.743	3.849	4.737	4.366	4.97	5.114	4.983	5.119
												1403	4.526	3.902	4.434	3.43	3.671	3.807	4.494	4.367	4.745	5.053	4.98	5.112
												1404	4.523	3.845	4.316	3.441	3.58	3.763	4.643	4.363	4.632	5.013	4.951	5.077
												1405	4.381	3.924	4.389	3.501	3.699	3.807	4.667	4.502	4.819	4.997	4.912	5.018
												1406	4.391	3.675	4.423	3.461	3.602	3.851	4.737	4.451	4.634	5.061	4.995	5.045
												1407	4.308	3.777	4.13	3.484	3.53	3.686	4.602	4.471	4.682	5.046	5.026	5.003
												1408	4.317	3.764	4.466	3.503	3.522	3.812	4.495	4.542	4.586	4.966	5.012	5.116
												1409	4.363	3.688	4.255	3.471	3.441	3.691	4.472	4.495	4.641	4.897	4.986	5.056
												1410	4.226	3.998	4.333	3.425	3.724	3.856	4.575	4.62	4.768	4.984	5.069	5.038
												1411	3.919	3.986	4.251	3.449	3.56	3.93	4.645	4.404	4.77	4.933	5.046	5.004
												1412	4.011	3.871	4.261	3.246	3.659	3.883	4.692	4.62	4.777	4.871	5.1	5.033
												1413	3.965	3.829	4.242	3.401	3.577	3.828	4.635	4.694	4.69	4.964	5.028	4.988
												1414	4.207	3.95	4.058	3.388	3.664	3.782	4.714	4.431	4.598	4.95	5.116	4.842
												1415	4.189	4.162	4.098	3.454	3.618	3.75	4.578	4.542	4.653	4.85	4.997	4.771
												1416	3.886	4.003	4.051	3.369	3.729	3.716	4.559	4.554	4.623	4.865	4.992	4.962
												1417	3.978	3.798	3.873	3.579	3.692	3.795	4.653	4.525	4.469	4.897	4.985	4.855
												1418	4.079	3.797	3.815	3.517	3.674	3.774	4.544	4.618	4.703	4.906	5.006	4.718
												1419	3.955	4.021	4.097	3.434	3.705	3.802	4.649	4.637	4.744	4.761	5.051	4.91
												1420	3.741	4.019	3.916	3.451	3.612	3.9	4.574	4.609	4.631	4.913	5.039	4.959
												1421	3.979	3.98	4.03	3.467	3.695	3.782	4.659	4.538	4.687	4.998	5.067	4.989
												1422	3.932	3.853	4.216	3.536	3.542	3.816	4.675	4.503	4.604	4.932	5.099	4.94
												1423	3.99	4.014	4.049	3.466	3.579	3.774	4.501	4.578	4.825	4.961	5.035	4.979
												1424	4.162	4.088	4.022	3.445	3.593	3.959	4.633	4.51	4.906	5.045	5.009	4.839
												1425	4.077	4.197	4.019	3.3	3.561	3.769	4.568	4.447	4.935	4.869	4.995	4.919
												1426	3.997	4.27	4.128	3.209	3.68	3.759	4.554	4.517	4.838	4.917	5.036	4.929
												1427	4.04	4.21	4.256	3.355	3.677	3.897	4.435	4.532	4.88	5.012	5.05	4.813
												1428	4.193	4.453	4.115	3.331	3.596	3.78	4.626	4.59	4.876	4.884	5.087	4.932
												1429	4.198	4.461	4.347	3.373	3.7	3.73	4.574	4.396	4.862	4.994	4.941	4.997
												1430	4.312	4.266	4.287	3.507	3.67	3.827	4.623	4.468	4.954	4.912	5.154	4.995
												1431	4.356	4.312	4.29	3.441	3.594	3.881	4.63	4.431	5.07	4.841	5.078	4.922
												1432	4.394	4.242	4.305	3.494	3.66	3.811	4.672	4.395	4.938	4.998	4.985	4.865
												1433	4.471	4.193	4.509	3.578	3.607	3.699	4.644	4.361	4.735	4.942	5.002	4.848
												1434	4.233	4.06	4.604	3.52	3.422	3.858	4.707	4.451	4.853	4.889	5.03	4.98
												1435	4.504	4.245	4.488	3.584	3.518	3.687	4.546	4.448	4.634	4.981	4.984	4.892
												1436	4.47	4.11	4.673	3.648	3.38	3.889	4.509	4.231	4.715	4.865	5.026	4.965
												1437	4.392	4.042	4.551	3.451	3.504	3.665	4.575	4.338	4.653	4.788	4.929	4.808
												1438	4.524	4.089	4.846	3.505	3.539	3.803	4.51	4.35	4.57	4.811	5.003	4.824
												1439	4.275	3.893	4.696	3.532	3.543	3.924	4.687	4.432	4.703	4.968	4.964	4.914
												1440	4.454	4.12	4.757	3.4	3.676	3.899	4.588	4.395	4.575	4.938	5.067	4.889
												1441	4.365	4.091	4.773	3.338	3.448	3.848	4.615	4.376	4.564	4.938	5.014	4.889
												1442	4.204	3.981	4.786	3.386	3.604	3.795	4.646	4.524	4.797	4.891	4.92	4.884
												1443	4.401	4.038	4.92	3.371	3.619	3.805	4.731	4.553	4.756	4.734	5.013	4.877
												1444	4.393	3.934	4.561	3.32	3.636	3.735	4.631	4.408	4.595	4.816	4.906	4.811
												1445	4.195	4.077	4.69	3.279	3.693	3.789	4.651	4.351	4.609	4.731	4.908	4.816
												1446	4.261	4.197	4.217	3.24	3.576	3.9	4.672	4.459	4.655	4.708	5.025	4.822
												1447	4.251	4.195	4.362	3.338	3.642	3.747	4.568	4.516	4.601	4.988	4.866	4.839
												1448	4.375	4.119	4.524	3.335	3.588	3.768	4.702	4.418	4.581	4.815	4.969	4.769
												1449	4.085	4.23	4.289	3.284	3.513	3.754	4.775	4.476	4.666	4.868	4.824	4.967
												1450	4.255	4.101	4.178	3.294	3.697	3.728	4.764	4.384	4.585	4.886	4.983	4.806
												1451	4.191	4.404	4.236	3.293	3.739	3.776	4.778	4.54	4.611	4.916	4.927	4.857
												1452	4.16	4.193	4.37	3.189	3.724	3.605	4.678	4.337	4.666	4.902	4.843	4.835
												1453	4.167	4.459	4.542	3.3	3.662	3.8	4.73	4.318	4.511	4.989	4.822	4.71
												1454	4.27	4.533	4.479	3.268	3.825	3.716	4.553	4.401	4.455	4.96	4.917	4.842
												1455	3.886	4.5	4.553	3.243	3.679	3.99	4.696	4.306	4.609	4.954	4.988	4.969
												1456	4.016	4.213	4.375	3.3	3.662	3.94	4.625	4.375	4.606	4.941	5.06	5.045
												1457	3.978	4.266	4.315	3.402	3.52	3.886	4.575	4.386	4.784	5.016	4.957	4.966
												1458	3.945	4.126	4.394	3.363	3.538	3.929	4.599	4.271	4.653	4.92	5.077	4.934
												1459	4.102	4.09	4.588	3.285	3.482	4.017	4.635	4.312	4.879	4.97	4.949	5
												1460	4.06	4.092	4.614	3.248	3.391	4.092	4.823	4.406	4.505	4.913	4.938	4.937
												1461	4.112	4.166	4.334	3.37	3.315	3.928	4.658	4.36	4.641	4.884	4.998	4.83
												1462	4.14	4.141	4.489	3.372	3.556	3.772	4.852	4.179	4.622	4.975	4.934	4.921
												1463	4.229	3.956	4.517	3.389	3.539	3.878	4.867	4.304	4.708	4.841	5.045	5.052
												1464	4.262	3.929	4.338	3.353	3.634	3.83	4.707	4.325	4.613	4.943	4.956	5.043
												1465	4.328	4.124	4.452	3.339	3.713	3.969	4.792	4.403	4.55	4.983	4.865	5.007
												1466	4.435	4.202	4.557	3.316	3.852	3.853	4.703	4.205	4.63	4.981	4.937	4.945
												1467	4.321	4.106	4.816	3.117	3.759	3.739	4.738	4.304	4.684	4.967	4.948	5.058
												1468	4.343	4.122	4.753	3.291	3.754	3.816	4.72	4.275	4.539	4.933	5.077	5.003
												1469	4.265	4.12	4.771	3.274	3.697	3.784	4.851	4.19	4.631	4.944	5.007	5.052
												1470	4.377	4.178	4.6	3.138	3.576	3.846	4.853	4.132	4.695	4.968	4.934	5.054
												1471	4.461	4.171	4.643	3.224	3.777	3.885	4.835	4.327	4.783	4.913	5.11	5.091
												1472	4.457	4.022	4.443	3.415	3.799	3.756	4.643	4.374	4.689	4.999	5.02	5.114
												1473	4.64	3.916	4.469	3.273	3.808	4.137	4.796	4.324	4.563	4.904	5.115	5.033
												1474	4.448	3.98	4.784	3.35	3.727	4.051	4.748	4.362	4.622	4.872	5.08	4.939
												1475	4.292	3.979	4.67	3.274	3.777	4.094	4.867	4.292	4.63	4.809	5.047	5.004
												1476	4.414	4.036	4.575	3.341	3.763	3.983	4.671	4.246	4.861	4.944	5.004	5.026
												1477	4.307	4.128	4.303	3.238	3.887	3.944	4.749	4.296	4.654	4.771	4.947	4.938
												1478	4.501	4.107	4.535	3.331	3.84	4.055	4.751	4.192	4.609	4.811	4.972	5.06
												1479	4.223	3.985	4.585	3.526	3.829	4.066	4.828	4.194	4.75	4.895	4.915	5.093
												1480	4.343	3.959	4.594	3.356	3.887	3.926	4.796	4.231	4.764	4.847	4.938	5.08
												1481	4.288	3.918	4.778	3.448	4.031	4.09	4.838	4.231	4.795	4.778	4.983	5.036
												1482	4.344	3.896	4.578	3.515	3.776	4.072	4.882	4.31	4.545	4.815	5.028	5.08
												1483	4.372	4.143	4.678	3.603	4.069	4.073	4.877	4.274	4.564	4.829	4.961	5.127
												1484	4.453	3.898	4.39	3.58	3.875	4.037	4.872	4.346	4.651	4.819	4.907	4.995
												1485	4.261	3.87	4.483	3.53	3.969	4.093	4.889	4.321	4.672	4.951	4.864	5.076
												1486	4.254	4.074	4.601	3.586	4.01	4.141	4.938	4.373	4.564	4.748	4.95	5.013
												1487	4.258	3.922	4.681	3.538	3.931	4.207	4.856	4.341	4.561	4.754	5.066	5.039
												1488	4.204	4.05	4.497	3.653	3.926	4.017	4.915	4.267	4.556	4.737	4.952	4.922
												1489	4.327	4.162	4.639	3.557	3.983	4.055	4.904	4.287	4.534	4.857	4.911	4.931
												1490	4.281	4.313	4.583	3.635	3.733	3.926	4.824	4.367	4.552	4.922	4.998	4.951
												1491	4.215	4.46	4.681	3.4	3.703	4.004	4.756	4.451	4.713	5.001	4.939	4.97
												1492	4.276	4.055	4.728	3.504	3.812	4.004	4.802	4.317	4.669	4.941	4.98	5.04
												1493	4.301	4.015	4.687	3.492	3.681	3.817	4.82	4.399	4.681	4.925	5.013	5.022
												1494	4.288	4.104	4.561	3.471	3.865	4.064	4.739	4.397	4.698	4.921	4.863	5.127
												1495	4.096	4.043	4.23	3.356	4.01	4.054	4.84	4.54	4.712	4.86	4.991	5.211
												1496	4.247	4.143	4.55	3.36	3.811	3.965	4.907	4.342	4.656	4.792	4.86	5.066
												1497	4.189	4.127	4.434	3.45	3.716	3.983	4.848	4.436	4.576	4.898	4.917	5.038
												1498	4.052	3.952	4.403	3.475	3.819	3.921	4.854	4.321	4.693	4.99	4.921	5.046
												1499	4.112	4.091	4.501	3.491	3.736	3.964	4.853	4.25	4.575	4.908	4.971	4.95
												1500	4.015	4.25	4.393	3.471	3.747	3.982	4.887	4.16	4.559	4.931	4.988	5.028
												1501	4.047	4.113	4.56	3.554	3.744	3.661	4.973	4.319	4.57	4.825	4.882	4.946
												1502	4.187	4.185	4.469	3.438	3.667	3.896	4.851	4.332	4.621	4.816	5.007	4.893
												1503	4.374	4.221	4.393	3.382	3.915	3.697	4.853	4.374	4.809	4.842	4.935	4.97
												1504	4.278	4.173	4.419	3.415	4.189	3.802	4.795	4.213	4.82	4.938	4.904	4.923
												1505	4.255	4.163	4.466	3.329	3.884	3.841	4.772	4.313	4.854	4.875	4.952	4.946
												1506	4.061	3.934	4.482	3.291	3.814	4.102	4.745	4.3	4.74	4.784	5.008	4.896
												1507	4.09	4.081	4.548	3.356	3.657	3.94	4.799	4.42	4.868	4.847	4.861	4.901
												1508	4.048	4.005	4.393	3.436	3.699	4.012	4.713	4.402	4.838	4.741	4.971	4.94
												1509	4.161	4.029	4.34	3.481	3.76	4.036	4.61	4.375	4.866	4.787	4.896	4.964
												1510	4.279	4.147	4.624	3.529	3.684	3.937	4.674	4.502	4.877	4.928	4.96	4.931
												1511	4.144	4.026	4.198	3.419	3.758	4.115	4.696	4.477	4.891	4.828	5.073	4.969
												1512	4.079	4.04	4.374	3.476	3.81	4.074	4.652	4.487	4.812	4.815	5.078	4.95
												1513	4.192	4.032	4.539	3.483	3.908	4.256	4.629	4.296	4.99	4.885	4.973	4.925
												1514	4.114	4.15	4.266	3.374	3.797	4.007	4.733	4.161	4.749	4.938	4.982	5.009
												1515	4.098	4.03	4.348	3.371	3.764	3.894	4.725	4.14	4.72	4.784	5.052	4.905
												1516	4.092	4.142	4.224	3.35	3.643	3.856	4.866	4.32	4.916	4.892	4.97	4.961
												1517	4.17	4.046	4.374	3.305	3.911	3.966	4.894	4.224	4.897	4.916	4.963	4.967
												1518	4.218	3.938	4.429	3.389	4.026	4.025	4.813	4.206	4.762	4.702	5.037	4.969
												1519	4.233	3.92	4.225	3.28	3.871	3.859	4.808	4.329	4.701	4.93	4.964	4.886
												1520	4.101	3.909	4.396	3.239	3.855	3.883	4.771	4.38	4.803	4.737	4.976	4.881
												1521	4.035	4.049	4.312	3.334	3.95	3.897	4.876	4.455	4.698	4.894	5.05	4.92
												1522	4.154	4.075	4.611	3.335	3.919	3.878	5.042	4.396	4.675	4.84	4.965	4.913
												1523	4.156	3.881	4.431	3.345	3.913	4.025	4.874	4.355	4.702	4.869	4.966	5.025
												1524	3.995	4.137	4.359	3.269	3.942	3.976	4.919	4.307	4.759	4.928	4.979	5.123
												1525	4.141	4.02	4.437	3.316	3.676	4.122	4.62	4.223	4.914	4.985	4.945	4.999
												1526	4.359	4.041	4.584	3.27	3.839	4.109	4.787	4.207	4.834	4.794	4.889	5.069
												1527	4.317	4.139	4.341	3.329	3.948	3.877	4.72	4.203	4.763	4.9	4.889	5.212
												1528	4.122	4.16	4.349	3.491	3.884	4.01	4.679	4.243	4.837	4.878	4.976	5.075
												1529	4.121	4.007	4.29	3.494	3.913	3.956	4.646	4.301	4.855	4.752	4.932	4.991
												1530	3.96	4.099	4.237	3.568	3.83	3.952	4.845	4.319	4.887	4.72	4.997	4.932
												1531	4.108	4.296	4.414	3.529	3.808	3.915	4.805	4.355	5.065	4.815	5.087	4.96
												1532	4.197	4.13	4.153	3.41	3.685	3.927	4.869	4.284	4.845	4.952	4.972	5.064
												1533	4.183	4.099	4.224	3.582	3.793	3.826	4.869	4.265	4.905	4.981	5.065	5.075
												1534	4.172	4.216	4.154	3.383	3.771	3.95	4.849	4.334	4.765	4.93	4.996	5.041
												1535	4.118	4.247	3.986	3.485	3.856	3.83	4.974	4.515	4.742	4.996	4.958	5.155
												1536	3.962	4.213	4.029	3.424	3.695	3.869	4.908	4.525	4.787	4.748	4.976	5.09
												1537	3.944	4.199	4.086	3.354	3.656	3.778	4.695	4.485	4.801	4.827	5.048	5.057
												1538	3.982	4.346	4.151	3.4	3.843	3.784	4.865	4.427	4.807	4.95	5.051	5.116
												1539	4.053	4.255	4.072	3.535	3.794	4.004	4.772	4.449	4.775	5.034	5.046	5.055
												1540	4.113	4.191	4.033	3.646	3.899	3.998	4.705	4.291	4.841	5.017	5.054	5.022
												1541	4.078	4.007	4.101	3.545	3.677	4.044	4.868	4.358	4.943	4.999	5.022	5.058
												1542	3.838	4.076	4.012	3.512	3.807	3.984	4.815	4.285	4.807	4.917	5.05	5.105
												1543	3.938	4.174	4.152	3.556	3.831	3.937	4.789	4.325	4.947	4.989	5.034	5.25
												1544	3.847	4.088	3.964	3.495	3.648	4.001	4.693	4.276	5.044	4.985	5.062	5.134
												1545	3.736	4.287	4.162	3.29	3.687	3.888	4.7	4.328	4.851	4.946	5.045	5.103
												1546	3.711	4.424	4.276	3.26	3.856	3.941	4.81	4.367	4.921	4.953	4.939	5.048
												1547	3.791	4.349	4.141	3.378	3.87	3.889	4.705	4.398	4.961	4.894	4.999	5.136
												1548	3.926	4.245	4.226	3.314	3.874	3.903	4.689	4.316	5.006	5.045	5.051	5.077
												1549	3.89	4.334	4.345	3.283	3.697	3.993	4.662	4.346	4.911	5.001	5.022	5.138
												1550	3.943	4.482	4.357	3.342	3.648	4.011	4.672	4.382	4.721	4.978	5.069	5.064
												1551	4.051	4.407	4.265	3.531	3.715	4.007	4.792	4.351	4.86	4.979	5.148	5.063
												1552	3.992	4.384	4.238	3.611	3.907	3.956	4.702	4.344	4.709	5.042	5.168	5.176
												1553	4.038	4.465	3.942	3.605	3.65	4.033	4.675	4.364	4.908	4.8	5.158	5.107
												1554	4.002	4.375	4.111	3.478	3.887	3.964	4.67	4.223	4.844	4.825	5.088	5.035
												1555	4.173	4.289	4.197	3.533	3.912	4.027	4.711	4.288	5.069	4.683	5.039	5.03
												1556	4.313	4.293	4.162	3.256	3.824	3.93	4.639	4.317	4.912	4.897	5.053	5.059
												1557	4.14	4.201	3.944	3.478	3.901	3.941	4.668	4.355	4.846	4.704	5.084	5.189
												1558	4.027	4.456	3.965	3.574	3.9	3.924	4.791	4.355	4.902	4.749	4.988	5.197
												1559	4.242	4.308	4.089	3.423	3.758	3.936	4.827	4.355	4.93	4.845	5.089	5.149
												1560	4.318	4.41	4.294	3.45	3.809	3.851	4.746	4.308	4.945	4.661	5.201	5.21
												1561	4.308	4.671	4.225	3.334	3.595	3.903	4.762	4.279	5.03	4.777	5.102	5.146
												1562	4.232	4.54	4.101	3.46	3.663	3.989	4.547	4.361	4.998	4.759	5.002	5.129
												1563	4.127	4.597	4.133	3.41	3.781	3.965	4.621	4.376	5.075	4.848	5.07	5.032
												1564	4.22	4.642	4.246	3.503	3.69	4.027	4.653	4.279	4.999	4.891	5.12	5.027
												1565	4.296	4.668	4.318	3.373	3.671	4.095	4.769	4.185	4.891	5.197	5.051	5.158
												1566	4.282	4.559	4.208	3.368	3.672	4.022	4.84	4.32	4.916	5.145	4.959	5.058
												1567	4.323	4.578	4.239	3.23	3.561	3.964	4.722	4.406	4.899	5.105	5.027	5.131
												1568	4.293	4.295	4.286	3.391	3.749	4.007	4.731	4.422	4.862	4.999	5.174	5.134
												1569	4.29	4.302	4.286	3.321	3.907	4.078	4.708	4.419	4.843	5.023	5.124	5.071
												1570	4.223	4.319	4.158	3.453	3.695	3.894	4.759	4.297	4.837	4.99	5.118	5.068
												1571	4.339	4.294	4.297	3.512	3.623	3.924	4.825	4.348	4.766	4.943	5.1	5.12
												1572	4.301	4.284	4.345	3.676	3.835	3.994	4.709	4.372	5.082	4.991	4.927	5.07
												1573	4.099	4.28	4.327	3.587	3.619	4.032	4.722	4.292	4.983	5.03	5.042	5.108
												1574	4.141	4.164	4.392	3.451	3.757	3.96	4.601	4.344	5.078	5.024	4.929	5.02
												1575	4.313	4.397	4.219	3.487	3.599	3.823	4.791	4.485	5.026	4.903	5.013	5.011
												1576	4.118	4.407	4.266	3.363	3.556	3.968	4.573	4.417	4.824	5.024	4.952	5.128
												1577	4.132	4.271	4.27	3.595	3.549	3.942	4.707	4.206	4.822	4.877	4.92	5.156
												1578	3.846	4.353	4.149	3.453	3.674	4.041	4.597	4.343	4.939	4.861	4.942	5.12
												1579	3.976	4.304	4.438	3.314	3.426	4.049	4.594	4.441	5.06	4.877	4.955	5.146
												1580	3.96	4.32	4.651	3.378	3.48	3.901	4.618	4.376	5.156	4.793	5.083	5.071
												1581	3.966	4.233	4.438	3.424	3.526	3.919	4.665	4.248	5.023	4.754	4.975	5.062
												1582	3.949	4.206	4.203	3.457	3.534	4.011	4.603	4.33	5.051	4.907	5.013	5.192
												1583	3.943	4.422	4.16	3.463	3.702	3.978	4.558	4.373	5.028	4.904	4.922	5.149
												1584	4.059	4.302	4.434	3.343	3.713	3.977	4.523	4.258	4.912	4.897	4.986	5.205
												1585	4.069	4.198	4.223	3.532	3.56	4.032	4.632	4.375	5.12	4.843	4.968	5.135
												1586	4.122	4.252	4.234	3.524	3.593	4.02	4.731	4.275	4.951	4.95	4.843	5.169
												1587	4.095	4.095	4.391	3.474	3.726	3.955	4.578	4.241	5.017	4.859	4.965	5.006
												1588	4.193	4.303	4.407	3.407	3.72	3.917	4.625	4.392	5.076	4.837	4.868	5.082
												1589	4.275	4.223	4.453	3.397	3.674	3.911	4.611	4.498	5.019	4.899	4.974	5.006
												1590	4.176	4.133	4.281	3.314	3.511	3.945	4.693	4.272	5.212	4.842	4.905	5.007
												1591	4.249	4.123	4.35	3.418	3.568	4.058	4.581	4.411	5.254	4.881	5.101	5.194
												1592	4.281	4.116	4.202	3.399	3.557	4.049	4.643	4.466	5.162	4.922	4.999	5.052
												1593	4.023	4.09	4.147	3.26	3.546	4.016	4.498	4.448	5.234	4.991	5.037	5.139
												1594	4.132	4.092	4.066	3.376	3.664	3.834	4.593	4.613	5.148	4.977	4.922	5.208
												1595	3.981	4.26	4.268	3.221	3.753	3.901	4.591	4.512	5.148	4.914	5.003	5.264
												1596	4.058	4.247	4.199	3.351	3.891	3.887	4.595	4.481	5.096	4.867	5.044	5.05
												1597	4.375	4.334	3.998	3.439	3.697	3.974	4.682	4.527	5.023	4.83	5.089	5.134
												1598	4.112	4.393	3.971	3.496	3.677	3.931	4.582	4.577	5.143	4.861	4.957	5.059
												1599	4.188	4.229	4.141	3.5	3.632	4.019	4.619	4.425	4.974	4.861	4.901	4.999
												1600	3.988	4.192	4.253	3.353	3.856	3.886	4.64	4.462	5.049	4.793	4.951	5.179
												1601	4.066	4.182	4.168	3.42	3.653	3.801	4.584	4.421	5	4.804	4.966	4.988
												1602	4.068	4.402	4.262	3.425	3.712	3.762	4.568	4.344	4.804	4.707	4.993	4.943
												1603	4.117	4.24	4.073	3.518	3.716	3.9	4.669	4.245	4.879	4.872	5.073	4.918
												1604	4.127	4.18	4.262	3.489	3.834	3.957	4.725	4.366	4.935	4.938	4.948	4.939
												1605	3.972	4.036	4.173	3.449	3.68	4.075	4.797	4.268	4.864	4.894	5.041	5.016
												1606	3.972	4.177	3.979	3.378	3.624	3.994	4.756	4.501	4.998	4.852	4.917	5.054
												1607	3.871	4.064	4.105	3.43	3.834	3.948	4.81	4.214	4.906	5.117	5.002	4.907
												1608	3.982	4.135	4.364	3.4	3.856	3.973	4.697	4.286	4.928	5.099	4.937	4.838
												1609	3.848	4.277	4.082	3.371	3.761	3.96	4.779	4.337	5.058	5.073	4.872	4.93
												1610	3.995	4.316	4.287	3.481	3.657	3.993	4.666	4.231	4.923	5.197	4.838	4.874
												1611	3.978	4.228	4.302	3.45	3.616	4.033	4.814	4.289	5.096	5.074	4.935	4.918
												1612	3.931	4.131	4.424	3.453	3.549	3.93	4.795	4.351	5.132	5.005	5.044	4.946
												1613	3.895	4.098	4.235	3.436	3.662	4.081	4.801	4.26	5.067	5.153	4.996	4.963
												1614	4.045	4.108	4.379	3.373	3.587	4.096	4.704	4.271	5.072	4.952	5.043	4.892
												1615	3.851	4.016	4.455	3.47	3.8	3.978	4.632	4.34	5.095	4.895	5.024	4.847
												1616	3.982	4.129	4.145	3.381	3.799	4.101	4.771	4.342	5.038	5.083	5.041	4.833
												1617	3.836	4.109	4.307	3.321	3.746	4.044	4.796	4.276	5.136	4.837	4.999	4.971
												1618	3.902	4.005	4.318	3.351	3.866	4.056	4.695	4.286	5.158	4.908	5.098	4.903
												1619	3.952	3.938	4.294	3.298	3.833	4.083	4.636	4.141	5.025	4.932	5.087	4.841
												1620	3.869	4.048	4.16	3.18	3.855	4.094	4.622	4.193	4.986	4.918	5.106	5.062
												1621	4.063	3.991	4.281	3.291	3.767	4.1	4.668	4.3	4.997	4.888	4.997	4.988
												1622	4.013	4.136	4.004	3.355	3.916	3.96	4.684	4.179	5.065	4.929	5.043	4.945
												1623	4.129	4.036	4.172	3.244	4.174	3.955	4.73	4.218	5.131	4.853	5.099	4.923
												1624	4.269	4.113	4.487	3.217	3.865	3.859	4.589	4.234	4.993	4.956	5.084	4.979
												1625	4.012	4.18	4.292	3.442	3.827	4.02	4.595	4.29	5.159	4.945	5.06	4.93
												1626	4.158	4.072	4.404	3.292	3.837	4.052	4.741	4.283	5.118	4.831	4.925	4.967
												1627	4.164	3.986	4.23	3.339	3.815	4.125	4.607	4.171	4.992	4.906	5.09	4.976
												1628	4.181	4.065	4.24	3.299	3.724	4.043	4.651	4.283	4.83	4.903	5.06	4.974
												1629	4.208	4.091	4.335	3.372	3.791	4.128	4.628	4.097	4.763	4.884	5.071	4.918
												1630	4.287	4.132	4.5	3.478	3.878	3.917	4.65	4.057	4.984	4.917	5.206	4.872
												1631	4.118	4.236	4.525	3.447	3.71	4.133	4.695	4.195	4.794	4.958	5.126	4.919
												1632	4.333	4.104	4.312	3.404	3.765	3.925	4.787	4.248	4.918	4.836	5.164	5.097
												1633	4.15	4.076	4.378	3.256	3.713	4.016	4.801	4.287	4.952	4.846	5.066	4.948
												1634	4.09	4.036	4.481	3.444	3.884	4.175	4.714	4.235	4.879	4.944	4.972	4.923
												1635	3.92	4.041	4.38	3.368	3.949	4.048	4.859	4.113	4.955	4.806	5.041	4.847
												1636	4.033	4.051	4.349	3.459	4.088	3.928	4.725	4.216	5.023	4.926	5.031	4.977
												1637	3.981	4.135	4.421	3.39	3.853	4.141	4.761	4.124	4.946	4.984	4.972	4.859
												1638	4.085	4.108	4.505	3.462	4.075	4.176	4.846	4.205	4.888	5.058	4.975	4.917
												1639	4.023	4.281	4.329	3.359	4.056	4.158	4.761	4.196	4.98	5.032	4.988	4.897
												1640	3.742	4.27	4.395	3.438	3.902	4.106	4.59	4.156	4.724	4.838	5.014	4.967
												1641	3.996	4.366	4.47	3.249	3.975	4.087	4.492	4.19	4.794	4.848	4.959	5
												1642	3.806	4.479	4.393	3.264	4.102	4.239	4.596	4.319	4.79	4.889	4.852	4.875
												1643	3.884	4.288	4.473	3.301	4.017	4.18	4.758	4.32	4.899	4.624	4.882	4.884
												1644	3.693	4.436	4.443	3.375	3.946	4.365	4.609	4.399	4.812	4.778	4.857	4.878
												1645	3.965	4.23	4.374	3.486	4.008	4.366	4.623	4.257	4.838	4.627	4.936	4.829
												1646	3.933	4.3	4.476	3.551	3.914	4.309	4.603	4.239	4.829	4.713	4.935	4.771
												1647	3.964	4.261	4.433	3.42	3.897	4.178	4.606	4.345	4.754	4.807	4.868	4.844
												1648	3.881	4.288	4.496	3.398	3.953	4.182	4.627	4.215	4.834	4.954	4.902	4.955
												1649	4.114	4.335	4.541	3.386	3.845	4.167	4.489	4.243	4.861	4.715	4.877	4.952
												1650	3.88	4.259	4.531	3.467	3.891	4.098	4.649	4.385	4.919	4.764	4.872	4.947
												1651	3.999	4.16	4.754	3.554	3.742	4.079	4.737	4.324	4.905	4.877	4.931	4.939
												1652	3.821	4.211	4.621	3.598	3.888	4.23	4.685	4.466	4.704	4.783	4.911	5.1
												1653	3.857	4.077	4.419	3.414	3.958	4.106	4.653	4.4	4.829	4.727	4.878	4.891
												1654	4.141	4.036	4.255	3.399	3.769	4.113	4.566	4.402	4.843	4.896	4.949	4.921
												1655	4.04	3.985	4.307	3.432	3.652	4.173	4.641	4.406	4.762	4.876	5.015	4.85
												1656	3.969	3.909	4.427	3.38	3.657	4.167	4.695	4.363	4.801	4.853	4.878	4.89
												1657	3.969	4.219	4.38	3.301	3.718	4.09	4.756	4.553	4.891	4.913	4.9	4.896
												1658	3.867	4.322	4.652	3.228	3.612	3.989	4.762	4.419	4.896	4.806	4.863	4.936
												1659	4.048	4.236	4.429	3.421	3.671	4.151	4.674	4.467	4.86	4.906	4.873	4.841
												1660	3.879	4.387	4.625	3.32	3.729	4.123	4.535	4.371	4.734	4.827	5.02	4.869
												1661	3.807	4.381	4.541	3.406	3.756	4.124	4.548	4.32	4.729	4.92	5.032	4.973
												1662	3.877	4.402	4.511	3.367	3.965	4.092	4.656	4.567	4.805	4.934	4.925	5.068
												1663	3.886	4.359	4.584	3.423	3.885	4.11	4.698	4.541	4.874	4.919	4.94	4.959
												1664	3.85	4.288	4.593	3.4	3.805	4.13	4.627	4.609	4.754	4.821	4.981	5.027
												1665	3.734	4.143	4.523	3.265	3.917	4.121	4.61	4.505	4.832	4.901	4.983	5.1
												1666	3.709	4.333	4.403	3.425	3.716	4.059	4.715	4.447	4.772	4.86	4.973	5.09
												1667	3.707	4.283	4.495	3.414	3.662	4.032	4.598	4.442	4.711	4.85	4.934	4.947
												1668	3.806	4.247	4.778	3.234	3.805	4.255	4.641	4.304	4.669	4.843	4.901	4.893
												1669	3.571	4.199	4.671	3.313	3.646	4.274	4.697	4.221	4.768	4.805	4.885	5.056
												1670	3.621	4.274	4.684	3.296	3.923	4.133	4.653	4.325	4.582	4.905	5.007	5.139
												1671	3.73	4.336	4.609	3.281	3.887	4.154	4.65	4.288	4.576	4.953	4.963	4.961
												1672	3.834	4.071	4.452	3.391	3.639	4.224	4.562	4.369	4.64	4.909	4.994	4.942
												1673	3.643	4.211	4.301	3.418	3.907	4.217	4.675	4.399	4.848	4.923	4.956	4.908
												1674	3.745	4.151	4.502	3.329	3.761	3.904	4.765	4.432	4.728	4.864	5.025	4.912
												1675	3.877	4.325	4.518	3.231	3.85	3.92	4.665	4.235	4.887	4.904	5.012	4.836
												1676	3.784	4.171	4.72	3.321	3.899	4.117	4.541	4.352	4.931	4.948	4.978	4.828
												1677	3.688	4.141	4.732	3.339	3.765	4.021	4.718	4.38	5.044	5.092	4.783	4.832
												1678	3.68	4.134	4.758	3.315	3.706	4.115	4.571	4.436	4.928	5.001	4.866	4.819
												1679	3.801	4.058	4.785	3.436	3.733	4.123	4.6	4.513	4.994	4.981	4.872	4.807
												1680	3.756	4.375	4.726	3.321	3.693	3.985	4.515	4.535	5.007	5.127	4.921	4.861
												1681	3.688	4.183	4.486	3.277	3.828	4.053	4.653	4.466	5.006	5.024	4.847	4.881
												1682	3.852	4.198	4.776	3.19	3.728	4.298	4.655	4.456	4.92	4.998	4.941	4.947
												1683	3.842	4.238	4.608	3.191	3.723	3.956	4.552	4.357	4.865	5.059	4.864	4.858
												1684	3.945	4.374	4.494	3.118	3.782	4.249	4.609	4.394	5.056	4.97	5.059	4.956
												1685	3.807	4.153	4.417	3.225	3.77	4.226	4.608	4.549	4.841	5.076	4.984	5.12
												1686	3.885	4.046	4.401	3.234	3.667	4.252	4.569	4.37	4.741	5.044	5.045	5.029
												1687	3.723	4.112	4.744	3.291	3.707	4.158	4.616	4.387	4.747	5	5.041	4.94
												1688	3.769	3.978	4.651	3.335	3.753	4.198	4.577	4.412	4.809	5.079	5.014	5.074
												1689	3.964	3.926	4.424	3.227	3.786	4.257	4.659	4.315	4.872	5.009	5.022	4.937
												1690	3.946	4.138	4.553	3.277	3.679	4.219	4.691	4.234	4.844	5.034	5.008	5.048
												1691	3.947	4.141	4.477	3.179	3.688	4.352	4.702	4.271	4.779	5.251	5.075	5.028
												1692	3.984	4.235	4.52	3.267	3.604	4.151	4.665	4.275	4.654	5.056	4.998	5.039
												1693	4.063	4.186	4.432	3.316	3.728	4.114	4.715	4.438	4.767	5.106	4.974	5.08
												1694	4.113	4.077	4.245	3.322	3.862	4.143	4.676	4.446	4.821	5.015	5.099	4.969
												1695	4.1	4.222	4.372	3.365	3.92	4.241	4.673	4.433	4.953	4.933	5.105	4.816
												1696	3.93	4.164	4.571	3.43	3.824	4.384	4.582	4.45	4.814	5.005	4.954	4.942
												1697	4.055	4.169	4.333	3.382	3.92	4.287	4.653	4.515	4.745	4.925	4.99	4.933
												1698	3.98	4.195	4.67	3.388	3.831	4.21	4.617	4.478	4.673	5.102	5.041	5.008
												1699	4.004	4.119	4.511	3.356	3.805	4.329	4.61	4.425	4.607	4.961	4.986	4.957
												1700	4.144	4.129	4.644	3.457	3.893	4.209	4.564	4.452	4.697	4.919	5.043	5.002
												1701	4.077	4.214	4.47	3.55	3.985	4.266	4.63	4.496	4.832	4.951	5.032	4.951
												1702	4.133	3.988	4.587	3.443	3.989	4.123	4.618	4.481	4.69	5.062	5.056	4.974
												1703	4.093	4.076	4.413	3.554	3.977	4.245	4.54	4.456	4.947	4.895	4.983	4.932
												1704	3.855	4.058	4.248	3.483	4.056	4.057	4.586	4.381	4.875	4.864	5.019	5.022
												1705	3.948	4.121	4.072	3.634	4.115	4.027	4.532	4.395	4.816	5.018	5.034	5.025
												1706	4.014	4	4.399	3.52	4.022	4.19	4.551	4.335	4.838	4.966	4.98	5.026
												1707	3.973	4.119	4.457	3.474	3.95	4.124	4.707	4.496	4.767	5.086	4.933	5.065
												1708	4.177	3.867	4.401	3.37	4.031	4.136	4.697	4.491	4.66	4.965	4.994	5.049
												1709	4.2	3.91	4.314	3.29	4.051	4.119	4.605	4.621	4.785	4.939	4.992	4.974
												1710	4.169	3.886	4.556	3.215	4.274	4.122	4.465	4.455	4.707	4.916	5.009	5.079
												1711	3.958	3.928	4.522	3.421	4.078	4.166	4.578	4.412	4.745	4.812	5.102	4.975
												1712	3.834	3.914	4.326	3.253	4.148	3.962	4.591	4.354	4.771	5.026	5.181	5.03
												1713	3.775	4.086	4.283	3.434	4.065	4.08	4.663	4.498	4.839	5.005	5.122	4.923
												1714	3.931	3.951	4.471	3.528	4.107	4.017	4.775	4.523	4.746	4.923	5.135	4.917
												1715	4.073	4.156	4.672	3.466	4.154	4.224	4.766	4.443	4.879	5.041	5.043	4.957
												1716	4.119	3.926	4.272	3.443	4.154	4.106	4.8	4.493	4.862	5.229	5.038	4.931
												1717	4.012	4.094	4.563	3.39	4.223	3.958	4.842	4.521	4.792	5.069	5.042	4.91
												1718	4.011	4.114	4.419	3.37	4.141	3.941	4.747	4.423	4.876	5.015	5.107	4.869
												1719	4.021	3.949	4.459	3.481	4.129	4.108	4.71	4.411	4.831	5.012	5.063	4.885
												1720	4.101	3.893	4.597	3.456	4.255	4.072	4.761	4.525	4.971	5.087	5.107	4.895
												1721	4.121	3.959	4.753	3.416	3.831	4.072	4.765	4.411	4.958	5.022	5.194	4.917
												1722	4.1	3.873	4.46	3.357	3.965	4.064	4.71	4.309	4.959	5.053	5.11	4.916
												1723	4.067	4.054	4.52	3.518	4.048	4.209	4.769	4.283	4.961	4.953	5.147	5.007
												1724	4.43	3.923	4.507	3.553	4.304	4.084	4.881	4.262	4.873	4.942	5.076	4.904
												1725	4.38	4.158	4.57	3.389	4.164	4.064	4.806	4.497	4.837	4.934	5.109	4.895
												1726	4.271	3.99	4.732	3.519	4.075	3.997	4.707	4.346	4.887	5.017	5.082	5.018
												1727	4.392	4.044	4.688	3.5	4	4.167	4.766	4.42	4.822	4.986	4.996	4.858
												1728	4.483	4.203	4.652	3.489	4.121	4.054	4.645	4.461	4.946	5.008	5.103	4.971
												1729	4.574	4.06	4.922	3.435	4.02	4.127	4.704	4.373	4.772	4.961	5.056	4.94
												1730	4.333	4.18	4.653	3.469	4.13	3.966	4.692	4.392	4.946	5.019	5.118	4.967
												1731	4.411	4.303	4.772	3.547	3.996	3.771	4.686	4.37	4.939	5.023	4.981	4.895
												1732	4.438	4.472	4.787	3.372	3.756	4.119	4.522	4.322	4.8	5.089	5.051	4.994
												1733	4.249	4.305	4.708	3.452	3.981	4.095	4.743	4.373	4.886	4.978	5.225	4.935
												1734	4.239	4.055	4.577	3.205	3.994	4.202	4.695	4.291	4.825	4.995	5.171	4.971
												1735	4.288	4.307	4.434	3.385	3.957	3.999	4.671	4.264	4.84	4.93	5.093	4.949
												1736	4.026	4.171	4.577	3.411	4.106	4.06	4.62	4.417	4.778	5.075	5.127	4.963
												1737	4.077	4.258	4.686	3.394	4.021	4.158	4.533	4.322	4.796	5.058	5.164	5.016
												1738	4.118	4.071	4.775	3.444	4.016	4.033	4.684	4.311	4.763	4.964	5.211	4.947
												1739	4.247	4.069	4.784	3.469	4.044	3.975	4.732	4.451	4.735	4.92	5.09	5.085
												1740	4.178	3.961	4.686	3.432	3.856	4.135	4.707	4.333	4.623	4.965	5.066	4.93
												1741	4.233	4.054	4.476	3.325	4.045	4.058	4.767	4.336	4.858	4.882	5.094	5.002
												1742	4.214	3.934	4.865	3.436	4.109	4.135	4.719	4.42	4.754	5.094	5.049	4.991
												1743	4.208	4.089	4.61	3.454	4.071	4.228	4.67	4.529	4.728	4.964	5.017	4.875
												1744	4.15	3.946	4.524	3.467	4.019	4.133	4.526	4.442	4.725	5	4.96	4.989
												1745	4.144	4.048	4.661	3.353	4.104	4.087	4.602	4.443	4.78	5.064	5.074	5.042
												1746	4.136	3.828	4.573	3.318	4.012	4.089	4.541	4.511	4.825	5.077	5.076	5.029
												1747	4.449	4.041	4.755	3.678	4.01	4.171	4.568	4.398	4.954	5.09	5.031	5.01
												1748	4.27	3.927	4.493	3.645	3.941	4.072	4.724	4.323	4.934	5.11	4.957	4.888
												1749	4.157	3.908	4.418	3.699	4.033	4.104	4.642	4.171	4.759	4.928	4.968	4.928
												1750	4.279	3.987	4.51	3.72	4.043	3.973	4.692	4.502	4.691	5.059	5.018	4.916
												1751	4.132	4.061	4.409	3.583	4.131	4.108	4.649	4.403	4.819	4.954	5.044	4.98
												1752	4.164	4.11	4.635	3.579	3.942	4.061	4.508	4.412	4.813	4.845	5.194	4.835
												1753	4.264	4.093	4.713	3.487	4.024	4.106	4.602	4.427	4.719	4.944	5.136	4.875
												1754	4	4.204	4.585	3.498	3.969	4.035	4.556	4.603	4.659	5.074	5.174	4.885
												1755	4.009	4.163	4.752	3.555	4.076	4.013	4.46	4.386	4.722	5.175	5.128	5.043
												1756	4.04	4.162	4.388	3.647	4.043	4.168	4.524	4.469	4.621	5.051	5.159	4.922
												1757	3.926	4.46	4.644	3.31	4.076	4.136	4.466	4.553	4.682	5.176	5.088	4.882
												1758	3.927	4.371	4.64	3.425	4.259	4.154	4.498	4.402	4.695	5.094	5.15	4.887
												1759	4.3	4.266	4.447	3.47	4.219	4.185	4.572	4.474	4.57	4.988	5.212	4.87
												1760	4.218	4.292	4.562	3.444	4.285	3.985	4.586	4.524	4.641	5.118	5.019	5.005
												1761	4.115	4.208	4.733	3.5	4.121	4.065	4.489	4.53	4.643	5.062	5.017	4.859
												1762	4.094	4.026	4.756	3.551	4.04	3.918	4.499	4.523	4.539	5.019	5.003	4.906
												1763	4.228	4.058	4.723	3.496	3.994	4.008	4.49	4.499	4.749	4.91	5.038	4.864
												1764	3.986	3.958	4.722	3.373	3.923	4.036	4.505	4.471	4.808	5.07	5.045	4.865
												1765	4.031	4.058	4.569	3.477	4.048	4.026	4.496	4.491	4.704	4.982	5.047	4.895
												1766	4.018	3.903	4.676	3.618	4.065	3.923	4.503	4.528	4.651	5.068	4.993	4.882
												1767	4.049	4.006	4.541	3.479	3.891	4.042	4.62	4.409	4.64	5.112	5.011	4.981
												1768	3.915	3.841	4.537	3.489	4.051	3.94	4.533	4.429	4.649	5.03	4.996	4.877
												1769	3.902	3.86	4.599	3.348	4.019	3.968	4.592	4.648	4.773	4.972	5.014	4.833
												1770	4.081	3.792	4.681	3.659	4.245	4.074	4.542	4.616	4.813	4.944	4.951	5.033
												1771	4.117	3.904	4.561	3.569	4.161	3.929	4.608	4.434	4.884	4.898	4.972	4.963
												1772	4.065	3.956	4.688	3.604	4.346	3.921	4.706	4.621	4.856	4.879	5.036	5.032
												1773	4.388	4.092	4.772	3.503	4.213	3.96	4.612	4.551	4.963	5.017	4.944	4.959
												1774	4.242	3.942	4.61	3.429	4.168	3.985	4.737	4.513	4.91	4.942	5.212	4.871
												1775	4.033	4.021	4.612	3.481	4.24	3.914	4.502	4.564	4.807	4.971	5.181	4.837
												1776	4.057	3.871	4.55	3.663	4.049	3.96	4.561	4.59	4.864	5.086	5.243	4.939
												1777	3.892	4.187	4.632	3.578	4.313	4.039	4.599	4.558	4.695	5.125	5.177	4.882
												1778	3.969	4.296	4.588	3.535	4.123	4.063	4.535	4.332	4.713	5.158	5.113	4.943
												1779	3.953	4.207	4.549	3.586	3.766	4.034	4.483	4.408	4.681	5.043	5.187	4.887
												1780	3.896	4.069	4.417	3.412	3.915	3.968	4.616	4.527	4.725	5.17	5.214	4.869
												1781	3.992	4.018	4.336	3.589	3.965	4.009	4.511	4.595	4.782	5.098	5.141	4.78
												1782	4.144	4.188	4.522	3.665	3.872	4.083	4.574	4.435	4.81	5.02	5.073	4.862
												1783	4.004	4.18	4.49	3.76	4.033	4.337	4.586	4.329	4.781	5.147	5.124	4.891
												1784	4.256	4.101	4.564	3.739	4.133	4.043	4.574	4.376	4.703	5.239	5.094	4.914
												1785	4.087	3.956	4.475	3.742	4.185	4.205	4.533	4.451	4.736	5.107	5.105	5.12
												1786	4.167	3.991	4.495	3.837	3.999	4.11	4.471	4.472	4.656	5.056	5.161	4.963
												1787	4.091	3.947	4.349	3.74	4.177	3.959	4.431	4.466	4.798	5.17	5.029	4.99
												1788	4.165	4.03	4.445	3.501	4.172	4.118	4.365	4.468	4.74	5.081	5.152	5.009
												1789	4.202	3.963	4.216	3.694	4.098	4.081	4.518	4.532	4.723	5.054	5.101	4.766
												1790	4.197	4.024	4.461	3.623	4.191	4.271	4.536	4.602	4.751	4.998	5.256	4.92
												1791	3.982	3.829	4.343	3.605	4.045	4.172	4.468	4.58	4.807	5.017	5.124	4.962
												1792	4.189	4.102	4.497	3.539	4.05	3.965	4.538	4.582	4.755	4.956	5.224	4.981
												1793	4.26	4.185	4.317	3.691	4.006	4.128	4.436	4.591	4.674	4.927	5.08	4.936
												1794	4.32	4.065	4.335	3.553	3.81	4.225	4.626	4.473	4.757	4.844	5.171	4.917
												1795	4.157	4.099	4.251	3.657	4.024	3.967	4.417	4.47	4.881	5.019	5.077	4.95
												1796	4.144	4.006	4.503	3.632	3.998	4.023	4.602	4.452	4.723	4.99	5.071	4.91
												1797	4.148	3.832	4.558	3.712	4.139	4.154	4.606	4.485	4.924	4.982	5.207	4.987
												1798	4.17	4.046	4.376	3.746	4.141	4.043	4.478	4.405	4.658	4.957	5.141	4.921
												1799	4.205	4.034	4.359	3.737	4.179	4.165	4.652	4.446	4.744	5.054	5.026	4.851
												1800	3.935	4.054	4.619	3.65	4.082	4.064	4.665	4.649	4.904	4.945	5.13	4.896
												1801	4.175	4.188	4.546	3.627	4.033	4.207	4.619	4.472	4.778	4.972	5.093	5.03
												1802	3.928	4.248	4.637	3.832	4.158	4.178	4.641	4.525	4.865	4.997	5.308	4.889
												1803	4.096	4.058	4.644	4.025	4.087	3.896	4.524	4.517	4.891	4.896	5.24	4.938
												1804	4.096	4.04	4.55	3.797	4.011	3.943	4.589	4.555	4.781	4.854	5.197	4.985
												1805	4.091	4.162	4.322	3.629	4.047	3.955	4.594	4.558	4.72	4.926	5.162	4.883
												1806	4.022	4.095	4.544	3.752	3.937	3.892	4.597	4.54	4.866	4.817	5.107	5.043
												1807	3.918	4.025	4.644	3.669	4.03	4.111	4.666	4.419	4.759	4.849	5.161	4.99
												1808	3.952	3.901	4.379	3.806	3.934	3.976	4.774	4.439	4.661	4.793	5.219	5.062
												1809	3.968	4.122	4.174	3.805	3.921	4.133	4.708	4.436	4.817	4.715	5.225	4.974
												1810	4.012	4.157	4.372	3.762	3.801	4.187	4.545	4.548	4.663	4.781	5.253	4.976
												1811	3.951	4.222	4.299	3.539	3.958	4.031	4.68	4.579	4.693	4.845	5.24	5.035
												1812	4.04	4.249	3.984	3.726	3.816	4.035	4.498	4.656	4.81	4.876	5.192	5.04
												1813	3.941	4.398	4.23	3.772	3.887	4.126	4.617	4.499	4.745	4.801	5.146	5.004
												1814	4.213	4.182	4.202	3.525	3.822	3.962	4.607	4.43	4.542	4.89	5.127	5.066
												1815	4.162	4.311	4.373	3.584	3.852	4.015	4.736	4.343	4.574	4.883	5.149	5.127
												1816	4.124	4.117	4.568	3.417	3.795	3.965	4.602	4.522	4.572	4.803	5.207	4.989
												1817	4.152	4.097	4.265	3.533	3.876	3.897	4.531	4.555	4.511	4.924	5.104	5.138
												1818	3.978	4.306	4.428	3.598	4.156	3.847	4.667	4.486	4.656	4.929	5.277	5.138
												1819	4.049	4.224	4.308	3.722	4.112	3.918	4.678	4.521	4.627	5.132	5.133	5.073
												1820	4.174	4.206	4.434	3.621	4.105	3.965	4.753	4.481	4.75	4.991	5.216	4.976
												1821	4.081	4.183	4.171	3.616	3.923	3.837	4.845	4.537	4.705	4.962	5.245	4.994
												1822	4.215	4.085	4.29	3.625	3.835	3.956	4.678	4.635	4.886	5.119	5.215	4.973
												1823	4.148	4.24	4.302	3.606	3.914	3.972	4.638	4.487	4.896	5.052	5.175	5.13
												1824	4.135	4.084	4.254	3.447	4.02	3.771	4.557	4.615	4.822	5.079	5.126	5.074
												1825	4.025	3.917	4.32	3.605	4.062	3.957	4.615	4.537	4.858	5.05	5.113	4.98
												1826	3.943	3.779	4.547	3.391	3.95	3.815	4.535	4.503	4.94	4.977	5.165	4.928
												1827	4.082	3.948	4.435	3.523	3.852	3.768	4.6	4.497	4.846	4.961	5.196	4.936
												1828	4.1	3.915	4.247	3.607	3.954	3.739	4.61	4.647	4.786	4.904	5.115	4.961
												1829	4.122	3.84	4.153	3.586	3.8	3.811	4.691	4.468	4.897	4.976	5.055	4.988
												1830	4.154	3.981	4.272	3.527	4.027	3.763	4.646	4.345	4.917	5	5.006	4.936
												1831	4.165	4.139	4.276	3.511	3.683	3.808	4.719	4.415	4.926	5.038	5.058	4.968
												1832	4.023	3.943	4.249	3.668	3.943	3.903	4.605	4.508	4.79	4.987	5.09	4.968
												1833	3.963	3.92	4.014	3.65	3.918	3.822	4.732	4.562	4.887	4.842	4.992	4.907
												1834	3.881	3.944	4.039	3.558	3.773	3.95	4.46	4.443	4.905	4.805	5.161	4.941
												1835	4.116	3.862	4.33	3.696	3.946	3.911	4.682	4.42	4.861	4.861	5.051	5.038
												1836	4.287	3.806	4.194	3.687	3.78	3.929	4.678	4.413	4.875	4.736	5.104	5.102
												1837	4.173	4.027	4.022	3.766	3.747	3.856	4.686	4.497	4.872	4.798	5.006	4.954
												1838	4.237	4.064	4.303	3.711	3.799	3.844	4.496	4.417	4.843	4.65	4.991	5.002
												1839	4.17	4.161	4.158	3.637	3.775	3.959	4.507	4.476	4.809	4.704	4.96	4.952
												1840	4.172	3.981	4.2	3.703	3.71	4.064	4.515	4.667	4.711	4.885	4.971	4.858
												1841	4.287	3.837	4.283	3.572	3.85	4.071	4.669	4.555	4.717	4.941	4.924	5.07
												1842	4.306	4.032	4.08	3.674	3.977	3.82	4.746	4.39	4.613	4.939	4.996	4.991
												1843	4.167	4.193	4.103	3.665	4.079	3.729	4.653	4.52	4.621	4.901	5.052	4.957
												1844	4.338	4.019	4.341	3.588	4.178	3.909	4.671	4.507	4.714	4.855	4.9	4.947
												1845	4.137	4.015	4.328	3.845	3.943	3.85	4.678	4.427	4.778	4.933	4.988	4.953
												1846	4.115	3.981	4.432	3.67	3.878	4.031	4.562	4.481	4.778	4.958	5.21	4.961
												1847	4.267	3.964	4.262	3.715	4.065	3.989	4.717	4.35	4.702	4.824	5.048	5.025
												1848	4.138	3.936	4.307	3.738	4.101	4.215	4.565	4.548	4.913	4.853	4.984	4.981
												1849	4.005	4.133	4.397	3.71	4.15	4.045	4.631	4.431	4.647	4.894	5.013	5.049
												1850	4.114	4.124	4.066	3.568	4.119	3.992	4.569	4.428	4.718	4.838	4.934	4.981
												1851	4.14	4.113	4.353	3.63	4.193	4.164	4.53	4.498	4.838	4.812	5	4.851
												1852	4.015	4.164	4.093	3.868	4.007	4.127	4.55	4.315	4.869	4.9	4.888	4.922
												1853	4.087	4.049	4.205	3.806	3.81	4.146	4.56	4.299	4.948	4.852	4.882	5.024
												1854	4.172	4.087	4.333	3.578	4.019	3.873	4.56	4.62	4.764	4.858	4.911	4.956
												1855	4.104	4.071	4.248	3.584	3.909	4.035	4.626	4.581	4.706	4.835	4.937	4.863
												1856	4.2	4.012	4.184	3.739	4.013	3.994	4.615	4.572	4.73	4.765	4.965	4.911
												1857	3.811	4.151	4.079	3.869	3.945	4.041	4.666	4.534	4.695	4.873	5.038	4.79
												1858	3.912	4.247	4.335	3.757	4.126	4.057	4.587	4.347	4.825	4.875	4.923	4.994
												1859	3.916	4.274	4.161	3.729	4.052	3.921	4.638	4.45	4.822	4.892	4.996	4.873
												1860	4.035	4.153	4.2	3.823	4.13	4.012	4.595	4.341	4.829	4.873	5.011	4.916
												1861	4.003	3.987	4.15	3.869	4.012	4.066	4.517	4.45	4.586	4.866	5.03	4.967
												1862	3.905	4.054	4.129	3.825	4.252	4.171	4.622	4.405	4.685	4.917	5.067	4.887
												1863	3.86	4.09	4.169	3.918	4.037	4.157	4.588	4.518	4.673	4.856	5.086	4.898
												1864	3.878	4.015	4.126	3.865	4.023	4.307	4.502	4.741	4.713	4.776	4.99	4.851
												1865	4.041	4.02	4.156	3.948	4.24	4.297	4.639	4.595	4.785	4.711	4.961	4.849
												1866	4.078	4.053	4.433	3.952	4.26	4.135	4.737	4.604	4.705	4.817	4.953	4.806
												1867	3.986	4.058	4.264	3.878	4.374	4.065	4.686	4.699	4.886	4.89	4.876	4.856
												1868	3.938	4.266	4.197	3.871	4.263	4.155	4.671	4.585	4.816	4.671	4.938	4.936
												1869	4.231	3.967	4.194	3.871	4.282	4.085	4.61	4.671	4.757	4.763	4.915	4.81
												1870	4.327	4.078	4.328	3.944	4.338	4.014	4.594	4.507	4.799	4.761	4.996	4.818
												1871	4.022	4.009	3.932	4.095	4.369	4.216	4.615	4.568	4.749	4.736	4.9	4.963
												1872	4.153	4.089	4.164	3.983	4.274	4.078	4.575	4.507	4.787	4.721	4.949	4.874
												1873	4.031	3.998	4.442	3.913	4.169	4.255	4.576	4.408	4.821	4.694	4.875	4.972
												1874	4.09	4.077	4.495	3.886	4.346	4.308	4.6	4.489	4.88	4.869	4.992	4.964
												1875	4.294	4.212	4.156	3.891	4.373	4.187	4.596	4.624	4.802	4.74	5.021	4.848
												1876	4.294	4.26	4.081	3.983	4.477	4.316	4.639	4.523	4.86	4.776	5.015	4.711
												1877	4.164	4.134	3.972	3.872	4.277	4.15	4.763	4.423	4.763	4.814	5.014	4.747
												1878	4.184	3.983	4.311	3.948	4.127	4.073	4.713	4.509	4.779	4.85	4.909	4.836
												1879	4.196	4.007	4.623	3.876	4.159	4.202	4.63	4.624	4.782	4.81	5.032	4.861
												1880	4.197	4.223	4.49	3.789	4.103	4.124	4.535	4.563	4.822	4.889	5	4.939
												1881	4.129	4.126	4.466	3.693	4.032	4.093	4.591	4.616	4.973	4.915	5.106	4.743
												1882	4.137	4.416	4.316	3.774	3.921	4.025	4.516	4.508	4.777	4.867	5.006	4.847
												1883	4.196	4.45	4.329	3.759	4.162	4.202	4.56	4.494	4.806	4.718	4.946	4.896
												1884	4.292	4.447	4.251	3.676	4.006	4.014	4.463	4.583	4.682	4.92	4.973	4.939
												1885	4.262	4.172	4.203	3.708	4.057	4.324	4.571	4.526	4.8	4.766	5.022	4.868
												1886	4.139	4.214	4.002	3.666	3.978	4.202	4.623	4.54	4.787	4.805	4.993	4.863
												1887	4.316	4.203	4.403	3.7	4.303	4.258	4.652	4.537	4.763	4.898	5.057	4.983
												1888	4.106	4.081	4.375	3.507	4.232	4.022	4.67	4.604	4.823	4.848	4.957	5.006
												1889	4.207	4.167	4.337	3.717	4.066	4.134	4.648	4.424	4.755	4.833	4.995	5.026
												1890	4.033	4.295	4.481	3.663	4.126	3.97	4.717	4.599	4.819	4.868	5.035	4.958
												1891	3.97	4.159	4.473	3.743	4.105	4.018	4.671	4.353	4.84	4.884	5.084	4.834
												1892	4.291	4.002	4.441	3.617	4.202	4.143	4.585	4.396	4.78	4.737	5.08	4.867
												1893	4.073	4.119	4.424	3.645	4.251	4.029	4.639	4.404	4.862	4.93	5.063	4.955
												1894	4.188	4.048	4.578	3.704	4.249	4.065	4.697	4.422	4.835	4.94	4.95	5.019
												1895	4.136	4.071	4.32	3.741	4.247	3.972	4.76	4.504	5.026	4.948	4.987	4.916
												1896	4.135	4.122	4.37	3.723	4.044	4.225	4.694	4.463	4.899	4.917	4.976	4.98
												1897	4.025	4.175	4.538	3.72	4.105	4.415	4.628	4.411	4.879	4.908	4.971	4.843
												1898	4.034	4.368	4.45	3.839	4.061	4.134	4.634	4.492	4.864	5.086	4.892	4.872
												1899	3.929	4.229	4.365	3.859	4.141	4.123	4.678	4.428	4.848	4.919	5.006	4.784
												1900	3.891	4.195	4.427	3.801	4.172	4.057	4.523	4.514	4.734	5.004	4.933	4.84
												1901	4.192	4.157	4.297	3.814	4.136	4.088	4.6	4.4	4.893	4.933	4.949	4.784
												1902	4.262	3.975	4.688	3.73	4.175	4.085	4.594	4.53	4.788	4.965	4.97	4.699
												1903	4.234	4.138	4.625	3.745	4.242	4.132	4.643	4.36	4.832	5.024	4.911	4.782
												1904	4.219	4.225	4.223	3.846	4.173	4.153	4.716	4.422	4.727	4.887	4.898	4.767
												1905	4.13	4.16	4.398	3.838	4.104	3.956	4.918	4.349	4.697	5.006	4.975	4.852
												1906	4.285	4.135	4.471	3.765	4.089	4.048	4.782	4.565	4.785	4.829	5.023	4.764
												1907	4.491	4.296	4.364	3.95	4.115	3.969	4.756	4.464	4.875	4.895	4.923	4.858
												1908	4.235	4.096	4.537	3.953	4.102	4.011	4.817	4.385	4.817	4.711	5.019	4.841
												1909	3.967	4.124	4.492	3.921	4.068	4.104	4.768	4.58	4.829	4.877	5.048	4.89
												1910	4.082	4.06	4.483	3.964	3.784	4.054	4.617	4.506	4.819	4.862	4.92	4.799
												1911	3.97	3.817	4.31	3.867	4.032	4.216	4.644	4.591	4.707	4.918	4.898	4.844
												1912	4.157	3.964	4.42	3.861	3.937	4.113	4.682	4.522	4.829	4.781	4.953	4.888
												1913	4.079	3.843	4.34	3.965	4.124	4.077	4.732	4.471	4.881	4.84	4.9	4.767
												1914	4.078	3.945	4.453	4.039	3.912	4.164	4.701	4.481	4.89	4.867	4.981	4.759
												1915	3.944	3.819	4.414	3.896	4.154	4.134	4.79	4.613	4.935	4.861	4.92	4.9
												1916	4.117	3.735	4.556	3.925	4.175	4.201	4.819	4.592	4.928	4.932	4.819	4.836
												1917	4.088	4.04	4.47	3.856	3.96	4.246	4.64	4.53	4.924	4.926	4.876	4.802
												1918	3.996	4.209	4.281	3.944	4.109	4.192	4.71	4.46	4.859	4.834	4.912	4.821
												1919	4.197	4.272	4.447	3.912	4.181	4.231	4.708	4.59	4.858	4.985	4.924	4.814
												1920	4.339	4.128	4.584	3.838	4.272	4.13	4.672	4.521	4.759	4.948	4.753	4.712
												1921	4.094	4.229	4.572	3.917	4.101	4.255	4.753	4.569	4.838	4.999	4.81	4.897
												1922	4.262	4.092	4.507	3.949	4.167	4.184	4.699	4.675	4.792	4.811	4.817	4.856
												1923	3.911	4.248	4.486	3.944	4.185	4.414	4.695	4.677	4.946	4.973	4.878	4.776
												1924	4.341	4.26	4.589	3.869	4.03	4.31	4.636	4.514	4.972	4.897	4.807	4.862
												1925	4.406	4.362	4.634	3.856	4.012	4.119	4.737	4.508	4.913	4.889	4.847	4.857
												1926	4.057	4.384	4.559	3.827	3.94	4.175	4.697	4.343	4.962	4.973	4.938	4.816
												1927	4.286	4.248	4.532	3.893	3.987	4.1	4.718	4.398	4.953	4.896	4.94	4.822
												1928	4.29	4.282	4.42	3.816	3.939	4.096	4.576	4.388	5.067	4.997	4.992	4.779
												1929	4.349	4.206	4.334	3.803	3.94	4.013	4.708	4.53	4.859	5.031	5.005	4.738
												1930	4.293	4.351	4.422	3.839	3.929	3.846	4.67	4.5	4.79	5.017	5.007	4.748
												1931	4.199	4.401	4.381	3.83	3.975	4.142	4.672	4.645	4.883	4.911	4.907	4.744
												1932	4.094	4.215	4.631	3.745	4.051	4.32	4.774	4.495	4.987	4.903	4.856	4.804
												1933	4.102	4.251	4.62	3.742	4.027	4.066	4.702	4.439	4.861	4.927	4.989	4.719
												1934	4.376	4.179	4.646	3.651	4.165	3.885	4.774	4.459	4.824	4.846	4.887	4.717
												1935	4.311	4.326	4.618	3.738	4.274	3.915	4.748	4.598	4.928	4.907	4.816	4.867
												1936	4.258	4.39	4.383	3.793	3.994	3.948	4.726	4.555	4.931	4.927	4.81	4.823
												1937	4.025	4.337	4.391	3.74	4.018	3.938	4.697	4.425	4.909	4.846	4.84	4.954
												1938	4.166	4.338	4.538	3.768	3.939	4.126	4.882	4.317	4.903	4.956	4.814	4.919
												1939	4.09	4.504	4.535	3.681	3.894	4.09	4.647	4.445	4.819	4.951	4.929	4.849
												1940	4.27	4.297	4.361	3.583	4.038	4.033	4.773	4.341	5.012	4.813	4.931	4.865
												1941	4.19	4.032	4.382	3.63	4.155	4.024	4.761	4.57	4.999	4.884	4.804	4.865
												1942	3.916	4.011	4.294	3.701	4.052	3.979	4.607	4.63	4.998	4.907	4.836	4.887
												1943	4.029	3.997	4.41	3.694	3.872	4.061	4.782	4.555	5.042	4.944	4.855	4.846
												1944	3.911	4.23	4.719	3.76	3.945	4.11	4.631	4.59	4.967	4.982	4.921	4.826
												1945	4.027	4.109	4.661	3.72	4.072	3.851	4.576	4.564	4.873	5.052	4.848	4.743
												1946	4.235	4.12	4.641	3.637	3.859	4.025	4.809	4.435	4.929	5.195	4.804	4.855
												1947	4.31	4.083	4.4	3.839	4.09	3.879	4.685	4.431	4.945	5.126	4.838	4.832
												1948	4.183	4.099	4.583	3.791	3.824	3.909	4.709	4.502	4.983	5.173	4.904	4.902
												1949	4.188	4.013	4.352	3.796	4.02	3.947	4.651	4.456	4.838	5.116	4.869	4.9
												1950	4.19	3.994	4.373	3.833	3.856	3.987	4.639	4.415	4.881	5.075	4.846	4.84
												1951	3.983	4.028	4.379	3.85	3.991	3.909	4.67	4.64	4.843	4.999	4.967	4.932
												1952	3.94	4.093	4.526	3.865	3.962	3.972	4.675	4.591	4.787	4.955	5.008	4.93
												1953	4.041	4.16	4.303	3.811	3.888	4.067	4.738	4.6	4.853	4.971	4.943	4.905
												1954	4.035	4.016	4.269	3.914	4.011	4.023	4.74	4.562	4.908	4.921	4.914	4.923
												1955	3.911	4.115	4.252	3.728	3.967	4.021	4.812	4.508	4.97	4.842	4.93	4.989
												1956	3.872	4.106	4.337	3.656	3.993	3.822	4.648	4.486	4.923	4.844	5.032	4.892
												1957	4.133	4.08	4.358	3.716	3.962	3.917	4.75	4.381	4.806	4.894	5.037	4.946
												1958	3.802	3.959	4.455	3.829	4.092	3.953	4.827	4.441	4.789	4.939	4.956	4.897
												1959	4.045	3.922	4.304	3.888	3.996	4.089	4.858	4.333	5.008	5.039	4.964	4.941
												1960	4.037	3.789	4.211	3.854	3.979	4.188	4.731	4.376	4.837	5.169	4.932	4.952
												1961	4.118	3.954	4.112	3.8	4.003	3.979	4.684	4.39	4.732	4.987	4.963	4.986
												1962	4.244	4.008	3.97	3.83	4.041	3.903	4.716	4.37	4.864	5.113	4.936	4.978
												1963	3.975	3.934	4.039	3.789	3.858	3.957	4.728	4.376	4.747	5.034	4.91	4.987
												1964	3.967	3.836	4.162	3.84	3.987	3.974	4.829	4.404	4.629	4.891	4.873	5.034
												1965	4.018	3.845	3.791	3.811	4.149	4.083	4.735	4.353	4.867	4.935	4.888	5.065
												1966	4.015	3.902	4.13	3.966	4.123	4.078	4.871	4.228	4.769	4.869	4.908	4.949
												1967	3.987	3.85	4.052	3.839	4.107	3.955	4.768	4.444	4.714	4.992	4.899	4.976
												1968	4.043	3.833	4.331	3.835	4.025	4.058	4.884	4.388	4.821	4.976	4.887	5.053
												1969	4.125	3.84	4.328	3.817	4.052	3.911	4.747	4.403	4.782	4.965	4.918	5.071
												1970	4.101	3.818	4.341	3.848	4.091	4.12	4.83	4.266	5.111	4.907	4.864	4.975
												1971	3.983	3.85	4.474	3.794	4.177	3.995	4.831	4.285	5.079	4.966	4.942	5.042
												1972	3.862	3.859	4.224	3.735	4.074	3.855	4.671	4.365	4.881	5.011	4.963	5.044
												1973	3.969	3.938	4.171	3.757	4.253	3.803	4.791	4.47	4.921	4.904	4.901	5.006
												1974	3.877	4.072	4.423	3.758	4.304	3.78	4.879	4.428	4.995	4.997	4.78	4.959
												1975	4.332	3.938	4.117	3.661	4.241	3.808	4.901	4.449	4.893	5.034	4.866	4.917
												1976	4.334	3.953	4.132	3.695	4.081	4.111	4.86	4.441	4.941	4.859	4.891	4.995
												1977	4.363	4.112	4.173	3.733	4.028	4.031	4.698	4.332	4.984	4.889	4.877	4.982
												1978	4.403	4.01	4.177	3.639	4.178	3.956	4.775	4.489	4.968	4.962	4.897	5.144
												1979	4.36	4.193	4.454	3.645	4.198	3.894	4.828	4.467	4.884	4.914	4.848	5.006
												1980	4.277	4.094	4.175	3.731	4.112	3.782	4.659	4.476	4.812	4.942	4.875	5.003
												1981	4.078	3.995	4.307	3.679	4.028	3.887	4.714	4.416	4.857	4.929	4.896	5.08
												1982	4.345	4.083	4.127	3.779	3.951	3.828	4.75	4.467	4.846	4.904	4.737	5.056
												1983	4.191	4.08	4.272	3.817	4.02	3.905	4.668	4.467	4.726	4.833	4.795	4.998
												1984	4.254	4.147	4.177	3.784	4.277	3.906	4.732	4.321	4.72	4.911	4.905	5.141
												1985	4.075	4.156	4.183	3.683	4.115	3.894	4.718	4.405	4.748	4.938	4.97	5.184
												1986	4.13	4.214	4.063	3.727	4.065	3.997	4.774	4.262	4.652	5.01	4.847	5.167
												1987	4.132	4.098	4.499	3.698	4.034	3.986	4.63	4.41	4.734	4.917	4.852	5.016
												1988	4.208	4.095	4.635	3.646	4.165	3.825	4.73	4.521	4.784	4.964	4.788	5.015
												1989	4.075	4.014	4.649	3.812	4.14	3.994	4.839	4.267	4.827	5.002	4.958	4.936
												1990	4.115	3.891	4.521	3.851	4.08	4.005	4.679	4.367	4.734	4.97	4.856	5.017
												1991	4.124	4.057	4.442	3.797	4.14	3.959	4.813	4.554	4.679	4.899	4.919	5.031
												1992	4.191	4.011	4.272	3.754	4.054	3.945	4.855	4.535	4.688	4.895	4.888	5.041
												1993	4.109	4.04	4.191	3.543	4.039	3.9	4.749	4.413	4.754	5.029	4.811	4.984
												1994	4.055	3.938	4.012	3.708	3.889	3.766	4.696	4.406	4.809	5.082	4.802	4.965
												1995	3.954	3.879	3.962	3.636	3.944	3.989	4.823	4.35	4.812	5.15	4.833	4.921
												1996	3.985	3.98	4.16	3.652	4.086	3.857	4.805	4.351	4.904	5.094	4.917	4.922
[truncated: 505 more rows]
