# Supplementary material for: Molecular organization of the New World arenavirus spike glycoprotein complex
Source: Nat Microbiol. 2025 Aug 8;10(9):2207–20. doi: 10.1038/s41564-025-02085-6 (PMC12408356; doi:10.1038/s41564-025-02085-6)
Supplement: Supplementary file 12 — Statistical source data. [file 41564_2025_2085_MOESM12_ESM.xlsx]

## Sheet: Ext. 8o
	Residue position	RMSF (Angstrom)
		JUNV GPC A33				JUNV GPC K33
		Mean	MD_run_1	MD_run_2	MD_run_3	Mean	MD_run_1	MD_run_2	MD_run_3
	GLY2	2.695	3.372	1.859	2.854	2.998	2.312	4.233	2.449
	GLN3	1.438	1.388	1.648	1.278	1.68233	1.756	1.621	1.67
	PHE4	1.28833	1.279	1.388	1.198	1.50367	1.527	1.501	1.483
	ILE5	1.32733	1.327	1.305	1.35	1.78133	1.82	1.756	1.768
	SER6	1.234	1.229	1.178	1.295	1.65767	1.84	1.494	1.639
	PHE7	1.07833	1.132	1.095	1.008	1.407	1.693	1.264	1.264
	MET8	1.103	1.196	1.111	1.002	1.51633	1.803	1.415	1.331
	GLN9	1.139	1.191	1.156	1.07	1.63933	2.025	1.588	1.305
	GLU10	1.10367	1.108	1.137	1.066	1.54433	1.894	1.499	1.24
	ILE11	1.15133	1.196	1.188	1.07	1.52433	1.755	1.513	1.305
	PRO12	1.143	1.198	1.145	1.086	1.59633	1.961	1.433	1.395
	THR13	1.059	1.084	1.052	1.041	1.583	1.911	1.578	1.26
	PHE14	1.06533	1.129	1.103	0.964	1.41333	1.673	1.44	1.127
	LEU15	1.14433	1.247	1.222	0.964	1.406	1.656	1.367	1.195
	GLN16	1.24833	1.351	1.362	1.032	1.524	1.771	1.562	1.239
	GLU17	1.046	1.167	1.066	0.905	1.352	1.609	1.346	1.101
	ALA18	1.055	1.15	1.113	0.902	1.316	1.559	1.267	1.122
	LEU19	0.931333	1.03	0.988	0.776	1.17467	1.423	1.088	1.013
	ASN20	0.899	0.981	0.962	0.754	1.15633	1.427	1.072	0.97
	ILE21	0.937	1.002	1.013	0.796	1.21233	1.514	1.134	0.989
	ALA22	0.926333	1.015	0.999	0.765	1.16	1.454	1.039	0.987
	LEU23	0.901333	1.032	0.949	0.723	1.098	1.333	1.01	0.951
	VAL24	0.930667	1.048	0.992	0.752	1.12767	1.356	1.055	0.972
	ALA25	0.946	1.013	1.026	0.799	1.12333	1.439	0.977	0.954
	VAL26	0.926333	1.049	0.983	0.747	1.07467	1.345	0.926	0.953
	SER27	0.913	1.071	0.966	0.702	1.08033	1.261	0.992	0.988
	LEU28	0.949333	1.03	1.013	0.805	1.06533	1.296	0.971	0.929
	ILE29	0.955	1.02	1.009	0.836	1.01467	1.31	0.895	0.839
	ALA30	0.873667	0.99	0.923	0.708	0.987	1.273	0.843	0.845
	ILE31	0.917667	1.026	0.972	0.755	1.00267	1.235	0.887	0.886
	ILE32	0.994667	1.066	1.079	0.839	1.052	1.354	0.928	0.874
	ALA33	0.928333	1.037	0.973	0.775	1.07	1.494	0.898	0.818
	GLY34	0.883667	0.992	0.92	0.739	1.012	1.317	0.883	0.836
	VAL35	0.998	1.124	1.045	0.825	1.099	1.375	0.992	0.93
	VAL36	0.991667	1.094	1.041	0.84	1.081	1.363	1.003	0.877
	ASN37	0.867333	0.94	0.931	0.731	0.974333	1.25	0.891	0.782
	LEU38	0.929333	1.044	0.983	0.761	1.04667	1.243	1.006	0.891
	TYR39	1.03033	1.119	1.102	0.87	1.13967	1.336	1.153	0.93
	LYS40	1.009	1.072	1.056	0.899	1.094	1.353	1.035	0.894
	SER41	0.981	1.006	1.075	0.862	0.991	1.256	0.862	0.855
	GLY42	1.123	1.166	1.235	0.968	1.15167	1.416	0.992	1.047
	LEU43	1.15833	1.297	1.192	0.986	1.26	1.521	1.168	1.091
	PHE44	1.266	1.494	1.241	1.063	1.41633	1.762	1.232	1.255
	GLN45	1.291	1.524	1.311	1.038	1.404	1.704	1.179	1.329
	PHE46	1.29667	1.549	1.314	1.027	1.50033	1.753	1.468	1.28
	PHE47	1.47767	1.872	1.414	1.147	1.725	1.987	1.667	1.521
	VAL48	1.55033	1.989	1.454	1.208	1.76467	2.009	1.537	1.748
	PHE49	1.53867	1.902	1.502	1.212	1.843	2.03	1.826	1.673
	LEU50	1.73833	2.248	1.645	1.322	2.06267	2.264	2.234	1.69
	ALA51	1.956	2.555	1.74	1.573	2.232	2.464	2.271	1.961
	LEU52	2.01967	2.444	1.776	1.839	2.34633	2.608	2.325	2.106
	ALA53	2.33867	2.557	2.018	2.441	2.429	2.58	2.694	2.013
	GLY54	2.52067	3.026	2.081	2.455	2.63167	2.956	2.714	2.225
	ARG55	2.43967	2.931	2.078	2.31	2.76567	3.079	2.91	2.308
	SER56	2.504	2.893	2.238	2.381	2.87267	2.873	3.195	2.55
	CYS57	2.40267	2.658	2.346	2.204	2.67767	2.684	2.924	2.425
	GLU60	1.588	1.624	1.549	1.591	1.97133	1.599	1.739	2.576
	ALA61	1.21433	1.292	1.168	1.183	1.54267	1.21	1.395	2.023
	PHE62	1.161	1.213	1.048	1.222	1.26267	1.089	1.382	1.317
	LYS63	1.165	1.199	1.064	1.232	1.227	1.031	1.389	1.261
	ILE64	1.208	1.248	1.111	1.265	1.19333	1.013	1.318	1.249
	GLY65	1.28933	1.345	1.191	1.332	1.305	1.138	1.335	1.442
	LEU66	1.294	1.389	1.179	1.314	1.32733	1.128	1.464	1.39
	HIS67	1.21467	1.262	1.157	1.225	1.39033	1.064	1.907	1.2
	THR68	1.077	1.133	0.992	1.106	1.13433	0.943	1.32	1.14
	GLU69	1.04067	1.14	0.914	1.068	1.087	0.913	1.269	1.079
	PHE70	0.993333	1.131	0.87	0.979	1.03367	0.874	1.166	1.061
	GLN71	0.963333	1.108	0.85	0.932	1.00633	0.862	1.119	1.038
	THR72	0.907667	1.063	0.805	0.855	0.936333	0.809	1.03	0.97
	VAL73	0.936667	1.113	0.844	0.853	0.935333	0.85	0.969	0.987
	SER74	0.934	1.156	0.847	0.799	0.911333	0.803	0.945	0.986
	PHE75	0.936333	1.093	0.908	0.808	0.921	0.76	0.991	1.012
	SER76	1.01933	1.197	0.968	0.893	0.996667	0.819	1.038	1.133
	MET77	1.11733	1.452	1.057	0.843	1.04367	0.969	0.938	1.224
	VAL78	1.30867	1.818	1.115	0.993	1.22833	1.086	1.173	1.426
	GLY79	1.39133	1.824	1.223	1.127	1.302	1.16	1.252	1.494
	LEU80	1.26867	1.58	1.27	0.956	1.08133	0.924	1.053	1.267
	PHE81	1.11933	1.254	1.193	0.911	1.002	0.901	0.982	1.123
	SER82	1.31833	1.652	1.295	1.008	1.28967	1.004	1.351	1.514
	ASN83	1.41767	1.833	1.383	1.037	1.46133	0.979	1.648	1.757
	ASN84	1.266	1.584	1.232	0.982	1.266	0.927	1.366	1.505
	PRO85	1.57267	2.004	1.556	1.158	1.49233	1.17	1.523	1.784
	HIS86	1.215	1.425	1.233	0.987	1.164	1.009	1.202	1.281
	ASP87	1.08867	1.224	1.109	0.933	1.078	1.048	1.104	1.082
	LEU88	0.923667	1.036	0.921	0.814	0.917667	0.894	0.986	0.873
	PRO89	0.845667	0.895	0.762	0.88	0.872333	0.852	0.903	0.862
	LEU90	0.845667	0.829	0.803	0.905	0.837	0.848	0.842	0.821
	LEU91	0.785333	0.782	0.718	0.856	0.779667	0.759	0.808	0.772
	CYS92	0.850667	0.846	0.782	0.924	0.899333	0.896	0.905	0.897
	THR93	0.996667	0.908	0.926	1.156	1.08667	0.946	1.082	1.232
	LEU94	1.12	1.051	1.096	1.213	1.31333	1.194	1.14	1.606
	ASN95	1.76967	1.167	2.424	1.718	1.74633	1.277	1.231	2.731
	LYS96	1.94133	1.115	2.89	1.819	1.635	1.286	1.188	2.431
	SER97	1.74867	1.06	2.857	1.329	1.544	1.263	1.128	2.241
	HIS98	1.14833	0.961	1.281	1.203	1.17433	1.065	1.009	1.449
	LEU99	0.897	0.844	0.846	1.001	0.905667	0.882	0.88	0.955
	TYR100	0.86	0.817	0.831	0.932	0.875667	0.865	0.888	0.874
	ILE101	0.802667	0.777	0.781	0.85	0.809	0.819	0.827	0.781
	LYS102	0.829333	0.84	0.827	0.821	0.883667	0.906	0.921	0.824
	GLY103	0.899	0.906	0.884	0.907	1.00867	1.029	1.004	0.993
	GLY104	1.31333	1.482	1.323	1.135	1.40067	1.528	1.4	1.274
	ASN105	1.28867	1.319	1.369	1.178	1.43	1.551	1.431	1.308
	ALA106	0.989333	0.915	1.023	1.03	1.15733	1.245	1.17	1.057
	SER107	0.914667	0.881	0.927	0.936	1.006	1.027	1.045	0.946
	PHE108	0.902667	0.835	0.919	0.954	0.984	0.996	1.018	0.938
	LYS109	0.919	0.843	0.88	1.034	0.957667	0.957	0.945	0.971
	ILE110	0.871667	0.817	0.825	0.973	0.904333	0.906	0.865	0.942
	SER111	0.920667	0.906	0.913	0.943	0.995	1.013	0.981	0.991
	PHE112	0.930333	0.951	0.892	0.948	1.01	1.031	1.013	0.986
	ASP113	1.094	1.113	1.072	1.097	1.36633	1.533	1.249	1.317
	ASP114	1.186	1.234	1.149	1.175	1.56767	1.845	1.431	1.427
	ILE115	1.25733	1.238	1.224	1.31	1.72	2.026	1.583	1.551
	ALA116	1.14167	1.094	1.117	1.214	1.40267	1.547	1.387	1.274
	VAL117	1.169	1.116	1.169	1.222	1.41233	1.508	1.43	1.299
	LEU118	1.081	1.01	1.091	1.142	1.24233	1.305	1.291	1.131
	LEU119	1.25933	1.149	1.324	1.305	1.436	1.462	1.516	1.33
	PRO120	1.36367	1.204	1.57	1.317	1.54333	1.467	1.695	1.468
	GLU121	1.66967	1.704	1.741	1.564	1.986	1.944	2.082	1.932
	TYR122	1.48867	1.356	1.605	1.505	1.70433	1.629	1.881	1.603
	ASP123	1.20167	1.083	1.315	1.207	1.363	1.306	1.498	1.285
	VAL124	1.216	1.04	1.466	1.142	1.28633	1.161	1.453	1.245
	ILE125	1.03867	0.912	1.173	1.031	1.08033	1.044	1.171	1.026
	ILE126	0.952667	0.877	1.055	0.926	0.971333	0.89	1.063	0.961
	GLN127	1.054	1.033	1.133	0.996	1.01567	0.972	1.045	1.03
	HIS128	1.006	0.977	1.04	1.001	1.019	0.873	1.1	1.084
	PRO129	1.017	0.985	1.048	1.018	1.07033	0.922	1.182	1.107
	ALA130	1.126	1.036	1.163	1.179	1.22233	1.103	1.311	1.253
	ASP131	1.04367	0.967	1.069	1.095	1.11733	1.048	1.187	1.117
	MET132	1.04133	0.94	1.096	1.088	1.09333	1.026	1.194	1.06
	SER133	1.18667	1.067	1.227	1.266	1.334	1.281	1.48	1.241
	TRP134	1.16133	1.06	1.202	1.222	1.30067	1.265	1.483	1.154
	CYS135	1.063	0.974	1.078	1.137	1.18	1.155	1.291	1.094
	SER136	1.27933	1.065	1.547	1.226	1.28733	1.365	1.401	1.096
	LYS137	1.47067	1.423	1.571	1.418	1.55867	1.691	1.595	1.39
	SER138	1.36167	1.174	1.62	1.291	1.38067	1.452	1.538	1.152
	ASP139	1.29767	1.212	1.471	1.21	1.31333	1.393	1.444	1.103
	ASP140	1.108	1.046	1.184	1.094	1.153	1.221	1.231	1.007
	GLN141	0.962	0.949	0.912	1.025	1.04067	1.136	1.101	0.885
	ILE142	0.956	0.946	0.969	0.953	1.00867	1.068	1.111	0.847
	TRP143	0.917667	0.935	0.944	0.874	0.958667	0.998	1.056	0.822
	LEU144	0.822333	0.847	0.79	0.83	0.871333	0.924	0.905	0.785
	SER145	0.792333	0.806	0.734	0.837	0.829	0.882	0.854	0.751
	GLN146	0.778	0.822	0.749	0.763	0.797	0.824	0.858	0.709
	TRP147	0.741	0.827	0.694	0.702	0.771667	0.783	0.84	0.692
	PHE148	0.697	0.756	0.646	0.689	0.716667	0.739	0.747	0.664
	MET149	0.708667	0.767	0.66	0.699	0.701	0.72	0.714	0.669
	ASN150	0.72	0.825	0.64	0.695	0.713667	0.715	0.759	0.667
	ALA151	0.704333	0.787	0.644	0.682	0.720667	0.727	0.763	0.672
	VAL152	0.700333	0.761	0.631	0.709	0.721333	0.73	0.711	0.723
	GLY153	0.775667	0.888	0.668	0.771	0.811	0.812	0.801	0.82
	HIS154	0.755	0.856	0.658	0.751	0.781	0.802	0.793	0.748
	ASP155	0.816667	0.972	0.678	0.8	0.840333	0.854	0.851	0.816
	TRP156	0.821333	0.991	0.729	0.744	0.836333	0.86	0.795	0.854
	TYR157	1.20467	1.516	0.939	1.159	1.106	1.246	0.93	1.142
	LEU158	0.977333	1.125	0.81	0.997	0.958667	1.022	0.902	0.952
	ASP159	0.809667	0.886	0.67	0.873	0.883333	0.931	0.854	0.865
	PRO160	0.884667	0.973	0.816	0.865	0.996667	1.054	0.95	0.986
	PRO161	0.909	0.915	0.917	0.895	0.940667	0.957	0.948	0.917
	PHE162	0.866667	0.821	0.885	0.894	0.908333	0.921	0.926	0.878
	LEU163	0.931	0.835	0.995	0.963	0.980667	0.96	1.032	0.95
	CYS164	0.984667	0.883	1.093	0.978	1.10533	0.995	1.215	1.106
	ARG165	1.18167	0.982	1.457	1.106	1.45367	1.222	1.659	1.48
	ASN166	1.454	1.083	2.084	1.195	1.782	1.43	2.206	1.71
	ARG167	1.73233	1.26	2.586	1.351	2.179	1.595	2.833	2.109
	THR168	1.87533	1.561	2.46	1.605	2.14767	1.847	2.731	1.865
	LYS169	1.73367	1.588	1.965	1.648	2.14667	1.875	2.453	2.112
	THR170	2.126	1.818	2.755	1.805	3.08367	2.44	3.228	3.583
	GLU171	1.92533	1.845	2.29	1.641	2.84367	2.032	3.28	3.219
	GLY172	1.50233	1.667	1.423	1.417	2.129	1.87	2.107	2.41
	PHE173	1.213	1.405	1.051	1.183	1.57333	1.444	1.525	1.751
	ILE174	0.968	0.902	0.952	1.05	1.14467	1.155	1.163	1.116
	PHE175	0.883667	0.821	0.905	0.925	0.975667	0.951	1.052	0.924
	GLN176	0.858	0.808	0.853	0.913	0.939	0.952	0.972	0.893
	VAL177	0.829667	0.795	0.823	0.871	0.890333	0.94	0.896	0.835
	ASN178	0.877333	0.873	0.898	0.861	0.993667	1.084	0.998	0.899
	THR179	0.885	0.946	0.829	0.88	1.01833	1.148	0.992	0.915
	SER180	0.985	1.057	0.961	0.937	1.15833	1.293	1.181	1.001
	LYS181	1.047	1.172	1.032	0.937	1.25167	1.366	1.3	1.089
	THR182	1.20867	1.353	1.179	1.094	1.46	1.598	1.532	1.25
	GLY183	1.44267	1.518	1.424	1.386	1.69533	1.855	1.754	1.477
	ILE184	1.48833	1.567	1.494	1.404	1.70467	1.864	1.724	1.526
	ASN185	1.06833	1.201	1.062	0.942	1.26167	1.406	1.319	1.06
	GLU186	1.068	1.2	1.061	0.943	1.25167	1.384	1.311	1.06
	ASN187	0.972	1.127	1.004	0.785	1.235	1.387	1.23	1.088
	TYR188	0.83	0.97	0.806	0.714	1.02967	1.127	1.058	0.904
	ALA189	0.803333	0.93	0.763	0.717	0.963	1.026	1.01	0.853
	LYS190	0.817333	0.982	0.765	0.705	0.972333	1.022	0.996	0.899
	LYS191	0.77	0.955	0.697	0.658	0.885667	0.92	0.904	0.833
	PHE192	0.697667	0.818	0.653	0.622	0.773667	0.803	0.8	0.718
	LYS193	0.724667	0.851	0.68	0.643	0.799667	0.834	0.817	0.748
	THR194	0.756	0.918	0.684	0.666	0.832	0.87	0.836	0.79
	GLY195	0.745333	0.906	0.654	0.676	0.765333	0.773	0.774	0.749
	MET196	0.698	0.805	0.642	0.647	0.696	0.711	0.698	0.679
	HIS197	0.726	0.838	0.675	0.665	0.739	0.755	0.743	0.719
	HIS198	0.835	0.992	0.704	0.809	0.817667	0.775	0.854	0.824
	LEU199	0.818667	0.955	0.689	0.812	0.793667	0.756	0.827	0.798
	TYR200	0.768667	0.855	0.682	0.769	0.750667	0.753	0.735	0.764
	ARG201	0.818667	0.86	0.772	0.824	0.818333	0.848	0.757	0.85
	GLU202	0.834	0.899	0.826	0.777	0.896	0.95	0.839	0.899
	TYR203	0.79	0.862	0.765	0.743	0.834	0.902	0.801	0.799
	PRO204	1.016	1.071	0.985	0.992	1.068	1.163	0.966	1.075
	ASP205	1.001	1.061	1.003	0.939	1.05333	1.125	1.02	1.015
	SER206	1.10567	1.205	1.07	1.042	1.193	1.275	1.155	1.149
	CYS207	1.077	1.219	1.034	0.978	1.20433	1.326	1.179	1.108
	LEU208	1.29867	1.417	1.303	1.176	1.42433	1.451	1.44	1.382
	ASP209	1.37233	1.52	1.39	1.207	1.55667	1.641	1.583	1.446
	GLY210	1.44133	1.585	1.467	1.272	1.674	1.813	1.728	1.481
	LYS211	1.336	1.408	1.392	1.208	1.53733	1.641	1.583	1.388
	LEU212	1.169	1.207	1.177	1.123	1.35933	1.479	1.389	1.21
	CYS213	1.01367	1.053	0.984	1.004	1.108	1.148	1.152	1.024
	LEU214	0.911667	0.9	0.885	0.95	1.03467	1.044	1.087	0.973
	MET215	0.843667	0.844	0.8	0.887	0.913	0.946	0.934	0.859
	LYS216	0.903	0.89	0.856	0.963	0.981667	0.985	1.023	0.937
	ALA217	0.882667	0.82	0.892	0.936	0.956	0.954	1.004	0.91
	GLN218	1.05533	0.943	0.953	1.27	1.17333	1.203	1.176	1.141
	PRO219	1.06533	0.968	1.034	1.194	1.259	1.184	1.399	1.194
	THR220	1.119	1.061	1.083	1.213	1.33633	1.26	1.527	1.222
	SER221	1.158	1.108	1.147	1.219	1.37367	1.263	1.622	1.236
	TRP222	1.06433	1.06	1.027	1.106	1.17567	1.137	1.281	1.109
	PRO223	1.121	1.126	1.077	1.16	1.26267	1.249	1.35	1.189
	LEU224	1.26167	1.319	1.218	1.248	1.518	1.376	1.673	1.505
	GLN225	1.26533	1.292	1.229	1.275	1.49867	1.353	1.668	1.475
	CYS226	1.011	1.084	0.959	0.99	1.15133	1.136	1.288	1.03
	PRO227	1.133	1.321	1.095	0.983	1.224	1.245	1.349	1.078
	LEU228	1.049	1.276	1.012	0.859	1.165	1.061	1.547	0.887
	ASP229	0.814	0.962	0.786	0.694	0.916667	0.979	0.936	0.835
	HIS230	0.753667	0.923	0.72	0.618	0.824667	0.862	0.846	0.766
	VAL231	0.712	0.815	0.703	0.618	0.751	0.767	0.801	0.685
	ASN232	0.677333	0.743	0.664	0.625	0.667667	0.681	0.728	0.594
	THR233	0.666	0.748	0.653	0.597	0.686333	0.71	0.764	0.585
	LEU234	0.683667	0.786	0.654	0.611	0.719667	0.733	0.817	0.609
	HIS235	0.682333	0.756	0.653	0.638	0.688	0.684	0.755	0.625
	PHE236	0.669	0.733	0.646	0.628	0.679333	0.679	0.738	0.621
	LEU237	0.756667	0.812	0.749	0.709	0.761333	0.762	0.866	0.656
	THR238	0.837	0.877	0.836	0.798	0.812667	0.846	0.912	0.68
	ARG239	0.764333	0.861	0.747	0.685	0.748667	0.759	0.818	0.669
	GLY240	0.839	0.903	0.852	0.762	0.819333	0.861	0.87	0.727
	LYS241	1.211	1.235	1.269	1.129	1.254	1.564	1.306	0.892
	ASN242	1.08267	1.261	1.134	0.853	1.09667	1.122	1.168	1
	ILE243	0.988	1.107	0.994	0.863	1.00433	1.061	1.116	0.836
	GLN244	1.152	1.283	1.04	1.133	1.19867	1.114	1.273	1.209
	LEU245	1.15533	1.301	1.245	0.92	1.13	1.119	1.162	1.109
	PRO246	1.48467	1.394	2.002	1.058	1.32367	1.325	1.378	1.268
	ARG247	1.91333	1.857	2.629	1.254	1.64	1.571	1.678	1.671
	GLY269	3.72467	3.604	3.781	3.789	3.435	2.02	4.436	3.849
	TYR270	2.08067	1.889	1.975	2.378	2.161	1.334	2.667	2.482
	CYS271	1.43333	1.548	1.364	1.388	1.419	1.077	1.592	1.588
	LEU272	1.17967	1.402	1.105	1.032	1.203	1.002	1.409	1.198
	GLU273	1.227	1.475	1.105	1.101	1.20333	0.997	1.364	1.249
	GLU274	1.27267	1.518	1.161	1.139	1.25133	1.026	1.441	1.287
	TRP275	1.24667	1.57	1.105	1.065	1.14367	0.97	1.26	1.201
	MET276	1.07667	1.334	0.965	0.931	0.985667	0.821	1.124	1.012
	LEU277	1.10967	1.342	1.053	0.934	1.02167	0.855	1.205	1.005
	VAL278	1.21433	1.493	1.17	0.98	1.16467	0.998	1.281	1.215
	ALA279	1.53367	1.813	1.534	1.254	1.54267	1.298	1.643	1.687
	ALA280	1.77067	1.957	1.835	1.52	2.007	2.096	1.835	2.09
	LYS281	1.72733	2.163	1.654	1.365	1.84	1.498	1.704	2.318
	MET282	1.47233	1.808	1.42	1.189	1.621	1.132	1.494	2.237
	LYS283	1.36233	1.555	1.401	1.131	1.66933	1.325	1.485	2.198
	CYS284	1.30133	1.463	1.353	1.088	1.35767	1.137	1.406	1.53
	PHE285	1.20767	1.338	1.18	1.105	1.14933	1.055	1.191	1.202
	GLY286	1.48667	1.541	1.338	1.581	1.35167	1.185	1.486	1.384
	ASN287	1.85067	2.011	1.586	1.955	1.63533	1.457	1.771	1.678
	THR288	2.25833	2.521	1.906	2.348	1.85267	1.809	1.931	1.818
	ALA289	1.56467	1.629	1.433	1.632	1.37433	1.307	1.438	1.378
	VAL290	1.234	1.305	1.18	1.217	1.14933	1.073	1.175	1.2
	ALA291	1.37	1.514	1.213	1.383	1.27033	1.107	1.411	1.293
	LYS292	1.14767	1.251	1.054	1.138	1.129	0.983	1.313	1.091
	CYS293	1.12967	1.217	0.994	1.178	1.02667	0.904	1.175	1.001
	ASN294	1.693	1.726	1.284	2.069	1.34367	1.077	1.669	1.285
	LEU295	1.77167	1.726	1.398	2.191	1.398	1.106	1.765	1.323
	ASN296	1.508	1.53	1.216	1.778	1.25833	1.129	1.418	1.228
	HIS297	1.31767	1.418	1.144	1.391	1.31	1.184	1.57	1.176
	ASP298	1.03567	1.188	1	0.919	1.21867	1.197	1.283	1.176
	SER299	0.836	0.924	0.878	0.706	0.885	0.875	0.936	0.844
	GLU300	0.758333	0.831	0.78	0.664	0.738667	0.724	0.773	0.719
	PHE301	0.764333	0.833	0.778	0.682	0.737	0.698	0.771	0.742
	CYS302	0.813	0.877	0.842	0.72	0.783	0.731	0.847	0.771
	ASP303	0.771333	0.845	0.788	0.681	0.755667	0.733	0.799	0.735
	MET304	0.787	0.88	0.791	0.69	0.779333	0.721	0.826	0.791
	LEU305	0.838667	0.892	0.875	0.749	0.832	0.746	0.909	0.841
	ARG306	0.858	0.909	0.884	0.781	0.817333	0.755	0.882	0.815
	LEU307	0.831667	0.965	0.804	0.726	0.794667	0.687	0.893	0.804
	PHE308	0.890333	1.038	0.846	0.787	0.856333	0.688	1.011	0.87
	ASP309	0.970333	1.065	0.972	0.874	0.905667	0.735	1.05	0.932
	TYR310	0.972333	1.186	0.932	0.799	0.85	0.696	0.996	0.858
	ASN311	1.01667	1.321	0.938	0.791	0.919333	0.722	1.105	0.931
	LYS312	1.13867	1.34	1.094	0.982	1.02867	0.794	1.19	1.102
	ASN313	1.249	1.466	1.223	1.058	1.07867	0.816	1.257	1.163
	ALA314	1.26667	1.611	1.167	1.022	1.111	0.879	1.289	1.165
	ILE315	1.58233	1.734	1.333	1.68	1.459	1.08	1.549	1.748
	LYS316	2.012	1.939	1.671	2.426	1.789	1.168	2.146	2.053
	THR317	2.24467	2.128	1.818	2.788	1.81433	1.138	2.364	1.941
	LEU318	3.35467	2.982	3.144	3.938	2.90967	1.67	3.888	3.171
	GLN331	1.62033	1.775	1.208	1.878	1.36033	1.264	1.597	1.22
	THR332	1.153	1.274	0.866	1.319	1.01267	0.837	1.112	1.089
	ILE333	1.076	1.286	0.907	1.035	1.12767	0.973	1.327	1.083
	ASN334	1.02567	1.166	1.126	0.785	1.097	1.038	1.33	0.923
	ALA335	1.046	0.98	1.164	0.994	0.911333	0.832	1.086	0.816
	LEU336	0.882667	0.978	0.941	0.729	0.807	0.708	0.99	0.723
	ILE337	0.762333	0.864	0.759	0.664	0.795333	0.724	0.898	0.764
	SER338	0.845	0.965	0.884	0.686	0.876333	0.82	0.997	0.812
	ASP339	0.900667	0.913	0.969	0.82	0.914333	0.894	0.979	0.87
	ASN340	0.846667	0.89	0.871	0.779	0.905667	1.009	0.886	0.822
	LEU341	0.816	0.894	0.827	0.727	0.802	0.811	0.868	0.727
	LEU342	0.776	0.798	0.819	0.711	0.734	0.681	0.797	0.724
	MET343	0.719667	0.748	0.727	0.684	0.734	0.719	0.74	0.743
	LYS344	0.744333	0.815	0.727	0.691	0.763	0.79	0.803	0.696
	ASN345	0.717333	0.799	0.707	0.646	0.712	0.723	0.764	0.649
	LYS346	0.709	0.799	0.668	0.66	0.713667	0.716	0.725	0.7
	ILE347	0.767	0.868	0.731	0.702	0.805333	0.813	0.835	0.768
	ARG348	0.792333	0.905	0.777	0.695	0.840333	0.879	0.886	0.756
	GLU349	0.766	0.872	0.742	0.684	0.804667	0.842	0.814	0.758
	LEU350	0.860667	0.967	0.828	0.787	0.899333	0.918	0.891	0.889
	MET351	0.979667	1.081	0.964	0.894	0.997667	1.041	1.025	0.927
	SER352	0.997333	1.115	0.975	0.902	1.04833	1.131	1.072	0.942
	VAL353	0.941	1.09	0.946	0.787	1.04533	1.119	1.108	0.909
	PRO354	0.953	1.051	0.984	0.824	0.978333	1.039	1.05	0.846
	TYR355	0.809667	0.916	0.819	0.694	0.825333	0.835	0.877	0.764
	CYS356	0.740333	0.841	0.742	0.638	0.735333	0.75	0.782	0.674
	ASN357	0.821333	0.895	0.787	0.782	0.894	0.9	1.067	0.715
	TYR358	0.738	0.823	0.722	0.669	0.773	0.714	0.816	0.789
	THR359	0.872667	0.917	0.778	0.923	0.843	0.743	0.846	0.94
	LYS360	0.799333	0.903	0.751	0.744	0.801	0.727	0.815	0.861
	PHE361	0.805	0.905	0.776	0.734	0.786667	0.722	0.806	0.832
	TRP362	0.845667	0.962	0.8	0.775	0.843667	0.764	0.889	0.878
	TYR363	0.908667	1.003	0.851	0.872	0.89	0.787	0.974	0.909
	VAL364	0.972333	1.053	0.902	0.962	0.985333	0.843	1.099	1.014
	ASN365	1.00833	1.084	0.891	1.05	1.08667	0.931	1.202	1.127
	HIS366	1.05967	1.129	0.965	1.085	1.165	0.962	1.415	1.118
	THR367	1.32833	1.651	1.087	1.247	1.31733	1.11	1.701	1.141
	LEU368	1.38333	1.494	1.349	1.307	1.465	1.258	1.892	1.245
	SER369	1.39867	1.474	1.287	1.435	1.655	1.566	1.87	1.529
	GLY370	1.32267	1.641	1.129	1.198	1.481	1.236	1.782	1.425
	GLN371	1.124	1.209	1.053	1.11	1.34433	1.179	1.365	1.489
	HIS372	1.096	1.098	1.015	1.175	1.22067	1.129	1.169	1.364
	SER373	0.982667	0.967	0.969	1.012	1.013	0.936	1.081	1.022
	LEU374	0.931	0.957	0.904	0.932	0.918	0.869	1.019	0.866
	PRO375	0.832667	0.887	0.828	0.783	0.823	0.752	0.88	0.837
	ARG376	0.796667	0.859	0.811	0.72	0.788333	0.742	0.812	0.811
	CYS377	0.752333	0.839	0.75	0.668	0.749667	0.706	0.755	0.788
	TRP378	0.796667	0.928	0.748	0.714	0.817667	0.756	0.832	0.865
	LEU379	0.814333	0.951	0.792	0.7	0.834667	0.821	0.9	0.783
	ILE380	0.895	1.058	0.869	0.758	0.902	0.883	0.975	0.848
	LYS381	1.252	1.345	1.342	1.069	1.38933	1.427	1.565	1.176
	ASN382	1.51467	1.56	1.596	1.388	1.735	1.8	2.126	1.279
	ASN383	1.38733	1.452	1.509	1.201	1.654	1.637	2.046	1.279
	SER384	1.14667	1.359	1.084	0.997	1.297	1.234	1.464	1.193
	TYR385	0.985667	1.188	0.889	0.88	1.06633	0.972	1.171	1.056
	LEU386	0.991333	1.195	0.875	0.904	1.02333	0.961	1.087	1.022
	ASN387	1.11833	1.333	0.937	1.085	1.15833	1.047	1.198	1.23
	ILE388	1.13633	1.284	0.973	1.152	1.212	1.08	1.269	1.287
	SER389	1.24933	1.397	1.12	1.231	1.325	1.227	1.378	1.37
	ASP390	1.164	1.329	1.086	1.077	1.21733	1.173	1.259	1.22
	PHE391	1.07433	1.161	1.053	1.009	1.14467	1.097	1.204	1.133
	ARG392	1.17067	1.246	1.153	1.113	1.36767	1.196	1.596	1.311
	ASN393	1.27667	1.292	1.265	1.273	1.38533	1.311	1.433	1.412
	ASP394	1.09567	1.106	1.133	1.048	1.13867	1.094	1.206	1.116
	TRP395	1.04267	1.054	1.05	1.024	1.09667	0.985	1.157	1.148
	ILE396	1.16	1.184	1.197	1.099	1.23767	1.134	1.332	1.247
	LEU397	1.14433	1.138	1.248	1.047	1.20967	1.135	1.289	1.205
	GLU398	1.015	1.005	1.102	0.938	1.07633	0.975	1.171	1.083
	SER399	1.05967	1.062	1.111	1.006	1.10767	0.988	1.215	1.12
	ASP400	1.056	1.029	1.084	1.055	1.19633	1.126	1.262	1.201
	PHE401	0.982	0.948	1.022	0.976	1.134	1.096	1.213	1.093
	LEU402	0.95	0.902	1.026	0.922	1.081	1.016	1.183	1.044
	ILE403	0.974667	0.964	0.883	1.077	1.16267	1.101	1.235	1.152
	SER404	0.926333	0.939	0.816	1.024	1.12033	1.085	1.185	1.091
	GLU405	0.975333	0.906	1.017	1.003	1.10733	1.091	1.155	1.076
	MET406	0.955	0.871	0.98	1.014	1.145	1.078	1.183	1.174
	LEU407	0.838	0.799	0.792	0.923	1.033	1.023	1.046	1.03
	SER408	0.903667	0.876	0.886	0.949	1.026	1.042	1.037	0.999
	LYS409	1.00967	0.956	1.008	1.065	1.08333	1.104	1.103	1.043
	GLU410	0.908667	0.873	0.898	0.955	0.985333	1.002	1.025	0.929
	TYR411	0.868667	0.847	0.872	0.887	0.923	0.919	0.968	0.882
	SER412	0.977667	0.931	1.02	0.982	1.02767	1.019	1.084	0.98
	ASP413	0.962	0.899	0.977	1.01	1.04667	1.071	1.089	0.98
	ARG414	0.868333	0.841	0.841	0.923	0.939667	0.943	1	0.876
	GLN415	0.904667	0.878	0.919	0.917	0.956667	0.944	1.018	0.908
	GLY416	0.94	0.898	1.025	0.897	1.024	1.016	1.071	0.985
	LYS417	0.952	0.975	0.995	0.886	1.03533	1.005	1.121	0.98
	THR418	0.843	0.825	0.837	0.867	0.922667	0.857	1.012	0.899
	PRO419	0.894667	0.845	0.955	0.884	0.937	0.862	1.04	0.909
	LEU420	0.877667	0.837	0.96	0.836	0.876333	0.738	1.019	0.872
	THR421	0.911	0.882	0.985	0.866	0.902667	0.736	1.087	0.885
	LEU422	0.869333	0.828	0.927	0.853	0.89	0.732	1.064	0.874
	VAL423	0.854333	0.81	0.885	0.868	0.859667	0.751	0.991	0.837
	ASP424	0.876667	0.82	0.899	0.911	0.875667	0.747	1.037	0.843
	ILE425	0.878333	0.813	0.917	0.905	0.896	0.731	1.103	0.854
	CYS426	0.860667	0.799	0.876	0.907	0.850333	0.732	1.02	0.799
	PHE427	0.889	0.835	0.86	0.972	0.858	0.785	0.995	0.794
	TRP428	0.903667	0.83	0.88	1.001	0.891667	0.798	1.051	0.826
	SER429	0.871	0.798	0.897	0.918	0.874333	0.778	1.058	0.787
	THR430	0.886333	0.835	0.881	0.943	0.873333	0.83	1.028	0.762
	VAL431	0.937333	0.877	0.883	1.052	0.922333	0.906	1.049	0.812
	PHE432	0.908667	0.831	0.884	1.011	0.912667	0.926	1.049	0.763
	PHE433	0.819667	0.776	0.832	0.851	0.867333	0.906	0.957	0.739
	THR434	0.837667	0.808	0.831	0.874	0.916667	1.007	0.969	0.774
	ALA435	0.886333	0.822	0.887	0.95	0.987667	1.101	1.03	0.832
	SER436	0.855333	0.796	0.905	0.865	0.987667	1.139	0.996	0.828
	LEU437	0.784333	0.757	0.845	0.751	0.935	1.149	0.869	0.787
	PHE438	0.822333	0.79	0.84	0.837	1.003	1.252	0.986	0.771
	LEU439	0.886667	0.852	0.838	0.97	1.12	1.41	1.147	0.803
	HIS440	0.852	0.87	0.779	0.907	1.17433	1.663	1.03	0.83
	LEU441	0.872	0.925	0.79	0.901	1.148	1.619	0.967	0.858
	VAL442	1.006	1.028	0.896	1.094	1.22133	1.532	1.23	0.902
	GLY443	0.936667	0.995	0.836	0.979	1.10333	1.045	1.339	0.926
	ILE444	1.01033	1.053	0.977	1.001	1.20533	1.132	1.429	1.055
	PRO445	1.16167	1.18	1.185	1.12	1.38567	1.201	1.726	1.23
	THR446	1.21233	1.203	1.259	1.175	1.399	1.284	1.622	1.291
	HIS447	1.38067	1.243	1.494	1.405	1.574	1.369	1.9	1.453
	ARG448	1.64433	1.335	1.895	1.703	1.809	1.605	2.182	1.64
	HIS449	1.91867	1.508	2.226	2.022	2.03033	1.815	2.493	1.783
	ILE450	2.236	1.725	2.608	2.375	2.47	2.364	2.954	2.092
	ARG451	2.367	1.865	2.71	2.526	2.80467	2.859	3.349	2.206
	GLY452	2.70433	2.192	3.064	2.857	3.18333	3.177	3.781	2.592
	GLU453	2.56333	2.012	2.925	2.753	3.01633	2.7	3.864	2.485
	ALA454	2.43933	1.928	2.745	2.645	2.745	2.48	3.344	2.411
	CYS455	2.13633	1.711	2.395	2.303	2.30967	2.052	2.77	2.107
	PRO456	2.269	1.836	2.542	2.429	2.57733	2.198	3.217	2.317
	LEU457	2.416	2.136	2.611	2.501	2.51067	2.271	2.871	2.39
	PRO458	2.28167	2.072	2.339	2.434	2.59367	2.378	2.772	2.631
	HIS459	2.08233	1.717	2.185	2.345	2.402	2.16	2.404	2.642
	ARG460	1.83067	1.511	1.961	2.02	2.19133	2.025	2.148	2.401
	LEU461	1.99033	1.566	2.209	2.196	2.289	2.221	2.276	2.37
	ASN462	2.049	1.548	2.329	2.27	2.41467	2.565	2.285	2.394
	SER463	2.145	1.545	2.494	2.396	2.37433	2.701	2.187	2.235
	LEU464	2.442	1.74	2.811	2.775	2.652	3.059	2.525	2.372
	GLY465	2.351	1.749	2.712	2.592	2.483	2.637	2.487	2.325
	GLY466	2.495	1.873	2.944	2.668	2.78067	2.786	2.673	2.883
	CYS467	2.616	1.976	3.27	2.602	2.92933	2.7	2.822	3.266
	ARG468	2.76067	2.126	3.252	2.904	3.24967	3.206	2.961	3.582
	CYS469	2.82667	2.185	3.297	2.998	3.39467	3.172	3.209	3.803
	GLY470	2.979	2.32	3.447	3.17	3.419	3.232	3.236	3.789
	LYS471	2.93033	2.243	3.372	3.176	3.35167	3.124	3.358	3.573
	TYR472	2.73167	2.053	3.201	2.941	3.18533	2.864	3.514	3.178
	PRO473	2.896	2.216	3.286	3.186	3.53	3.187	3.961	3.442
	ASN474	2.75433	2.033	3.168	3.062	3.528	3.326	4.03	3.228
	LEU475	2.97167	2.165	3.336	3.414	3.44067	3.627	3.614	3.081
	LYS476	2.818	2.033	3.173	3.248	3.223	3.624	3.432	2.613
	LYS477	2.739	2.03	3.088	3.099	2.864	3.301	2.962	2.329
	PRO478	2.69433	1.944	2.974	3.165	2.60967	2.99	2.781	2.058
	THR479	2.157	1.62	2.482	2.369	2.236	2.346	2.471	1.891
	VAL480	1.869	1.474	2.132	2.001	2.16167	2.071	2.707	1.707
	TRP481	1.54567	1.296	1.674	1.667	1.87	1.604	2.492	1.514
	ARG482	1.557	1.328	1.593	1.75	1.74533	1.447	2.36	1.429
	ARG483	1.54833	1.352	1.454	1.839	1.652	1.448	2.094	1.414
	GLY484	1.97567	1.576	2.016	2.335	1.973	1.944	2.256	1.719
	HIS485	2.132	1.8	2.393	2.203	2.37033	2.486	2.531	2.094
	GLY2	2.37633	2.201	1.434	3.494	2.43133	1.826	2.524	2.944
	GLN3	1.41467	1.66	1.051	1.533	1.70133	1.276	2.088	1.74
	PHE4	1.184	1.484	1.027	1.041	1.49533	1.083	2.004	1.399
	ILE5	1.30833	1.723	1.089	1.113	1.54733	1.179	1.998	1.465
	SER6	1.25233	1.65	1.007	1.1	1.31267	1.11	1.365	1.463
	PHE7	1.03267	1.335	0.897	0.866	1.162	0.997	1.249	1.24
	MET8	1.10233	1.496	0.898	0.913	1.22633	1.047	1.398	1.234
	GLN9	1.21133	1.705	0.943	0.986	1.27167	1.019	1.388	1.408
	GLU10	1.129	1.548	0.936	0.903	1.20667	0.999	1.284	1.337
	ILE11	1.16133	1.496	1.028	0.96	1.289	1.123	1.364	1.38
	PRO12	1.19067	1.577	0.941	1.054	1.298	1.125	1.353	1.416
	THR13	1.176	1.541	0.826	1.161	1.36233	1.104	1.361	1.622
	PHE14	1.08067	1.373	0.874	0.995	1.30633	1.074	1.357	1.488
	LEU15	1.065	1.303	0.884	1.008	1.284	1.184	1.289	1.379
	GLN16	1.19733	1.41	0.945	1.237	1.44167	1.233	1.455	1.637
	GLU17	1.08067	1.294	0.98	0.968	1.269	1.09	1.303	1.414
	ALA18	1.09867	1.278	0.955	1.063	1.269	1.086	1.304	1.417
	LEU19	0.963	1.113	0.922	0.854	1.12033	0.918	1.275	1.168
	ASN20	0.883333	1.028	0.865	0.757	1.05633	0.885	1.176	1.108
	ILE21	0.962	1.106	0.911	0.869	1.103	0.943	1.179	1.187
	ALA22	0.95	1.091	0.908	0.851	1.081	0.928	1.208	1.107
	LEU23	0.837	0.968	0.84	0.703	1.001	0.841	1.142	1.02
	VAL24	0.879	0.998	0.85	0.789	1.05933	0.87	1.207	1.101
	ALA25	0.958	1.082	0.906	0.886	1.11633	0.955	1.278	1.116
	VAL26	0.909667	1.027	0.9	0.802	1.05333	0.904	1.222	1.034
	SER27	0.827	0.936	0.845	0.7	1.003	0.841	1.168	1
	LEU28	0.889	1.015	0.865	0.787	1.05767	0.901	1.163	1.109
	ILE29	0.886	1.017	0.827	0.814	1.038	0.911	1.15	1.053
	ALA30	0.799	0.9	0.772	0.725	0.955667	0.848	1.077	0.942
	ILE31	0.846667	0.976	0.799	0.765	1.042	0.899	1.109	1.118
	ILE32	0.923667	1.096	0.832	0.843	1.17133	0.996	1.223	1.295
	ALA33	0.869	1.006	0.801	0.8	1.07667	0.939	1.137	1.154
	GLY34	0.854667	0.971	0.793	0.8	0.982	0.916	1	1.03
	VAL35	0.938333	1.15	0.831	0.834	1.14367	0.99	1.129	1.312
	VAL36	0.931667	1.145	0.808	0.842	1.21633	1.034	1.179	1.436
	ASN37	0.863667	1.007	0.767	0.817	1.04033	0.983	1.053	1.085
	LEU38	0.963	1.147	0.853	0.889	1.06633	1.029	1.089	1.081
	TYR39	1.02633	1.299	0.882	0.898	1.182	1.087	1.159	1.3
	LYS40	0.981	1.212	0.836	0.895	1.159	1.079	1.136	1.262
	SER41	0.953	1.141	0.827	0.891	1.056	1.077	1.023	1.068
	GLY42	1.09233	1.396	0.929	0.952	1.157	1.156	1.128	1.187
	LEU43	1.10267	1.43	0.936	0.942	1.16733	1.165	1.163	1.174
	PHE44	1.27267	1.613	1.084	1.121	1.334	1.267	1.326	1.409
	GLN45	1.34133	1.761	1.11	1.153	1.34733	1.338	1.339	1.365
	PHE46	1.316	1.767	1.022	1.159	1.30367	1.312	1.305	1.294
	PHE47	1.504	1.873	1.176	1.463	1.49467	1.479	1.503	1.502
	VAL48	1.643	1.967	1.388	1.574	1.61133	1.645	1.669	1.52
	PHE49	1.62667	2.05	1.329	1.501	1.53333	1.613	1.584	1.403
	LEU50	1.72733	2.109	1.339	1.734	1.67567	1.726	1.745	1.556
	ALA51	1.98167	2.148	1.79	2.007	1.89633	1.936	2.012	1.741
	LEU52	2.05467	2.177	1.928	2.059	1.921	1.924	2.055	1.784
	ALA53	2.06067	2.317	1.771	2.094	2.049	1.999	2.028	2.12
	GLY54	2.71133	3.07	2.929	2.135	2.549	2.535	2.243	2.869
	ARG55	2.59767	3.02	2.557	2.216	2.48233	2.665	2.32	2.462
	SER56	2.88233	3.434	2.647	2.566	3.00233	3.202	2.411	3.394
	CYS57	2.661	2.98	2.449	2.554	2.957	3.024	2.536	3.311
	GLU60	2.00933	2.357	1.978	1.693	1.67767	1.587	1.725	1.721
	ALA61	1.45467	1.334	1.666	1.364	1.21567	1.158	1.317	1.172
	PHE62	1.382	1.3	1.5	1.346	1.153	1.106	1.26	1.093
	LYS63	1.38867	1.359	1.431	1.376	1.15133	1.113	1.223	1.118
	ILE64	1.31933	1.308	1.313	1.337	1.12667	1.104	1.156	1.12
	GLY65	1.604	1.611	1.558	1.643	1.28233	1.264	1.314	1.269
	LEU66	1.704	1.668	1.652	1.792	1.23233	1.089	1.31	1.298
	HIS67	1.603	1.608	1.457	1.744	1.34233	1.04	1.803	1.184
	THR68	1.22533	1.175	1.239	1.262	1.05733	0.962	1.138	1.072
	GLU69	1.17367	1.127	1.217	1.177	0.988667	0.873	1.072	1.021
	PHE70	1.091	1.011	1.193	1.069	0.907333	0.849	0.971	0.902
	GLN71	1.06333	0.978	1.18	1.032	0.889	0.83	0.974	0.863
	THR72	0.985667	0.905	1.097	0.955	0.862	0.797	0.939	0.85
	VAL73	0.982	0.862	1.125	0.959	0.902	0.889	0.997	0.82
	SER74	0.955	0.801	1.188	0.876	0.912667	0.869	1.07	0.799
	PHE75	0.969667	0.817	1.19	0.902	0.986	0.938	1.179	0.841
	SER76	0.978	0.837	1.129	0.968	1.10733	1.142	1.257	0.923
	MET77	0.960667	0.802	1.079	1.001	1.25867	1.42	1.212	1.144
	VAL78	1.10767	1.01	1.126	1.187	1.39333	1.445	1.517	1.218
	GLY79	1.09733	0.996	1.074	1.222	1.41667	1.483	1.541	1.226
	LEU80	0.998	0.825	1.016	1.153	1.46933	1.516	1.561	1.331
	PHE81	1.02033	0.875	0.998	1.188	1.52367	1.31	1.798	1.463
	SER82	1.26633	1.06	1.079	1.66	1.851	1.655	2.304	1.594
	ASN83	1.36533	1.061	1.106	1.929	1.825	1.967	1.824	1.684
	ASN84	1.173	0.967	1.027	1.525	1.81	1.674	2.145	1.611
	PRO85	1.334	1.22	1.137	1.645	2.01067	1.894	2.325	1.813
	HIS86	1.24367	1.028	1.075	1.628	1.565	1.424	1.794	1.477
	ASP87	1.224	1.072	1.2	1.4	1.41433	1.28	1.627	1.336
	LEU88	1.03167	0.882	1.02	1.193	1.24667	1.135	1.434	1.171
	PRO89	0.916	0.842	0.934	0.972	1.05733	1.011	1.144	1.017
	LEU90	0.893	0.858	0.946	0.875	1.005	0.918	1.197	0.9
	LEU91	0.873	0.878	0.887	0.854	0.941667	0.823	1.144	0.858
	CYS92	0.996333	1.034	1.055	0.9	1.10033	0.914	1.428	0.959
	THR93	1.09033	1.127	1.132	1.012	1.18	1.003	1.425	1.112
	LEU94	1.33733	1.375	1.328	1.309	1.404	1.162	1.719	1.331
	ASN95	1.76	1.815	1.793	1.672	1.87633	1.195	2.231	2.203
	LYS96	1.752	1.876	1.699	1.681	1.74533	1.128	2.241	1.867
	SER97	1.601	1.777	1.52	1.506	1.633	1.077	2.15	1.672
	HIS98	1.24033	1.372	1.197	1.152	1.32533	1.025	1.726	1.225
	LEU99	1.03	1.131	0.97	0.989	1.04833	0.853	1.325	0.967
	TYR100	1.00767	1.08	0.956	0.987	1.03667	0.88	1.309	0.921
	ILE101	0.934	0.962	0.892	0.948	0.971667	0.835	1.184	0.896
	LYS102	0.994	0.978	0.942	1.062	1.044	0.931	1.251	0.95
	GLY103	1.059	0.991	0.988	1.198	1.141	1.064	1.301	1.058
	GLY104	1.53167	1.329	1.561	1.705	1.57233	1.519	1.718	1.48
	ASN105	1.486	1.389	1.439	1.63	1.51233	1.393	1.739	1.405
	ALA106	1.186	1.22	1.097	1.241	1.202	1.106	1.414	1.086
	SER107	1.10833	1.146	1.029	1.15	1.113	0.987	1.349	1.003
	PHE108	1.096	1.161	0.991	1.136	1.08867	0.942	1.333	0.991
	LYS109	1.10333	1.199	1.013	1.098	1.09233	0.934	1.335	1.008
	ILE110	1.05933	1.147	0.959	1.072	1.02667	0.84	1.261	0.979
	SER111	1.16233	1.208	1.036	1.243	1.16433	0.926	1.545	1.022
	PHE112	1.19467	1.251	1.046	1.287	1.181	0.988	1.521	1.034
	ASP113	1.42667	1.515	1.205	1.56	1.42533	1.22	1.8	1.256
	ASP114	1.54467	1.707	1.297	1.63	1.56367	1.323	1.99	1.378
	ILE115	1.633	1.781	1.394	1.724	1.62233	1.34	2.062	1.465
	ALA116	1.45633	1.525	1.227	1.617	1.44	1.194	1.766	1.36
	VAL117	1.49867	1.576	1.233	1.687	1.449	1.214	1.774	1.359
	LEU118	1.365	1.376	1.11	1.609	1.324	1.138	1.541	1.293
	LEU119	1.54433	1.467	1.279	1.887	1.56733	1.373	1.794	1.535
	PRO120	1.608	1.475	1.397	1.952	1.62733	1.51	1.781	1.591
	GLU121	2.09733	2.025	1.661	2.606	2.13667	1.819	2.234	2.357
	TYR122	1.806	1.66	1.514	2.244	1.78867	1.74	1.918	1.708
	ASP123	1.47833	1.417	1.211	1.807	1.41567	1.295	1.534	1.418
	VAL124	1.34433	1.331	1.128	1.574	1.296	1.216	1.357	1.315
	ILE125	1.15667	1.149	0.999	1.322	1.169	1.076	1.139	1.292
	ILE126	1.04733	1.007	0.902	1.233	1.09867	1.011	1.051	1.234
	GLN127	1.09033	1.116	1.025	1.13	1.15533	1.116	1.145	1.205
	HIS128	1.07467	1.102	0.993	1.129	1.08167	1.064	1.045	1.136
	PRO129	1.13167	1.117	1.062	1.216	1.08867	1.142	1.072	1.052
	ALA130	1.30033	1.272	1.186	1.443	1.32833	1.375	1.318	1.292
	ASP131	1.21733	1.196	1.091	1.365	1.297	1.274	1.276	1.341
	MET132	1.224	1.158	1.114	1.4	1.182	1.161	1.202	1.183
	SER133	1.432	1.356	1.285	1.655	1.37333	1.381	1.445	1.294
	TRP134	1.40833	1.35	1.231	1.644	1.414	1.381	1.402	1.459
	CYS135	1.30233	1.274	1.13	1.503	1.31667	1.284	1.221	1.445
	SER136	1.533	1.495	1.22	1.884	1.43167	1.392	1.519	1.384
	LYS137	1.71467	1.757	1.469	1.918	1.69533	1.769	1.606	1.711
	SER138	1.55733	1.531	1.245	1.896	1.42833	1.348	1.526	1.411
	ASP139	1.46433	1.398	1.211	1.784	1.43067	1.374	1.534	1.384
	ASP140	1.27	1.227	1.074	1.509	1.268	1.216	1.379	1.209
	GLN141	1.13233	1.155	0.985	1.257	1.07267	1.04	1.074	1.104
	ILE142	1.12233	1.112	0.962	1.293	1.06767	1.023	1.057	1.123
	TRP143	1.042	0.994	0.894	1.238	1.04833	1.015	1.073	1.057
	LEU144	0.925333	0.902	0.836	1.038	0.962	0.91	0.998	0.978
	SER145	0.882667	0.891	0.818	0.939	0.893667	0.857	0.875	0.949
	GLN146	0.857	0.851	0.801	0.919	0.89	0.863	0.846	0.961
	TRP147	0.828667	0.772	0.785	0.929	0.891	0.859	0.869	0.945
	PHE148	0.785667	0.751	0.757	0.849	0.833667	0.767	0.844	0.89
	MET149	0.78	0.768	0.739	0.833	0.818333	0.762	0.801	0.892
	ASN150	0.781667	0.722	0.769	0.854	0.850333	0.834	0.813	0.904
	ALA151	0.799667	0.713	0.769	0.917	0.862333	0.821	0.871	0.895
	VAL152	0.824333	0.767	0.765	0.941	0.848	0.764	0.877	0.903
	GLY153	0.891333	0.844	0.835	0.995	0.898333	0.869	0.885	0.941
	HIS154	0.855	0.843	0.826	0.896	0.862667	0.867	0.817	0.904
	ASP155	0.920667	0.95	0.894	0.918	0.938667	0.948	0.91	0.958
	TRP156	0.977	1.008	0.93	0.993	0.963	0.95	0.983	0.956
	TYR157	1.38967	1.479	1.4	1.29	1.188	1.127	1.319	1.118
	LEU158	1.14967	1.236	1.099	1.114	1.08533	1.046	1.141	1.069
	ASP159	0.994	1.019	0.957	1.006	0.962	0.94	0.948	0.998
	PRO160	1.083	1.103	1.037	1.109	1.04967	0.977	1.076	1.096
	PRO161	1.00333	1.007	0.932	1.071	1.08867	0.974	1.175	1.117
	PHE162	0.999	0.992	0.9	1.105	1.06967	0.914	1.032	1.263
	LEU163	1.09233	1.077	0.941	1.259	1.03867	0.917	1.07	1.129
	CYS164	1.19733	1.185	0.976	1.431	1.09133	0.962	1.182	1.13
	ARG165	1.449	1.503	1.12	1.724	1.333	1.108	1.58	1.311
	ASN166	1.56	1.618	1.202	1.86	1.498	1.375	1.693	1.426
	ARG167	1.776	1.758	1.385	2.185	1.71433	1.567	2.031	1.545
	THR168	2.04933	1.999	1.571	2.578	2.00533	1.851	2.371	1.794
	LYS169	2.025	1.954	1.565	2.556	2.01833	1.843	2.455	1.757
	THR170	2.34833	2.497	1.949	2.599	2.426	2.38	2.939	1.959
	GLU171	2.143	2.293	1.698	2.438	2.206	2.149	2.623	1.846
	GLY172	1.83533	2.02	1.608	1.878	1.99767	2.192	2.054	1.747
	PHE173	1.485	1.629	1.334	1.492	1.614	1.745	1.597	1.5
	ILE174	1.211	1.3	1.045	1.288	1.18867	1.059	1.362	1.145
	PHE175	1.07433	1.088	0.923	1.212	1.021	0.887	1.141	1.035
	GLN176	1.06867	1.082	0.913	1.211	1.01933	0.853	1.163	1.042
	VAL177	1.00867	1.025	0.879	1.122	0.983667	0.847	1.12	0.984
	ASN178	1.14667	1.192	1.018	1.23	1.09133	0.964	1.282	1.028
	THR179	1.10367	1.192	0.957	1.162	1.11033	0.968	1.375	0.988
	SER180	1.31033	1.421	1.111	1.399	1.29667	1.153	1.629	1.108
	LYS181	1.47433	1.587	1.316	1.52	1.42733	1.338	1.738	1.206
	THR182	1.63867	1.663	1.534	1.719	1.65567	1.554	2.023	1.39
	GLY183	1.829	1.754	1.817	1.916	1.88467	1.805	2.218	1.631
	ILE184	1.821	1.706	1.832	1.925	1.891	1.84	2.119	1.714
	ASN185	1.37567	1.378	1.315	1.434	1.38667	1.409	1.518	1.233
	GLU186	1.42433	1.47	1.341	1.462	1.445	1.388	1.689	1.258
	ASN187	1.33567	1.426	1.219	1.362	1.401	1.344	1.603	1.256
	TYR188	1.11033	1.191	1.021	1.119	1.151	1.1	1.29	1.063
	ALA189	1.06033	1.116	0.964	1.101	1.10033	1.005	1.304	0.992
	LYS190	1.044	1.098	0.928	1.106	1.13133	1.016	1.369	1.009
	LYS191	0.948333	1.021	0.84	0.984	1.01367	0.92	1.187	0.934
	PHE192	0.88	0.951	0.771	0.918	0.879667	0.766	1.041	0.832
	LYS193	0.934333	0.999	0.835	0.969	0.922	0.781	1.14	0.845
	THR194	0.909	0.962	0.815	0.95	0.929333	0.796	1.126	0.866
	GLY195	0.833	0.87	0.773	0.856	0.842	0.759	0.955	0.812
	MET196	0.816333	0.875	0.753	0.821	0.782333	0.663	0.94	0.744
	HIS197	0.873333	0.929	0.826	0.865	0.833	0.701	1.023	0.775
	HIS198	0.846333	0.818	0.879	0.842	0.884	0.8	0.993	0.859
	LEU199	0.786333	0.731	0.832	0.796	0.845	0.77	0.931	0.834
	TYR200	0.814333	0.819	0.827	0.797	0.801333	0.683	0.959	0.762
	ARG201	0.876667	0.915	0.9	0.815	0.834333	0.712	0.999	0.792
	GLU202	0.997333	1.061	0.982	0.949	0.940333	0.791	1.167	0.863
	TYR203	0.976	1.05	0.926	0.952	0.928333	0.777	1.176	0.832
	PRO204	1.22733	1.294	1.167	1.221	1.17933	1.04	1.489	1.009
	ASP205	1.2	1.318	1.063	1.219	1.21	1.071	1.545	1.014
	SER206	1.376	1.496	1.237	1.395	1.406	1.202	1.857	1.159
	CYS207	1.42967	1.622	1.232	1.435	1.36767	1.201	1.735	1.167
	LEU208	1.68833	1.785	1.536	1.744	1.658	1.493	2.065	1.416
	ASP209	1.79433	1.898	1.661	1.824	1.75333	1.618	2.147	1.495
	GLY210	1.89067	1.969	1.741	1.962	1.87467	1.728	2.303	1.593
	LYS211	1.74333	1.842	1.547	1.841	1.76133	1.576	2.213	1.495
	LEU212	1.52467	1.624	1.305	1.645	1.56033	1.357	2	1.324
	CYS213	1.318	1.43	1.091	1.433	1.32433	1.124	1.715	1.134
	LEU214	1.245	1.307	1.036	1.392	1.21867	0.981	1.56	1.115
	MET215	1.075	1.135	0.915	1.175	1.04833	0.843	1.314	0.988
	LYS216	1.13167	1.172	0.983	1.24	1.082	0.872	1.362	1.012
	ALA217	1.097	1.114	0.962	1.215	1.05267	0.846	1.323	0.989
	GLN218	1.326	1.357	1.264	1.357	1.242	1.077	1.427	1.222
	PRO219	1.367	1.422	1.32	1.359	1.28533	1.203	1.443	1.21
	THR220	1.41367	1.456	1.376	1.409	1.36833	1.263	1.581	1.261
	SER221	1.466	1.456	1.358	1.584	1.43133	1.323	1.698	1.273
	TRP222	1.33067	1.253	1.214	1.525	1.297	1.194	1.542	1.155
	PRO223	1.492	1.444	1.432	1.6	1.50867	1.362	1.798	1.366
	LEU224	1.63967	1.59	1.701	1.628	1.78	1.788	2.024	1.528
	GLN225	1.63467	1.682	1.69	1.532	1.759	1.724	1.959	1.594
	CYS226	1.34767	1.287	1.643	1.113	1.499	1.337	1.919	1.241
	PRO227	1.28067	1.238	1.574	1.03	1.52033	1.404	1.78	1.377
	LEU228	1.14467	1.066	1.411	0.957	1.369	1.306	1.545	1.256
	ASP229	0.908333	0.914	1.042	0.769	1.06533	0.928	1.287	0.981
	HIS230	0.881333	0.88	0.987	0.777	1.016	0.957	1.166	0.925
	VAL231	0.835333	0.825	0.922	0.759	0.955333	0.885	1.068	0.913
	ASN232	0.766	0.757	0.813	0.728	0.825	0.739	0.958	0.778
	THR233	0.771667	0.738	0.813	0.764	0.877333	0.821	0.981	0.83
	LEU234	0.793667	0.727	0.843	0.811	0.934667	0.913	0.987	0.904
	HIS235	0.770333	0.708	0.785	0.818	0.841667	0.773	0.917	0.835
	PHE236	0.751667	0.695	0.763	0.797	0.832333	0.798	0.894	0.805
	LEU237	0.805	0.699	0.821	0.895	0.953	0.957	1.003	0.899
	THR238	0.831	0.673	0.818	1.002	1.00733	1	1.026	0.996
	ARG239	0.784667	0.68	0.784	0.89	0.950333	0.912	0.964	0.975
	GLY240	0.877667	0.756	0.829	1.048	1.04267	1.023	1.064	1.041
	LYS241	1.22133	1	1.007	1.657	1.48	1.294	1.575	1.571
	ASN242	1.228	1.074	1.125	1.485	1.34667	1.326	1.433	1.281
	ILE243	1.063	1.009	0.987	1.193	1.22367	1.123	1.389	1.159
	GLN244	1.30033	1.253	1.024	1.624	1.317	1.229	1.393	1.329
	LEU245	1.28933	1.121	1.048	1.699	1.36167	1.256	1.426	1.403
	PRO246	1.566	1.424	1.327	1.947	1.55333	1.458	1.634	1.568
	ARG247	1.90567	1.824	1.577	2.316	1.889	1.737	2.016	1.914
	GLY269	2.95567	3.019	1.848	4	4.303	3.72	4.873	4.316
	TYR270	1.968	1.865	1.467	2.572	2.83333	2.82	2.814	2.866
	CYS271	1.38867	1.283	1.4	1.483	1.63933	1.676	1.689	1.553
	LEU272	1.32233	1.252	1.48	1.235	1.37467	1.381	1.561	1.182
	GLU273	1.335	1.294	1.492	1.219	1.381	1.433	1.547	1.163
	GLU274	1.343	1.326	1.497	1.206	1.409	1.477	1.561	1.189
	TRP275	1.18067	1.134	1.277	1.131	1.31467	1.51	1.392	1.042
	MET276	1.04533	0.937	1.174	1.025	1.12633	1.227	1.247	0.905
	LEU277	1.21533	1.169	1.488	0.989	1.1	1.114	1.29	0.896
	VAL278	1.54433	1.419	2.18	1.034	1.23167	1.177	1.496	1.022
	ALA279	2.02267	1.838	2.947	1.283	1.79033	1.736	2.262	1.373
	ALA280	2.36967	2.381	3.4	1.328	2.191	2.486	2.594	1.493
	LYS281	2.19	2.147	2.971	1.452	2.25667	2.172	2.888	1.71
	MET282	1.82867	1.716	2.479	1.291	1.74233	1.76	2.14	1.327
	LYS283	1.63433	1.672	1.986	1.245	1.63233	1.574	2.103	1.22
	CYS284	1.43933	1.398	1.596	1.324	1.407	1.45	1.542	1.229
	PHE285	1.24133	1.104	1.224	1.396	1.21833	1.295	1.203	1.157
	GLY286	1.49567	1.297	1.215	1.975	1.44733	1.423	1.444	1.475
	ASN287	1.568	1.372	1.367	1.965	1.58033	1.613	1.547	1.581
	THR288	1.53667	1.496	1.415	1.699	1.721	1.734	1.78	1.649
	ALA289	1.29833	1.236	1.164	1.495	1.33967	1.428	1.343	1.248
	VAL290	1.27567	1.156	1.129	1.542	1.19567	1.357	1.134	1.096
	ALA291	1.312	1.363	1.185	1.388	1.24367	1.318	1.226	1.187
	LYS292	1.138	1.313	1.002	1.099	1.049	1.034	1.068	1.045
	CYS293	1.08433	1.186	1.047	1.02	0.969	0.939	1.027	0.941
	ASN294	1.488	1.565	1.617	1.282	1.56833	1.304	1.386	2.015
	LEU295	1.46967	1.719	1.314	1.376	1.38733	1.295	1.516	1.351
	ASN296	1.225	1.472	1.08	1.123	1.242	1.213	1.372	1.141
	HIS297	1.28033	1.556	1.277	1.008	1.49067	1.454	1.669	1.349
	ASP298	1.42767	1.307	1.44	1.536	1.311	1.218	1.38	1.335
	SER299	1.04133	1.017	1.063	1.044	0.888333	0.841	0.952	0.872
	GLU300	0.85	0.824	0.954	0.772	0.733667	0.673	0.791	0.737
	PHE301	0.852667	0.793	0.966	0.799	0.733667	0.692	0.808	0.701
	CYS302	0.896333	0.862	0.993	0.834	0.775667	0.743	0.842	0.742
	ASP303	0.897667	0.812	1.044	0.837	0.754333	0.71	0.815	0.738
	MET304	0.895333	0.808	1.014	0.864	0.778	0.73	0.836	0.768
	LEU305	0.969333	0.869	1.08	0.959	0.871	0.816	0.964	0.833
	ARG306	0.964333	0.834	1.054	1.005	0.849333	0.832	0.919	0.797
	LEU307	0.887	0.736	0.96	0.965	0.818667	0.809	0.881	0.766
	PHE308	0.931	0.803	0.988	1.002	0.893	0.869	0.991	0.819
	ASP309	1.03633	0.916	1.056	1.137	0.979333	0.963	1.091	0.884
	TYR310	0.980333	0.861	1.007	1.073	0.954333	0.966	1.056	0.841
	ASN311	1.00933	0.922	1.039	1.067	1.01667	1.04	1.137	0.873
	LYS312	1.175	1.165	1.153	1.207	1.122	1.135	1.263	0.968
	ASN313	1.24	1.261	1.18	1.279	1.23033	1.237	1.333	1.121
	ALA314	1.225	1.284	1.207	1.184	1.295	1.366	1.42	1.099
	ILE315	1.52333	1.5	1.48	1.59	1.72967	1.678	2.017	1.494
	LYS316	2.055	2.383	1.935	1.847	2.38933	2.094	3.162	1.912
	THR317	2.11733	2.53	1.945	1.877	2.87033	2.388	4.409	1.814
	LEU318	3.60067	4.956	2.952	2.894	4.139	3.814	5.57	3.033
	GLN331	1.29633	1.243	1.363	1.283	2.48033	2.111	3.751	1.579
	THR332	1.154	1.051	1.297	1.114	1.51967	1.573	1.979	1.007
	ILE333	0.996	0.816	1.098	1.074	1.288	1.63	1.326	0.908
	ASN334	0.979	0.877	1.044	1.016	1.37967	1.836	1.402	0.901
	ALA335	1.06767	0.988	1.148	1.067	1.11333	1.417	1.017	0.906
	LEU336	0.965667	0.825	1.095	0.977	0.886333	0.936	0.901	0.822
	ILE337	0.892667	0.779	1.028	0.871	0.803333	0.806	0.837	0.767
	SER338	1.044	1.013	1.136	0.983	0.818333	0.783	0.908	0.764
	ASP339	1.166	1.246	1.184	1.068	0.919667	0.891	0.925	0.943
	ASN340	1.17467	1.278	1.133	1.113	0.886	0.794	0.966	0.898
	LEU341	1.049	1.067	1.055	1.025	0.788667	0.69	0.908	0.768
	LEU342	0.947	0.969	0.933	0.939	0.748667	0.663	0.851	0.732
	MET343	0.960333	1.048	0.932	0.901	0.785333	0.659	0.937	0.76
	LYS344	0.973	1.036	0.969	0.914	0.822333	0.684	0.965	0.818
	ASN345	0.876667	0.903	0.88	0.847	0.765667	0.633	0.891	0.773
	LYS346	0.874333	0.922	0.873	0.828	0.773333	0.62	0.962	0.738
	ILE347	1.02467	1.072	0.976	1.026	0.86	0.675	1.075	0.83
	ARG348	1.02167	1.056	1.021	0.988	0.857	0.675	1.03	0.866
	GLU349	0.949333	0.979	0.952	0.917	0.824333	0.674	0.978	0.821
	LEU350	1.067	1.098	1.015	1.088	0.929333	0.775	1.111	0.902
	MET351	1.183	1.2	1.152	1.197	1.02533	0.894	1.181	1.001
	SER352	1.17633	1.169	1.212	1.148	1.063	0.947	1.174	1.068
	VAL353	1.17667	1.185	1.285	1.06	1.07733	0.914	1.222	1.096
	PRO354	1.08733	1.115	1.2	0.947	0.970667	0.817	1.115	0.98
	TYR355	0.921667	0.922	1.016	0.827	0.819333	0.683	0.931	0.844
	CYS356	0.819667	0.792	0.933	0.734	0.753333	0.649	0.839	0.772
	ASN357	0.814	0.777	0.949	0.716	0.851667	0.723	1.001	0.831
	TYR358	0.806333	0.758	0.938	0.723	0.768	0.686	0.869	0.749
	THR359	0.854667	0.717	1.077	0.77	0.879667	0.725	1.125	0.789
	LYS360	0.846667	0.732	1.036	0.772	0.794667	0.716	0.928	0.74
	PHE361	0.853	0.76	1.01	0.789	0.751667	0.691	0.845	0.719
	TRP362	0.911333	0.835	1.033	0.866	0.769667	0.72	0.846	0.743
	TYR363	0.946	0.906	0.987	0.945	0.797667	0.739	0.841	0.813
	VAL364	1.02033	0.986	1.038	1.037	0.889333	0.8	0.937	0.931
	ASN365	1.14667	1.093	1.146	1.201	0.962	0.849	1.028	1.009
	HIS366	1.25333	1.224	1.237	1.299	1.07167	0.891	1.234	1.09
	THR367	1.53967	1.433	1.508	1.678	1.27833	0.987	1.584	1.264
	LEU368	1.73967	1.611	1.684	1.924	1.40633	1.009	1.826	1.384
	SER369	1.76533	1.675	1.735	1.886	1.37067	1.153	1.517	1.442
	GLY370	1.616	1.468	1.533	1.847	1.235	1.088	1.367	1.25
	GLN371	1.38067	1.265	1.289	1.588	1.15933	1.096	1.211	1.171
	HIS372	1.20333	1.13	1.097	1.383	1.041	1.013	1.038	1.072
	SER373	1.115	1.09	0.984	1.271	0.931	0.823	0.983	0.987
	LEU374	1.044	1.052	0.947	1.133	0.88	0.78	0.967	0.893
	PRO375	0.898	0.859	0.935	0.9	0.774	0.725	0.837	0.76
	ARG376	0.858333	0.836	0.887	0.852	0.730333	0.687	0.761	0.743
	CYS377	0.829	0.776	0.946	0.765	0.715	0.654	0.774	0.717
	TRP378	0.872667	0.797	1.036	0.785	0.761	0.691	0.843	0.749
	LEU379	0.886	0.848	1.012	0.798	0.794	0.714	0.853	0.815
	ILE380	0.955333	0.966	1.086	0.814	0.892667	0.764	1.039	0.875
	LYS381	1.37167	1.485	1.583	1.047	1.28467	1.02	1.637	1.197
	ASN382	1.72933	1.873	2.058	1.257	1.592	1.306	1.971	1.499
	ASN383	1.54967	1.668	1.802	1.179	1.431	1.261	1.664	1.368
	SER384	1.30467	1.334	1.536	1.044	1.17967	1.034	1.33	1.175
	TYR385	1.12433	1.087	1.38	0.906	0.991667	0.86	1.158	0.957
	LEU386	1.134	1.037	1.405	0.96	0.991333	0.866	1.15	0.958
	ASN387	1.29433	1.154	1.651	1.078	1.07967	0.985	1.262	0.992
	ILE388	1.30267	1.162	1.621	1.125	1.07233	1.007	1.207	1.003
	SER389	1.47767	1.294	1.857	1.282	1.212	1.175	1.324	1.137
	ASP390	1.38233	1.216	1.72	1.211	1.16167	1.1	1.269	1.116
	PHE391	1.312	1.14	1.618	1.178	1.07567	1.022	1.143	1.062
	ARG392	1.471	1.263	1.696	1.454	1.178	1.155	1.228	1.151
	ASN393	1.54633	1.361	1.682	1.596	1.26433	1.232	1.285	1.276
	ASP394	1.228	1.153	1.261	1.27	1.04733	1.01	1.064	1.068
	TRP395	1.11933	1.066	1.156	1.136	0.945333	0.922	0.964	0.95
	ILE396	1.276	1.228	1.236	1.364	1.10167	1.064	1.109	1.132
	LEU397	1.24667	1.275	1.112	1.353	1.10533	1.053	1.117	1.146
	GLU398	1.071	1.09	0.988	1.135	0.928	0.917	0.92	0.947
	SER399	1.114	1.091	1.033	1.218	0.981667	0.929	0.978	1.038
	ASP400	1.22367	1.212	1.042	1.417	1.09467	1.026	1.108	1.15
	PHE401	1.13733	1.122	0.981	1.309	1.031	0.972	1.072	1.049
	LEU402	1.07067	1.048	0.967	1.197	0.971333	0.884	1.009	1.021
	ILE403	1.16433	1.114	0.988	1.391	1.03233	0.925	1.056	1.116
	SER404	1.159	1.092	0.992	1.393	1.046	0.927	1.108	1.103
	GLU405	1.13767	1.06	0.995	1.358	1.07433	0.952	1.152	1.119
	MET406	1.15267	1.065	1.03	1.363	1.044	0.951	1.056	1.125
	LEU407	1.104	1.013	0.982	1.317	0.999667	0.872	1.045	1.082
	SER408	1.131	1.065	1.033	1.295	1.05567	0.909	1.169	1.089
	LYS409	1.18067	1.117	1.076	1.349	1.114	0.995	1.207	1.14
	GLU410	1.09833	1.004	0.988	1.303	1.02067	0.928	1.062	1.072
	TYR411	1.04467	0.977	0.961	1.196	0.943333	0.856	0.991	0.983
	SER412	1.15267	1.095	1.064	1.299	1.045	0.973	1.086	1.076
	ASP413	1.17067	1.093	1.042	1.377	1.06567	1.019	1.091	1.087
	ARG414	1.079	1	0.952	1.285	0.952333	0.917	0.966	0.974
	GLN415	1.09433	1.046	0.974	1.263	0.948333	0.926	0.963	0.956
	GLY416	1.14	1.092	0.986	1.342	1.01767	0.989	1.041	1.023
	LYS417	1.12867	1.074	1	1.312	1.01833	0.984	1.03	1.041
	THR418	1.026	0.997	0.911	1.17	0.923667	0.899	0.941	0.931
	PRO419	1.04167	1.038	0.905	1.182	0.952	0.929	0.984	0.943
	LEU420	0.944333	1.013	0.754	1.066	1.018	0.991	0.951	1.112
	THR421	0.977667	1.02	0.791	1.122	1.03	0.964	0.98	1.146
	LEU422	0.974667	0.983	0.812	1.129	1.08867	1.011	1.027	1.228
	VAL423	0.906667	0.951	0.766	1.003	1.04	0.982	1.02	1.118
	ASP424	0.893333	0.962	0.72	0.998	0.984	0.901	0.991	1.06
	ILE425	0.954333	1.003	0.774	1.086	1.034	0.941	1.012	1.149
	CYS426	0.944333	1	0.828	1.005	1.06833	0.98	1.071	1.154
	PHE427	0.878667	0.983	0.727	0.926	1.03167	0.892	1.052	1.151
	TRP428	0.884333	1.021	0.672	0.96	0.984333	0.824	0.952	1.177
	SER429	0.924	1.013	0.748	1.011	0.976667	0.865	0.932	1.133
	THR430	0.893667	1.009	0.735	0.937	1.00467	0.899	1.026	1.089
	VAL431	0.895667	1.026	0.729	0.932	1.03933	0.853	1.035	1.23
	PHE432	0.93	1.032	0.749	1.009	0.992	0.816	0.926	1.234
	PHE433	0.884667	0.944	0.749	0.961	0.915667	0.805	0.83	1.112
	THR434	0.873667	0.942	0.773	0.906	1.00333	0.871	0.888	1.251
	ALA435	0.919	1.008	0.786	0.963	1.06367	0.847	0.941	1.403
	SER436	0.954333	0.994	0.809	1.06	1.02533	0.861	0.871	1.344
	LEU437	0.895667	0.934	0.82	0.933	1.01467	0.997	0.812	1.235
	PHE438	0.849667	0.917	0.8	0.832	0.975667	1.04	0.827	1.06
	LEU439	0.924333	0.953	0.832	0.988	0.94	0.97	0.808	1.042
	HIS440	0.939333	0.934	0.899	0.985	0.964	1.008	0.74	1.144
	LEU441	0.910333	0.91	0.912	0.909	1.02233	1.158	0.772	1.137
	VAL442	1.029	1.002	1.011	1.074	1.17067	1.547	0.887	1.078
	GLY443	1.07333	0.975	1.075	1.17	0.980333	1.046	0.993	0.902
	ILE444	1.21333	1.118	1.126	1.396	1.10033	1.029	1.259	1.013
	PRO445	1.38467	1.219	1.23	1.705	1.41433	1.232	1.753	1.258
	THR446	1.451	1.307	1.222	1.824	1.35567	1.233	1.549	1.285
	HIS447	1.67667	1.476	1.345	2.209	1.57633	1.25	2.012	1.467
	ARG448	1.92567	1.662	1.556	2.559	1.903	1.4	2.654	1.655
	HIS449	2.08167	1.757	1.721	2.767	2.19533	1.499	3.158	1.929
	ILE450	2.40133	1.998	2.04	3.166	2.66	1.834	3.888	2.258
	ARG451	2.52967	2.094	2.267	3.228	3.06933	2.09	4.423	2.695
	GLY452	2.86767	2.422	2.647	3.534	3.584	2.641	4.895	3.216
	GLU453	2.74067	2.242	2.482	3.498	3.26033	2.339	4.492	2.95
	ALA454	2.64467	2.171	2.369	3.394	3.03	2.121	4.081	2.888
	CYS455	2.30633	1.929	1.994	2.996	2.51733	1.74	3.377	2.435
	PRO456	2.527	2.128	2.165	3.288	2.67633	1.825	3.496	2.708
	LEU457	2.79	2.357	2.688	3.325	2.912	2.205	3.513	3.018
	PRO458	2.91233	2.384	2.931	3.422	3.019	2.371	3.528	3.158
	HIS459	2.55367	2.277	2.207	3.177	2.638	2.138	3.284	2.492
	ARG460	2.31933	2.069	1.946	2.943	2.43333	2.008	3.096	2.196
	LEU461	2.46033	2.163	2.06	3.158	2.59633	2.183	3.454	2.152
	ASN462	2.62	2.345	2.123	3.392	2.732	2.55	3.568	2.078
	SER463	2.696	2.431	2.214	3.443	2.94167	2.957	3.796	2.072
	LEU464	3.056	2.705	2.541	3.922	3.34067	3.291	4.395	2.336
	GLY465	2.81367	2.443	2.359	3.639	3.11233	2.745	4.247	2.345
	GLY466	3.03833	2.7	2.514	3.901	3.23033	2.833	4.344	2.514
	CYS467	3.132	2.818	2.415	4.163	3.02933	2.695	3.984	2.409
	ARG468	3.665	3.315	2.659	5.021	3.32033	3.156	4.105	2.7
	CYS469	3.65167	3.331	2.764	4.86	3.34767	3.067	4.18	2.796
	GLY470	4.252	3.781	3.297	5.678	4.062	3.878	4.829	3.479
	LYS471	3.92933	3.448	3.205	5.135	3.99	3.84	4.87	3.26
	TYR472	3.35733	3.005	2.826	4.241	3.51633	3.207	4.537	2.805
	PRO473	3.72167	3.281	2.973	4.911	3.80833	3.622	4.857	2.946
	ASN474	3.64433	3.174	2.886	4.873	3.69267	3.643	4.699	2.736
	LEU475	3.761	3.203	3.188	4.892	3.99733	3.978	5.021	2.993
	LYS476	3.58533	3.062	3.265	4.429	4.042	3.765	4.82	3.541
	LYS477	3.179	2.498	2.997	4.042	3.60333	2.92	4.67	3.22
	PRO478	2.802	2.335	2.482	3.589	3.25	2.263	4.541	2.946
	THR479	2.39333	2.027	2.015	3.138	2.62767	1.909	3.83	2.144
	VAL480	2.04767	1.715	1.748	2.68	2.38133	1.734	3.457	1.953
	TRP481	1.77333	1.547	1.504	2.269	1.95867	1.479	2.77	1.627
	ARG482	1.60633	1.394	1.413	2.012	1.82467	1.324	2.546	1.604
	ARG483	1.46633	1.284	1.342	1.773	1.58167	1.273	2.004	1.468
	GLY484	1.63533	1.474	1.481	1.951	1.67867	1.435	1.943	1.658
	HIS485	1.98267	1.797	1.854	2.297	2.175	1.757	2.652	2.116
	GLY2	2.62667	1.911	3.146	2.823	2.382	2.869	2.175	2.102
	GLN3	2.203	1.612	2.595	2.402	1.78833	2.015	1.723	1.627
	PHE4	2.03633	1.584	2.38	2.145	1.61133	1.853	1.59	1.391
	ILE5	1.99133	1.613	2.161	2.2	2.038	2.394	2.024	1.696
	SER6	1.707	1.483	1.955	1.683	2.00533	2.195	2.075	1.746
	PHE7	1.38567	1.225	1.553	1.379	1.429	1.414	1.594	1.279
	MET8	1.26133	1.288	1.092	1.404	1.542	1.618	1.677	1.331
	GLN9	1.16167	1.212	1.003	1.27	1.79767	1.724	2.141	1.528
	GLU10	1.19133	1.191	1.256	1.127	1.578	1.336	2.073	1.325
	ILE11	1.144	1.268	1.123	1.041	1.39433	1.35	1.72	1.113
	PRO12	1.18433	1.31	1.183	1.06	1.44967	1.481	1.656	1.212
	THR13	1.19867	1.133	1.152	1.311	1.552	1.518	1.794	1.344
	PHE14	1.039	0.932	1.086	1.099	1.341	1.326	1.584	1.113
	LEU15	1.01033	0.961	1.068	1.002	1.26767	1.408	1.313	1.082
	GLN16	1.12467	1.009	1.169	1.196	1.525	1.794	1.548	1.233
	GLU17	1.00333	0.938	1.053	1.019	1.31167	1.432	1.342	1.161
	ALA18	1.025	0.936	1.142	0.997	1.23233	1.228	1.364	1.105
	LEU19	0.918	0.871	1.042	0.841	1.049	1.036	1.158	0.953
	ASN20	0.829	0.837	0.895	0.755	1.01567	1.001	1.131	0.915
	ILE21	0.832333	0.849	0.862	0.786	1.07667	1.075	1.214	0.941
	ALA22	0.831	0.831	0.913	0.749	1.02433	0.999	1.173	0.901
	LEU23	0.814333	0.799	0.9	0.744	0.947667	0.902	1.089	0.852
	VAL24	0.817	0.846	0.847	0.758	1.03233	0.974	1.178	0.945
	ALA25	0.816667	0.848	0.806	0.796	1.05567	0.971	1.223	0.973
	VAL26	0.83	0.782	0.83	0.878	0.954333	0.884	1.104	0.875
	SER27	0.852667	0.789	0.858	0.911	0.928333	0.87	1.075	0.84
	LEU28	0.848667	0.834	0.816	0.896	1.019	0.937	1.169	0.951
	ILE29	0.824333	0.798	0.747	0.928	0.985333	0.901	1.1	0.955
	ALA30	0.798333	0.761	0.766	0.868	0.888667	0.808	1.007	0.851
	ILE31	0.852667	0.823	0.859	0.876	1.00267	0.91	1.183	0.915
	ILE32	0.820333	0.846	0.799	0.816	1.09867	0.976	1.274	1.046
	ALA33	0.774667	0.809	0.719	0.796	0.978	0.845	1.089	1
	GLY34	0.791667	0.826	0.743	0.806	0.951	0.853	1.101	0.899
	VAL35	0.884	0.926	0.865	0.861	1.165	1.008	1.432	1.055
	VAL36	0.876	0.893	0.826	0.909	1.13633	1.031	1.295	1.083
	ASN37	0.779	0.801	0.717	0.819	0.927667	0.854	1.039	0.89
	LEU38	0.891333	0.891	0.839	0.944	1.06233	0.987	1.285	0.915
	TYR39	1.00567	0.982	0.906	1.129	1.16967	1.091	1.416	1.002
	LYS40	0.972	1.009	0.844	1.063	1.03167	1.015	1.113	0.967
	SER41	0.922667	0.996	0.79	0.982	1.00267	0.979	1.126	0.903
	GLY42	1.028	1.086	0.98	1.018	1.13967	1.116	1.258	1.045
	LEU43	1.09467	1.061	1.108	1.115	1.218	1.227	1.315	1.112
	PHE44	1.218	1.135	1.275	1.244	1.363	1.353	1.47	1.266
	GLN45	1.217	1.191	1.301	1.159	1.38833	1.337	1.518	1.31
	PHE46	1.226	1.168	1.315	1.195	1.41133	1.34	1.519	1.375
	PHE47	1.377	1.222	1.471	1.438	1.595	1.569	1.637	1.579
	VAL48	1.397	1.288	1.493	1.41	1.68267	1.715	1.709	1.624
	PHE49	1.43067	1.284	1.546	1.462	1.67367	1.667	1.744	1.61
	LEU50	1.564	1.286	1.684	1.722	1.80567	1.796	1.824	1.797
	ALA51	1.713	1.407	1.848	1.884	2.03933	2.086	1.932	2.1
	LEU52	1.80167	1.538	1.923	1.944	2.06967	2.02	2.098	2.091
	ALA53	1.88433	1.511	2.018	2.124	2.10867	2.167	2.142	2.017
	GLY54	2.05033	1.79	2.264	2.097	2.60433	3.227	2.341	2.245
	ARG55	2.184	1.793	2.271	2.488	2.585	2.573	2.512	2.67
	SER56	2.08567	1.822	2.24	2.195	2.64767	2.517	2.569	2.857
	CYS57	2.269	1.851	2.254	2.702	2.73833	2.638	2.448	3.129
	GLU60	1.77567	1.755	1.859	1.713	1.682	1.856	1.713	1.477
	ALA61	1.37767	1.341	1.337	1.455	1.36633	1.483	1.485	1.131
	PHE62	1.34767	1.313	1.244	1.486	1.22433	1.156	1.403	1.114
	LYS63	1.404	1.368	1.246	1.598	1.23933	1.154	1.432	1.132
	ILE64	1.33567	1.313	1.199	1.495	1.181	1.09	1.365	1.088
	GLY65	1.61067	1.593	1.559	1.68	1.43033	1.452	1.549	1.29
	LEU66	1.63367	1.57	1.512	1.819	1.39567	1.288	1.589	1.31
	HIS67	1.71333	1.613	1.766	1.761	1.40233	1.367	1.667	1.173
	THR68	1.226	1.204	1.165	1.309	1.03733	0.919	1.249	0.944
	GLU69	1.183	1.142	1.137	1.27	0.999667	0.888	1.199	0.912
	PHE70	1.07167	1.049	1.003	1.163	0.937333	0.813	1.147	0.852
	GLN71	1.08133	1.029	1.04	1.175	0.939	0.835	1.138	0.844
	THR72	1.069	0.94	1.085	1.182	0.883	0.808	1.03	0.811
	VAL73	1.019	0.925	1.075	1.057	0.956333	0.9	1.107	0.862
	SER74	1.00567	0.894	1.055	1.068	0.971333	0.84	1.199	0.875
	PHE75	1.06033	0.93	1.126	1.125	1.018	0.817	1.35	0.887
	SER76	1.182	0.973	1.282	1.291	1.12633	0.856	1.554	0.969
	MET77	1.18067	1.05	1.31	1.182	1.14733	0.882	1.526	1.034
	VAL78	1.31133	1.102	1.46	1.372	1.32567	0.973	1.717	1.287
	GLY79	1.38	1.045	1.458	1.637	1.46733	0.968	1.886	1.548
	LEU80	1.29667	0.971	1.361	1.558	1.49433	0.959	2.052	1.472
	PHE81	1.25733	0.997	1.489	1.286	1.618	1.019	2.455	1.38
	SER82	1.43567	1.107	1.688	1.512	1.759	1.145	2.509	1.623
	ASN83	1.52467	1.15	1.738	1.686	1.645	1.18	2.045	1.71
	ASN84	1.42067	1.141	1.581	1.54	1.517	1.111	1.82	1.62
	PRO85	1.50933	1.235	1.698	1.595	1.705	1.273	1.792	2.05
	HIS86	1.35767	1.275	1.408	1.39	1.31467	1.085	1.376	1.483
	ASP87	1.332	1.172	1.471	1.353	1.29133	1.09	1.44	1.344
	LEU88	1.19333	1.094	1.192	1.294	1.13033	0.896	1.312	1.183
	PRO89	1.10267	1.046	1.026	1.236	0.895667	0.818	0.935	0.934
	LEU90	1.02567	0.891	1.031	1.155	0.825333	0.741	0.866	0.869
	LEU91	0.918	0.761	0.938	1.055	0.777667	0.717	0.844	0.772
	CYS92	1.01267	0.868	1.054	1.116	0.864333	0.809	0.966	0.818
	THR93	1.08867	0.99	1.128	1.148	1.017	0.974	1.093	0.984
	LEU94	1.419	1.442	1.403	1.412	1.23733	1.216	1.274	1.222
	ASN95	2.06533	2.689	1.475	2.032	2.07967	2.073	1.971	2.195
	LYS96	2.06133	2.47	1.346	2.368	2.143	1.821	1.858	2.75
	SER97	1.93567	2.337	1.228	2.242	1.674	1.616	1.736	1.67
	HIS98	1.27567	1.302	1.164	1.361	1.14533	1.116	1.22	1.1
	LEU99	1.02167	0.985	1.009	1.071	0.898667	0.845	1.02	0.831
	TYR100	1.01267	0.935	1.016	1.087	0.850667	0.788	0.962	0.802
	ILE101	0.973667	0.9	0.962	1.059	0.796	0.728	0.888	0.772
	LYS102	1.07367	1.019	1.063	1.139	0.85	0.787	0.946	0.817
	GLY103	1.19333	1.206	1.149	1.225	0.934333	0.88	1.032	0.891
	GLY104	1.503	1.472	1.446	1.591	1.36	1.441	1.324	1.315
	ASN105	1.52567	1.58	1.46	1.537	1.342	1.324	1.379	1.323
	ALA106	1.302	1.351	1.257	1.298	1.06767	1.016	1.169	1.018
	SER107	1.17367	1.177	1.131	1.213	0.941333	0.89	1.059	0.875
	PHE108	1.12333	1.127	1.08	1.163	0.926	0.86	1.056	0.862
	LYS109	1.10967	1.133	1.076	1.12	0.941333	0.88	1.064	0.88
	ILE110	1.06367	1.125	1.001	1.065	0.918667	0.867	1.024	0.865
	SER111	1.11233	1.129	1.067	1.141	0.998333	0.964	1.098	0.933
	PHE112	1.143	1.207	1.116	1.106	1.00767	0.983	1.092	0.948
	ASP113	1.32967	1.462	1.286	1.241	1.21833	1.197	1.338	1.12
	ASP114	1.471	1.653	1.419	1.341	1.33533	1.304	1.46	1.242
	ILE115	1.57067	1.782	1.543	1.387	1.43367	1.373	1.586	1.342
	ALA116	1.44667	1.724	1.386	1.23	1.30133	1.234	1.461	1.209
	VAL117	1.49233	1.745	1.434	1.298	1.36133	1.265	1.568	1.251
	LEU118	1.42033	1.731	1.355	1.175	1.26367	1.212	1.4	1.179
	LEU119	1.63833	1.997	1.6	1.318	1.522	1.497	1.661	1.408
	PRO120	1.78467	2.186	1.71	1.458	1.665	1.53	1.839	1.626
	GLU121	2.141	2.547	2.093	1.783	2.07667	1.947	2.277	2.006
	TYR122	2.04033	2.469	2.026	1.626	1.89033	1.748	2.165	1.758
	ASP123	1.618	1.987	1.554	1.313	1.438	1.334	1.58	1.4
	VAL124	1.51767	1.789	1.454	1.31	1.377	1.232	1.499	1.4
	ILE125	1.344	1.652	1.277	1.103	1.213	1.143	1.335	1.161
	ILE126	1.21033	1.446	1.156	1.029	1.06533	1.023	1.185	0.988
	GLN127	1.423	1.691	1.287	1.291	1.20433	1.088	1.336	1.189
	HIS128	1.289	1.545	1.159	1.163	1.156	1.085	1.28	1.103
	PRO129	1.273	1.451	1.156	1.212	1.15433	1.11	1.243	1.11
	ALA130	1.39467	1.466	1.384	1.334	1.28133	1.278	1.384	1.182
	ASP131	1.329	1.48	1.319	1.188	1.188	1.17	1.288	1.106
	MET132	1.267	1.418	1.205	1.178	1.144	1.163	1.125	1.144
	SER133	1.47867	1.562	1.485	1.389	1.34533	1.35	1.397	1.289
	TRP134	1.47567	1.639	1.468	1.32	1.317	1.287	1.423	1.241
	CYS135	1.32967	1.536	1.293	1.16	1.14	1.104	1.16	1.156
	SER136	1.435	1.645	1.394	1.266	1.26667	1.21	1.291	1.299
	LYS137	1.65567	1.873	1.563	1.531	1.49	1.465	1.584	1.421
	SER138	1.52867	1.696	1.515	1.375	1.36167	1.272	1.459	1.354
	ASP139	1.41033	1.518	1.385	1.328	1.31033	1.216	1.458	1.257
	ASP140	1.287	1.327	1.288	1.246	1.13467	1.043	1.283	1.078
	GLN141	1.18133	1.226	1.2	1.118	1.03033	0.953	1.162	0.976
	ILE142	1.139	1.205	1.112	1.1	1.031	0.943	1.182	0.968
	TRP143	1.07767	1.108	1.037	1.088	0.961333	0.868	1.107	0.909
	LEU144	1.00167	0.991	0.966	1.048	0.844333	0.77	0.953	0.81
	SER145	0.973333	0.998	0.927	0.995	0.843	0.757	0.934	0.838
	GLN146	0.951	0.957	0.879	1.017	0.831	0.735	0.931	0.827
	TRP147	0.895667	0.829	0.826	1.032	0.77	0.7	0.839	0.771
	PHE148	0.849333	0.785	0.791	0.972	0.708	0.651	0.759	0.714
	MET149	0.86	0.843	0.792	0.945	0.728333	0.652	0.783	0.75
	ASN150	0.863333	0.79	0.774	1.026	0.753	0.68	0.803	0.776
	ALA151	0.858	0.762	0.771	1.041	0.734	0.679	0.772	0.751
	VAL152	0.889	0.854	0.805	1.008	0.769667	0.722	0.792	0.795
	GLY153	0.961667	0.939	0.878	1.068	0.854	0.82	0.87	0.872
	HIS154	0.971333	1.033	0.883	0.998	0.833667	0.775	0.865	0.861
	ASP155	1.096	1.199	1.013	1.076	0.904	0.87	0.919	0.923
	TRP156	1.15533	1.222	1.133	1.111	0.947333	0.898	0.985	0.959
	TYR157	1.58367	1.73	1.573	1.448	1.10367	1.06	1.138	1.113
	LEU158	1.352	1.48	1.402	1.174	1.036	0.98	1.061	1.067
	ASP159	1.16567	1.432	1.104	0.961	0.917	0.885	0.948	0.918
	PRO160	1.216	1.485	1.132	1.031	1.00533	0.978	1.085	0.953
	PRO161	1.19	1.449	1.12	1.001	1.047	1.047	1.107	0.987
	PHE162	1.143	1.378	1.065	0.986	0.998	0.996	1.054	0.944
	LEU163	1.21567	1.462	1.151	1.034	1.047	0.993	1.125	1.023
	CYS164	1.28167	1.48	1.241	1.124	1.097	1.018	1.172	1.101
	ARG165	1.51633	1.687	1.508	1.354	1.34733	1.261	1.438	1.343
	ASN166	1.808	1.815	2.165	1.444	1.64333	1.4	1.885	1.645
	ARG167	2.13533	1.927	2.747	1.732	1.97867	1.627	2.366	1.943
	THR168	2.20333	2.233	2.433	1.944	2.48167	1.954	3.626	1.865
	LYS169	2.20833	2.253	2.502	1.87	2.411	1.992	3.645	1.596
	THR170	2.642	2.594	3.41	1.922	2.894	2.321	3.83	2.531
	GLU171	2.45367	2.31	3.367	1.684	2.51833	1.981	3.329	2.245
	GLY172	1.99733	2.108	2.249	1.635	2.015	1.728	2.914	1.403
	PHE173	1.49833	1.697	1.504	1.294	1.421	1.311	1.862	1.09
	ILE174	1.28533	1.46	1.229	1.167	1.079	1.07	1.197	0.97
	PHE175	1.15533	1.325	1.08	1.061	0.964667	0.932	1.039	0.923
	GLN176	1.12333	1.316	1.044	1.01	0.963333	0.926	1.038	0.926
	VAL177	1.095	1.295	1.014	0.976	0.926	0.909	0.984	0.885
	ASN178	1.20833	1.474	1.107	1.044	0.988	0.926	1.072	0.966
	THR179	1.22467	1.456	1.12	1.098	0.995333	0.98	1.034	0.972
	SER180	1.36	1.652	1.257	1.171	1.098	1.028	1.192	1.074
	LYS181	1.46567	1.808	1.345	1.244	1.22933	1.165	1.319	1.204
	THR182	1.69	2.104	1.545	1.421	1.41233	1.349	1.51	1.378
	GLY183	1.956	2.41	1.766	1.692	1.634	1.578	1.706	1.618
	ILE184	1.97867	2.433	1.746	1.757	1.654	1.58	1.72	1.662
	ASN185	1.51867	1.919	1.369	1.268	1.243	1.189	1.293	1.247
	GLU186	1.53333	1.934	1.351	1.315	1.273	1.231	1.305	1.283
	ASN187	1.481	1.807	1.353	1.283	1.259	1.279	1.281	1.217
	TYR188	1.272	1.562	1.141	1.113	1.04267	1.031	1.063	1.034
	ALA189	1.204	1.493	1.037	1.082	0.969667	0.924	1.002	0.983
	LYS190	1.22067	1.483	1.045	1.134	1.00033	0.984	1.02	0.997
	LYS191	1.11033	1.28	0.988	1.063	0.937	0.947	0.938	0.926
	PHE192	0.991667	1.103	0.896	0.976	0.822	0.81	0.845	0.811
	LYS193	1.00667	1.11	0.886	1.024	0.835667	0.803	0.863	0.841
	THR194	1.01233	1.096	0.898	1.043	0.859667	0.841	0.86	0.878
	GLY195	0.901333	0.885	0.827	0.992	0.803667	0.783	0.806	0.822
	MET196	0.84	0.8	0.797	0.923	0.730667	0.696	0.768	0.728
	HIS197	0.894333	0.887	0.829	0.967	0.762	0.722	0.816	0.748
	HIS198	0.931333	0.863	0.806	1.125	0.808667	0.808	0.827	0.791
	LEU199	0.878667	0.773	0.787	1.076	0.774667	0.768	0.771	0.785
	TYR200	0.833333	0.73	0.808	0.962	0.731333	0.699	0.779	0.716
	ARG201	0.889333	0.813	0.864	0.991	0.774667	0.701	0.838	0.785
	GLU202	1.008	0.971	0.993	1.06	0.863333	0.775	0.981	0.834
	TYR203	0.974667	0.96	0.953	1.011	0.822	0.766	0.913	0.787
	PRO204	1.17533	1.314	1.101	1.111	1.027	0.971	1.139	0.971
	ASP205	1.17933	1.263	1.16	1.115	0.990333	0.943	1.082	0.946
	SER206	1.25667	1.347	1.217	1.206	1.13833	1.093	1.242	1.08
	CYS207	1.311	1.507	1.216	1.21	1.153	1.084	1.24	1.135
	LEU208	1.57067	1.839	1.452	1.421	1.43467	1.385	1.535	1.384
	ASP209	1.702	2.051	1.579	1.476	1.57433	1.511	1.714	1.498
	GLY210	1.833	2.234	1.675	1.59	1.67367	1.608	1.862	1.551
	LYS211	1.689	2.02	1.548	1.499	1.54333	1.493	1.736	1.401
	LEU212	1.53133	1.831	1.411	1.352	1.31667	1.237	1.481	1.232
	CYS213	1.31867	1.545	1.217	1.194	1.118	1.06	1.232	1.062
	LEU214	1.25233	1.446	1.163	1.148	1.066	1.051	1.179	0.968
	MET215	1.07833	1.192	1.018	1.025	0.933667	0.913	1.002	0.886
	LYS216	1.129	1.234	1.074	1.079	0.969667	0.937	1.052	0.92
	ALA217	1.11133	1.142	1.075	1.117	0.954333	0.88	1.063	0.92
	GLN218	1.34367	1.508	1.228	1.295	1.18567	1.114	1.282	1.161
	PRO219	1.45467	1.617	1.459	1.288	1.156	1.072	1.306	1.09
	THR220	1.47567	1.653	1.436	1.338	1.139	1.095	1.242	1.08
	SER221	1.69233	1.619	2.033	1.425	1.28267	1.113	1.626	1.109
	TRP222	1.47267	1.378	1.696	1.344	1.156	1.012	1.444	1.012
	PRO223	1.48933	1.462	1.61	1.396	1.18267	1.09	1.418	1.04
	LEU224	1.73033	1.985	1.623	1.583	1.314	1.26	1.493	1.189
	GLN225	1.70333	1.866	1.618	1.626	1.37367	1.321	1.545	1.255
	CYS226	1.476	1.412	1.546	1.47	1.12267	1.034	1.302	1.032
	PRO227	1.56833	1.265	1.807	1.633	1.281	1.293	1.216	1.334
	LEU228	1.353	0.982	1.574	1.503	1.135	0.933	1.151	1.321
	ASP229	1.128	0.843	1.181	1.36	1.10833	0.85	0.887	1.588
	HIS230	1.10467	0.813	1.046	1.455	0.980667	0.84	0.848	1.254
	VAL231	0.964333	0.801	0.916	1.176	0.850333	0.72	0.765	1.066
	ASN232	0.823667	0.676	0.805	0.99	0.754	0.624	0.72	0.918
	THR233	0.846333	0.675	0.797	1.067	0.707333	0.638	0.718	0.766
	LEU234	0.826333	0.711	0.732	1.036	0.674667	0.621	0.686	0.717
	HIS235	0.771	0.677	0.704	0.932	0.663667	0.586	0.662	0.743
	PHE236	0.780333	0.667	0.728	0.946	0.653333	0.583	0.699	0.678
	LEU237	0.849	0.755	0.754	1.038	0.730333	0.62	0.765	0.806
	THR238	0.838333	0.797	0.713	1.005	0.745	0.657	0.748	0.83
	ARG239	0.818667	0.761	0.722	0.973	0.731667	0.683	0.763	0.749
	GLY240	0.905667	0.837	0.809	1.071	0.828667	0.773	0.841	0.872
	LYS241	1.15533	1.278	0.918	1.27	1.24133	1.036	1.105	1.583
	ASN242	1.16067	1.088	1.03	1.364	1.18067	0.945	1.158	1.439
	ILE243	1.059	1.035	1.009	1.133	1.076	0.958	1.118	1.152
	GLN244	1.21267	1.22	1.222	1.196	1.37667	1.106	1.709	1.315
	LEU245	1.221	1.18	1.218	1.265	1.35733	1.112	1.556	1.404
	PRO246	1.497	1.445	1.548	1.498	1.89667	1.344	2.143	2.203
	ARG247	1.93967	1.97	2.001	1.848	2.11033	1.784	2.156	2.391
	GLY269	3.91067	4.344	3.966	3.422	3.823	4.161	2.964	4.344
	TYR270	2.43033	2.518	3.142	1.631	2.46133	2.704	1.795	2.885
	CYS271	1.60233	1.596	1.75	1.461	1.43733	1.333	1.553	1.426
	LEU272	1.39933	1.105	1.332	1.761	1.254	1.065	1.503	1.194
	GLU273	1.43733	1.107	1.4	1.805	1.27133	1.09	1.581	1.143
	GLU274	1.475	1.151	1.432	1.842	1.27767	1.133	1.572	1.128
	TRP275	1.249	1.049	1.425	1.273	1.20967	1.055	1.506	1.068
	MET276	1.15333	0.953	1.293	1.214	1.12167	0.898	1.503	0.964
	LEU277	1.13467	1.026	1.228	1.15	1.12133	0.901	1.484	0.979
	VAL278	1.24933	1.159	1.267	1.322	1.187	0.94	1.589	1.032
	ALA279	1.77167	1.46	1.744	2.111	1.716	1.72	1.951	1.477
	ALA280	1.966	1.846	1.691	2.361	1.62	1.347	2.071	1.442
	LYS281	1.89967	1.822	1.867	2.01	1.91367	1.764	2.122	1.855
	MET282	1.91367	2.636	1.54	1.565	1.66367	1.399	2.148	1.444
	LYS283	1.73067	2.39	1.386	1.416	1.484	1.168	1.953	1.331
	CYS284	1.385	1.451	1.435	1.269	1.30033	1.165	1.534	1.202
	PHE285	1.151	1.091	1.225	1.137	1.117	1.085	1.297	0.969
	GLY286	1.33433	1.358	1.46	1.185	1.269	1.268	1.362	1.177
	ASN287	1.58267	1.663	1.789	1.296	1.48867	1.508	1.593	1.365
	THR288	1.74733	1.743	2.074	1.425	1.60767	1.606	1.688	1.529
	ALA289	1.33267	1.396	1.423	1.179	1.18333	1.121	1.365	1.064
	VAL290	1.13367	1.16	1.178	1.063	1.08767	1.01	1.317	0.936
	ALA291	1.18933	1.264	1.235	1.069	1.21433	1.162	1.426	1.055
	LYS292	1.01833	1.11	1.018	0.927	1.08333	1.007	1.292	0.951
	CYS293	1.002	1.136	0.994	0.876	1.06167	1.002	1.261	0.922
	ASN294	1.35867	1.736	1.225	1.115	1.71967	1.848	2.041	1.27
	LEU295	1.408	1.879	1.2	1.145	1.547	1.413	1.937	1.291
	ASN296	1.28767	1.647	1.152	1.064	1.38167	1.311	1.617	1.217
	HIS297	1.32167	1.671	1.175	1.119	1.60667	2.007	1.423	1.39
	ASP298	1.162	1.35	1.196	0.94	1.48667	1.719	1.496	1.245
	SER299	0.909	0.893	0.982	0.852	0.867667	0.785	1.051	0.767
	GLU300	0.785	0.727	0.816	0.812	0.724	0.698	0.811	0.663
	PHE301	0.804333	0.743	0.829	0.841	0.750667	0.735	0.837	0.68
	CYS302	0.840667	0.772	0.89	0.86	0.796	0.787	0.886	0.715
	ASP303	0.841667	0.713	0.905	0.907	0.759333	0.697	0.879	0.702
	MET304	0.869333	0.731	0.903	0.974	0.845667	0.814	0.961	0.762
	LEU305	1.00233	0.854	1.001	1.152	0.938667	0.954	1.005	0.857
	ARG306	1.01333	0.881	1.043	1.116	0.870667	0.834	0.974	0.804
	LEU307	0.922	0.813	0.955	0.998	0.824	0.716	1.016	0.74
	PHE308	1.02	0.871	1.092	1.097	0.936667	0.868	1.11	0.832
	ASP309	1.14867	0.977	1.256	1.213	1.01767	0.979	1.178	0.896
	TYR310	1.096	0.937	1.249	1.102	0.939667	0.86	1.134	0.825
	ASN311	1.09	0.916	1.304	1.05	0.97	0.869	1.154	0.887
	LYS312	1.19233	1.003	1.481	1.093	1.09267	0.987	1.293	0.998
	ASN313	1.29533	1.073	1.612	1.201	1.15567	1.04	1.348	1.079
	ALA314	1.38233	1.08	1.743	1.324	1.19667	1.044	1.387	1.159
	ILE315	1.54667	1.188	2.034	1.418	1.63333	1.168	2.238	1.494
	LYS316	1.76567	1.41	2.388	1.499	2.228	1.444	3.051	2.189
	THR317	1.95533	1.548	2.531	1.787	2.568	1.549	3.701	2.454
	LEU318	3.03967	1.722	4.35	3.047	3.56633	1.804	4.538	4.357
	GLN331	2.06667	2.098	1.191	2.911	1.68667	1.339	1.978	1.743
	THR332	1.49233	1.315	0.928	2.234	1.04333	0.835	1.166	1.129
	ILE333	1.37167	1.38	0.85	1.885	1.072	0.791	1.328	1.097
	ASN334	1.41767	1.307	0.858	2.088	1.06933	0.767	1.273	1.168
	ALA335	1.30933	1.016	1.021	1.891	0.956	0.809	0.988	1.071
	LEU336	1.166	0.927	0.936	1.635	0.834667	0.72	0.885	0.899
	ILE337	0.802667	0.819	0.812	0.777	0.760667	0.727	0.786	0.769
	SER338	0.961333	0.852	0.982	1.05	0.818	0.686	0.963	0.805
	ASP339	0.963	1.026	0.933	0.93	0.849333	0.721	1.017	0.81
	ASN340	1.01433	1.14	0.961	0.942	0.885	0.758	1.105	0.792
	LEU341	0.919	0.916	0.893	0.948	0.782667	0.709	0.924	0.715
	LEU342	0.762667	0.759	0.716	0.813	0.689333	0.671	0.755	0.642
	MET343	0.79	0.854	0.791	0.725	0.709	0.644	0.817	0.666
	LYS344	0.865667	0.899	0.889	0.809	0.737	0.645	0.859	0.707
	ASN345	0.808667	0.808	0.789	0.829	0.691333	0.634	0.778	0.662
	LYS346	0.791667	0.778	0.801	0.796	0.685667	0.629	0.769	0.659
	ILE347	0.898	0.899	0.926	0.869	0.755667	0.644	0.864	0.759
	ARG348	0.944667	0.936	0.95	0.948	0.769333	0.679	0.878	0.751
	GLU349	0.922	0.892	0.928	0.946	0.783667	0.686	0.917	0.748
	LEU350	1.02467	0.973	1.123	0.978	0.897	0.752	1.018	0.921
	MET351	1.139	1.051	1.267	1.099	0.931667	0.799	1.043	0.953
	SER352	1.17367	1.081	1.229	1.211	0.948667	0.863	1.055	0.928
	VAL353	1.18533	1.185	1.146	1.225	0.948	0.856	1.032	0.956
	PRO354	1.059	1.084	1.029	1.064	0.878	0.856	0.915	0.863
	TYR355	0.881	0.867	0.868	0.908	0.768	0.733	0.824	0.747
	CYS356	0.789667	0.726	0.792	0.851	0.713333	0.68	0.817	0.643
	ASN357	0.912333	0.793	0.894	1.05	0.802667	0.804	0.858	0.746
	TYR358	0.776333	0.715	0.787	0.827	0.75	0.72	0.849	0.681
	THR359	0.867	0.806	0.916	0.879	0.844	0.785	0.952	0.795
	LYS360	0.847333	0.758	0.896	0.888	0.805	0.757	0.878	0.78
	PHE361	0.841667	0.767	0.871	0.887	0.756	0.704	0.852	0.712
	TRP362	0.884	0.831	0.893	0.928	0.785	0.714	0.901	0.74
	TYR363	0.921667	0.894	0.909	0.962	0.808667	0.748	0.937	0.741
	VAL364	0.997333	0.983	0.983	1.026	0.865333	0.802	1.018	0.776
	ASN365	1.119	1.078	1.098	1.181	0.979333	0.878	1.207	0.853
	HIS366	1.27367	1.181	1.236	1.404	1.111	0.987	1.385	0.961
	THR367	1.476	1.437	1.597	1.394	1.26633	1.186	1.48	1.133
	LEU368	1.672	1.589	1.716	1.711	1.82767	1.422	2.718	1.343
	SER369	1.57867	1.484	1.451	1.801	1.689	1.342	2.417	1.308
	GLY370	1.43133	1.412	1.386	1.496	1.524	1.165	2.234	1.173
	GLN371	1.30633	1.114	1.233	1.572	1.20267	1.036	1.55	1.022
	HIS372	1.10567	0.989	1.152	1.176	0.965	0.883	1.147	0.865
	SER373	0.997333	0.943	1.02	1.029	0.864333	0.817	0.967	0.809
	LEU374	0.966667	0.923	0.986	0.991	0.829	0.776	0.913	0.798
	PRO375	0.873	0.826	0.882	0.911	0.769333	0.709	0.868	0.731
	ARG376	0.798	0.769	0.818	0.807	0.725667	0.691	0.806	0.68
	CYS377	0.752667	0.693	0.781	0.784	0.704667	0.675	0.773	0.666
	TRP378	0.811667	0.733	0.849	0.853	0.750667	0.713	0.805	0.734
	LEU379	0.856333	0.771	0.878	0.92	0.770333	0.753	0.811	0.747
	ILE380	0.963667	0.883	0.984	1.024	0.849333	0.812	0.926	0.81
	LYS381	1.325	1.377	1.324	1.274	1.132	1.089	1.2	1.107
	ASN382	1.643	1.799	1.535	1.595	1.46867	1.273	1.77	1.363
	ASN383	1.51933	1.643	1.384	1.531	1.32833	1.194	1.522	1.269
	SER384	1.37	1.382	1.345	1.383	1.144	1.075	1.283	1.074
	TYR385	1.11	1.048	1.137	1.145	0.974	0.928	1.074	0.92
	LEU386	1.05167	0.937	1.104	1.114	0.946333	0.909	1.001	0.929
	ASN387	1.17033	1.058	1.231	1.222	1.06767	0.991	1.167	1.045
	ILE388	1.166	1.092	1.18	1.226	1.07667	0.979	1.211	1.04
	SER389	1.31067	1.219	1.354	1.359	1.21167	1.109	1.345	1.181
	ASP390	1.21233	1.116	1.275	1.246	1.125	1.049	1.212	1.114
	PHE391	1.11333	1.07	1.143	1.127	1.028	0.961	1.106	1.017
	ARG392	1.237	1.207	1.249	1.255	1.14167	1.036	1.263	1.126
	ASN393	1.32433	1.327	1.37	1.276	1.22367	1.14	1.316	1.215
	ASP394	1.12433	1.126	1.154	1.093	1.012	0.947	1.092	0.997
	TRP395	1.061	1.052	1.059	1.072	0.951	0.868	1.06	0.925
	ILE396	1.19133	1.195	1.185	1.194	1.07067	0.965	1.232	1.015
	LEU397	1.197	1.238	1.198	1.155	1.07333	0.987	1.213	1.02
	GLU398	1.075	1.104	1.078	1.043	0.944667	0.896	1.04	0.898
	SER399	1.10067	1.099	1.09	1.113	0.957333	0.906	1.064	0.902
	ASP400	1.184	1.223	1.187	1.142	1.062	1.011	1.159	1.016
	PHE401	1.13667	1.187	1.156	1.067	1.012	0.974	1.073	0.989
	LEU402	1.08633	1.099	1.1	1.06	0.941667	0.904	1.02	0.901
	ILE403	1.14767	1.203	1.146	1.094	1.03033	1.008	1.104	0.979
	SER404	1.13767	1.235	1.14	1.038	1.03033	1.024	1.055	1.012
	GLU405	1.12067	1.161	1.157	1.044	1.019	1.022	1.051	0.984
	MET406	1.115	1.142	1.112	1.091	0.988	0.997	1.053	0.914
	LEU407	1.047	1.156	1.072	0.913	0.965333	0.95	0.985	0.961
	SER408	1.10367	1.155	1.147	1.009	0.998	0.992	1.011	0.991
	LYS409	1.11433	1.125	1.164	1.054	1.02067	1.025	1.031	1.006
	GLU410	1.01933	1.104	1.039	0.915	0.950333	0.892	0.993	0.966
	TYR411	1.00033	1.055	0.97	0.976	0.916667	0.844	0.973	0.933
	SER412	1.08933	1.075	1.082	1.111	1.005	0.979	1.018	1.018
	ASP413	1.08267	1.104	1.113	1.031	1.01467	0.96	1.038	1.046
	ARG414	1.02667	1.063	0.995	1.022	0.972667	0.834	1.072	1.012
	GLN415	1.06233	1.039	1.008	1.14	1.00433	0.875	1.098	1.04
	GLY416	1.09233	1.046	1.041	1.19	1.043	0.972	1.088	1.069
	LYS417	1.09567	1.058	0.994	1.235	1.025	0.928	1.095	1.052
	THR418	1.00333	0.92	0.939	1.151	0.936	0.789	1.023	0.996
	PRO419	1.04567	0.926	0.961	1.25	0.954333	0.766	1.056	1.041
	LEU420	0.835333	0.883	0.925	0.698	0.995333	0.788	0.982	1.216
	THR421	0.861667	0.87	1.01	0.705	1.03333	0.799	1.062	1.239
	LEU422	0.871333	0.864	1.065	0.685	1.006	0.786	1.039	1.193
	VAL423	0.817	0.833	0.958	0.66	0.956	0.761	0.887	1.22
	ASP424	0.804333	0.831	0.907	0.675	0.954667	0.738	0.881	1.245
	ILE425	0.854333	0.851	1.026	0.686	1.00533	0.778	0.991	1.247
	CYS426	0.845	0.808	1.071	0.656	0.974667	0.808	0.924	1.192
	PHE427	0.807667	0.792	0.958	0.673	0.897	0.763	0.752	1.176
	TRP428	0.839333	0.84	0.955	0.723	0.908333	0.74	0.812	1.173
	SER429	0.847	0.843	1.004	0.694	0.938	0.718	0.925	1.171
	THR430	0.838	0.825	0.999	0.69	0.939	0.825	0.851	1.141
	VAL431	0.879667	0.858	1.007	0.774	0.949	0.891	0.772	1.184
	PHE432	0.875667	0.885	0.997	0.745	0.931	0.804	0.839	1.15
	PHE433	0.809333	0.824	0.907	0.697	0.888667	0.783	0.847	1.036
	THR434	0.817333	0.82	0.895	0.737	0.944333	0.93	0.838	1.065
	ALA435	0.868667	0.881	0.952	0.773	1.008	0.978	0.858	1.188
	SER436	0.886333	0.933	0.908	0.818	1.01733	0.981	0.933	1.138
	LEU437	0.854667	0.896	0.85	0.818	0.977667	1.011	0.908	1.014
	PHE438	0.817333	0.873	0.806	0.773	0.988	1.074	0.837	1.053
	LEU439	0.877	0.972	0.806	0.853	1.05233	1.206	0.876	1.075
	HIS440	0.878667	0.969	0.796	0.871	1.12033	1.351	0.92	1.09
	LEU441	0.862333	0.931	0.768	0.888	1.14767	1.341	0.942	1.16
	VAL442	0.957333	1.008	0.894	0.97	1.285	1.398	1.187	1.27
	GLY443	1.07967	1.105	0.918	1.216	1.103	1.073	1.123	1.113
	ILE444	1.23133	1.255	1.083	1.356	1.148	1.165	1.138	1.141
	PRO445	1.44567	1.341	1.4	1.596	1.352	1.369	1.312	1.375
	THR446	1.563	1.647	1.428	1.614	1.38733	1.367	1.361	1.434
	HIS447	1.76867	1.687	1.722	1.897	1.54433	1.53	1.551	1.552
	ARG448	2.01167	1.712	2.02	2.303	1.79567	1.775	1.747	1.865
	HIS449	2.29833	1.865	2.349	2.681	2.05533	2.123	1.946	2.097
	ILE450	2.68967	2.143	2.738	3.188	2.407	2.445	2.285	2.491
	ARG451	2.866	2.247	2.965	3.386	2.64233	2.667	2.495	2.765
	GLY452	3.28667	2.735	3.455	3.67	3.07133	3.167	2.876	3.171
	GLU453	3.158	2.647	3.274	3.553	2.82233	3	2.59	2.877
	ALA454	3.033	2.628	3.164	3.307	2.66533	2.876	2.445	2.675
	CYS455	2.734	2.376	2.907	2.919	2.354	2.582	2.144	2.336
	PRO456	2.82867	2.48	2.868	3.138	2.37033	2.57	2.114	2.427
	LEU457	3.09233	2.875	3.296	3.106	2.66833	2.913	2.316	2.776
	PRO458	3.033	3.118	2.96	3.021	2.717	2.921	2.261	2.969
	HIS459	2.791	2.723	2.845	2.805	2.33233	2.414	2.08	2.503
	ARG460	2.43467	2.501	2.327	2.476	2.24967	2.414	2.065	2.27
	LEU461	2.497	2.336	2.451	2.704	2.17167	2.21	2.04	2.265
	ASN462	2.652	2.521	2.586	2.849	2.40467	2.463	2.142	2.609
	SER463	2.72967	2.448	2.725	3.016	2.42267	2.433	2.216	2.619
	LEU464	3.14233	2.797	3.102	3.528	2.72967	2.536	2.409	3.244
	GLY465	2.97967	2.61	2.931	3.398	2.82833	2.527	2.353	3.605
	GLY466	3.33467	3.005	3.107	3.892	2.88433	2.75	2.477	3.426
	CYS467	3.44767	3.09	3.243	4.01	2.919	2.838	2.569	3.35
	ARG468	3.761	3.811	3.229	4.243	3.39867	3.469	2.755	3.972
	CYS469	3.965	4.139	3.383	4.373	3.31267	3.371	2.928	3.639
	GLY470	4.49433	5.195	3.537	4.751	3.89633	4.187	3.27	4.232
	LYS471	4.384	4.705	3.717	4.73	3.96833	3.575	3.299	5.031
	TYR472	4.35967	4.995	3.586	4.498	4.007	4.052	3.125	4.844
	PRO473	4.438	4.549	3.729	5.036	3.78933	3.997	3.361	4.01
	ASN474	4.294	4.453	3.671	4.758	3.65433	3.61	3.239	4.114
	LEU475	4.28033	4.12	3.963	4.758	3.51267	3.378	3.403	3.757
	LYS476	4.02967	3.778	3.988	4.323	3.16567	3.057	3.037	3.403
	LYS477	3.51667	3.15	3.529	3.871	3.075	2.918	3.111	3.196
	PRO478	3.13733	2.79	3.164	3.458	3.10167	2.786	3.349	3.17
	THR479	2.59967	2.157	2.635	3.007	2.37967	2.271	2.344	2.524
	VAL480	2.27367	1.821	2.317	2.683	2.09367	2.058	1.962	2.261
	TRP481	1.851	1.497	1.886	2.17	1.741	1.723	1.65	1.85
	ARG482	1.70933	1.35	1.769	2.009	1.65467	1.713	1.553	1.698
	ARG483	1.53933	1.354	1.509	1.755	1.591	1.649	1.492	1.632
	GLY484	1.96533	1.913	1.859	2.124	1.89433	1.94	1.825	1.918
	HIS485	2.42533	2.358	2.279	2.639	2.32067	2.349	2.277	2.336

## Sheet: Ext. 8p
	Residue position	RMSF (Angstrom)
		MACV GPC A33				MACV GPC K33
		Mean	MD_run_1	MD_run_2	MD_run_3	Mean	MD_run_1	MD_run_2	MD_run_3
	GLY2	1.80133	1.296	1.851	2.257	1.97833	1.443	2.53	1.962
	GLN3	1.39833	1.034	1.43	1.731	1.53467	1.207	2.222	1.175
	LEU4	1.16767	0.964	1.062	1.477	1.39467	1.268	1.905	1.011
	ILE5	1.173	1.061	1.076	1.382	1.45967	1.505	1.771	1.103
	SER6	1.11033	0.992	1.051	1.288	1.459	1.514	1.686	1.177
	PHE7	1.01633	0.968	0.928	1.153	1.27433	1.272	1.547	1.004
	PHE8	1.01767	1.053	0.959	1.041	1.269	1.366	1.496	0.945
	GLN9	1.136	1.294	1.087	1.027	1.44533	1.614	1.672	1.05
	GLU10	1.106	1.304	1.013	1.001	1.42267	1.589	1.591	1.088
	ILE11	1.032	1.115	0.948	1.033	1.27667	1.46	1.29	1.08
	PRO12	1.22567	1.308	1.102	1.267	1.33467	1.426	1.438	1.14
	VAL13	1.201	1.285	1.115	1.203	1.37267	1.44	1.465	1.213
	PHE14	1.073	1.166	0.937	1.116	1.144	1.333	1.109	0.99
	LEU15	1.13267	1.173	1.013	1.212	1.06233	1.188	1.043	0.956
	GLN16	1.19367	1.236	1.123	1.222	1.20867	1.327	1.213	1.086
	GLU17	1.06633	1.187	1.065	0.947	1.06233	1.139	1.113	0.935
	ALA18	1.28533	1.62	1.228	1.008	1.069	1.231	1.058	0.918
	LEU19	0.953333	1.039	0.994	0.827	0.919667	1.069	0.896	0.794
	ASN20	0.899667	0.971	0.941	0.787	0.83	0.952	0.823	0.715
	ILE21	0.999667	1.15	0.987	0.862	0.89	1.051	0.841	0.778
	ALA22	0.877	0.962	0.89	0.779	0.873333	1.019	0.821	0.78
	LEU23	0.830333	0.889	0.865	0.737	0.779	0.882	0.782	0.673
	VAL24	0.907	0.946	0.989	0.786	0.828333	0.97	0.788	0.727
	ALA25	0.889	0.918	0.92	0.829	0.875667	1.038	0.782	0.807
	VAL26	0.820333	0.839	0.831	0.791	0.800667	0.906	0.753	0.743
	SER27	0.822	0.831	0.847	0.788	0.784	0.928	0.772	0.652
	LEU28	0.873	0.895	0.9	0.824	0.854	1.047	0.757	0.758
	ILE29	0.865667	0.872	0.903	0.822	0.855667	1.017	0.724	0.826
	ALA30	0.806333	0.81	0.841	0.768	0.788	0.953	0.713	0.698
	VAL31	0.897	0.891	0.962	0.838	0.831	1.015	0.782	0.696
	ILE32	0.94	0.941	1.021	0.858	0.918333	1.135	0.811	0.809
	ALA33	0.879	0.895	0.954	0.788	0.885667	1.12	0.756	0.781
	GLY34	0.859333	0.886	0.917	0.775	0.826667	1.001	0.778	0.701
	ILE35	0.973333	1.006	1.073	0.841	0.921	1.122	0.887	0.754
	ILE36	0.94	0.967	1.061	0.792	0.937	1.217	0.859	0.735
	ASN37	0.834667	0.873	0.92	0.711	0.865667	1.085	0.8	0.712
	LEU38	0.944333	0.975	1.026	0.832	0.930333	1.152	0.86	0.779
	TYR39	1.00067	1.007	1.141	0.854	0.998	1.282	0.868	0.844
	LYS40	0.946333	0.926	1.082	0.831	0.979667	1.281	0.856	0.802
	SER41	0.923	0.921	1.01	0.838	1.00133	1.254	0.857	0.893
	GLY42	1.05333	1.044	1.184	0.932	1.136	1.369	0.982	1.057
	LEU43	1.134	1.152	1.255	0.995	1.14967	1.248	1.06	1.141
	PHE44	1.21933	1.271	1.375	1.012	1.28167	1.341	1.148	1.356
	GLN45	1.22133	1.249	1.346	1.069	1.26533	1.355	1.168	1.273
	PHE46	1.288	1.3	1.348	1.216	1.345	1.369	1.291	1.375
	ILE47	1.472	1.569	1.535	1.312	1.52067	1.547	1.453	1.562
	PHE48	1.496	1.622	1.564	1.302	1.50833	1.494	1.478	1.553
	PHE49	1.48067	1.568	1.501	1.373	1.56	1.456	1.51	1.714
	LEU50	1.65833	1.776	1.623	1.576	1.79767	1.637	1.681	2.075
	LEU51	1.871	1.99	1.854	1.769	1.98267	1.821	1.853	2.274
	LEU52	1.86733	1.952	1.88	1.77	2.015	1.847	1.927	2.271
	ALA53	1.86533	1.918	1.709	1.969	2.09367	1.854	1.938	2.489
	GLY54	1.991	2.043	1.813	2.117	2.28267	2.135	2.101	2.612
	ARG55	2.046	2.104	1.993	2.041	2.51833	2.261	2.564	2.73
	SER56	1.96333	2.039	1.918	1.933	2.29167	2.061	2.293	2.521
	CYS57	2.10467	2.239	2.18	1.895	2.42833	2.195	2.43	2.66
	GLY60	1.71067	1.946	1.334	1.852	1.66567	2.26	1.316	1.421
	THR61	1.30267	1.277	1.013	1.618	1.21433	1.497	1.07	1.076
	PHE62	1.272	1.181	0.987	1.648	1.17067	1.361	1.085	1.066
	LYS63	1.23767	1.152	0.948	1.613	1.169	1.317	1.118	1.072
	ILE64	1.17533	1.072	0.936	1.518	1.119	1.228	1.076	1.053
	GLY65	1.19	1.048	1.006	1.516	1.336	1.413	1.322	1.273
	LEU66	1.23667	1.001	1.083	1.626	1.42033	1.626	1.39	1.245
	HIS67	1.27233	0.977	0.968	1.872	1.57333	1.812	1.633	1.275
	THR68	1.01967	0.883	0.836	1.34	1.04967	1.235	1.055	0.859
	GLU69	1.05667	0.963	0.839	1.368	1.01567	1.201	0.99	0.856
	PHE70	1.018	0.893	0.808	1.353	0.943	1.108	0.888	0.833
	GLN71	1.01033	0.873	0.828	1.33	0.948333	1.15	0.858	0.837
	SER72	0.993	0.879	0.859	1.241	0.898	1.08	0.79	0.824
	VAL73	1.01333	0.94	0.865	1.235	0.922333	1.11	0.784	0.873
	THR74	0.974	0.871	0.861	1.19	0.871	1.012	0.708	0.893
	LEU75	0.960333	0.785	0.892	1.204	0.889333	1.03	0.731	0.907
	THR76	0.940667	0.76	0.915	1.147	0.92	0.99	0.783	0.987
	MET77	0.970333	0.759	0.944	1.208	0.897	0.929	0.803	0.959
	GLN78	0.954667	0.731	1.002	1.131	0.936	0.999	0.86	0.949
	ARG79	1.04067	0.78	1.05	1.292	1.04033	1.112	0.984	1.025
	LEU80	1.00633	0.704	1.066	1.249	0.942333	1	0.838	0.989
	LEU81	0.868667	0.664	0.895	1.047	0.824667	0.895	0.73	0.849
	ALA82	1.05333	0.804	1.144	1.212	1.01667	1.116	0.918	1.016
	ASN83	1.17567	0.839	1.314	1.374	1.081	1.209	0.947	1.087
	HIS84	1.05167	0.742	1.174	1.239	0.938667	0.943	0.793	1.08
	SER85	0.962667	0.735	1.046	1.107	0.931	0.913	0.81	1.07
	ASN86	1.04733	0.789	1.148	1.205	1.03433	0.893	0.916	1.294
	GLU87	1.001	0.729	1.048	1.226	0.970667	0.869	0.841	1.202
	LEU88	0.852333	0.659	0.837	1.061	0.829	0.817	0.693	0.977
	PRO89	0.769	0.666	0.732	0.909	0.798667	0.798	0.731	0.867
	SER90	0.758	0.687	0.714	0.873	0.823333	0.843	0.74	0.887
	LEU91	0.648667	0.629	0.62	0.697	0.738	0.744	0.675	0.795
	CYS92	0.761	0.807	0.701	0.775	0.821667	0.826	0.683	0.956
	MET93	0.928667	1.07	0.831	0.885	0.896333	0.883	0.784	1.022
	LEU94	1.177	1.496	1.052	0.983	1.13933	1.081	0.901	1.436
	ASN95	1.42067	1.643	1.063	1.556	1.36733	1.079	1.396	1.627
	ASN96	1.53	1.656	1.274	1.66	1.439	1.143	1.505	1.669
	SER97	1.53167	1.961	1.215	1.419	1.286	1.021	1.375	1.462
	PHE98	1.076	1.28	0.993	0.955	1.05133	0.986	0.803	1.365
	TYR99	0.764	0.813	0.76	0.719	0.830667	0.803	0.736	0.953
	TYR100	0.744333	0.751	0.759	0.723	0.814333	0.809	0.701	0.933
	MET101	0.701333	0.638	0.688	0.778	0.77	0.799	0.719	0.792
	ARG102	0.785333	0.73	0.741	0.885	0.861667	0.897	0.777	0.911
	GLY103	0.986333	0.879	0.986	1.094	1.14	1.107	1.073	1.24
	GLY104	1.091	0.937	1.122	1.214	1.191	1.083	1.185	1.305
	VAL105	1.243	1.088	1.249	1.392	1.36533	1.196	1.409	1.491
	ASN106	0.988667	0.869	0.94	1.157	1.10167	1.02	1.047	1.238
	THR107	0.862	0.803	0.837	0.946	0.907	0.898	0.805	1.018
	PHE108	0.796333	0.743	0.79	0.856	0.882	0.853	0.778	1.015
	LEU109	0.795667	0.796	0.814	0.777	0.860667	0.853	0.744	0.985
	ILE110	0.802333	0.811	0.818	0.778	0.819667	0.83	0.741	0.888
	ARG111	0.904333	0.89	0.897	0.926	0.917	0.897	0.837	1.017
	VAL112	1.01433	0.983	1.016	1.044	0.994667	0.929	1.006	1.049
	SER113	1.247	1.181	1.151	1.409	1.256	1.044	1.494	1.23
	ASP114	1.39133	1.294	1.307	1.573	1.311	1.165	1.321	1.447
	ILE115	1.59833	1.448	1.593	1.754	1.535	1.314	1.707	1.584
	SER116	1.564	1.429	1.576	1.687	1.40367	1.243	1.502	1.466
	VAL117	1.65367	1.748	1.569	1.644	1.40433	1.252	1.451	1.51
	LEU118	1.77467	1.967	1.706	1.651	1.32433	1.215	1.301	1.457
	MET119	2.458	2.877	2.353	2.144	1.769	1.595	1.82	1.892
	LYS120	2.46167	3.066	2.176	2.143	1.82233	1.636	1.906	1.925
	GLU121	3.05167	3.801	2.702	2.652	2.01567	1.879	2.021	2.147
	TYR122	2.661	2.802	2.638	2.543	1.82533	1.797	1.763	1.916
	ASP123	2.028	2.072	1.966	2.046	1.44867	1.421	1.415	1.51
	VAL124	1.79133	1.804	1.5	2.07	1.58233	1.614	1.671	1.462
	SER125	1.59933	1.472	1.484	1.842	1.29533	1.34	1.176	1.37
	ILE126	1.46733	1.191	1.462	1.749	1.25867	1.208	1.055	1.513
	TYR127	1.75067	1.321	1.833	2.098	1.72533	1.571	1.544	2.061
	GLU128	1.75	1.271	1.719	2.26	1.88	1.642	1.432	2.566
	PRO129	1.76933	1.364	1.807	2.137	1.79	1.52	1.267	2.583
	GLU130	1.79133	1.338	1.619	2.417	1.94167	1.442	1.38	3.003
	ASP131	1.49033	1.115	1.251	2.105	1.67933	1.299	1.228	2.511
	LEU132	1.342	1.155	1.207	1.664	1.47167	1.08	1.132	2.203
	GLY133	1.462	1.26	1.232	1.894	1.67867	1.149	1.377	2.51
	ASN134	1.49133	1.226	1.232	2.016	1.525	1.243	1.192	2.14
	CYS135	1.31367	1.142	1.188	1.611	1.35967	1.101	1.091	1.887
	LEU136	1.18467	1.041	1.045	1.468	1.68033	1.16	1.22	2.661
	ASN137	1.35467	1.157	1.211	1.696	1.89433	1.286	1.628	2.769
	LYS138	1.58133	1.635	1.369	1.74	1.98167	1.243	1.46	3.242
	SER139	1.89233	2.298	1.489	1.89	1.696	1.368	1.644	2.076
	ASP140	1.761	1.531	1.783	1.969	1.94833	1.18	1.758	2.907
	SER141	1.42233	1.185	1.516	1.566	1.81	1.151	1.791	2.488
	SER142	1.19233	1.047	1.048	1.482	1.347	1.008	1.411	1.622
	TRP143	1.07133	0.966	0.861	1.387	1.14333	0.935	1.322	1.173
	ALA144	0.913	0.845	0.736	1.158	1.022	0.879	1.215	0.972
	ILE145	0.858667	0.798	0.768	1.01	0.948667	0.864	1.042	0.94
	HIS146	0.964667	0.876	0.834	1.184	0.951	0.883	0.941	1.029
	TRP147	0.905	0.859	0.726	1.13	0.88	0.856	0.895	0.889
	PHE148	0.755667	0.743	0.657	0.867	0.800333	0.804	0.831	0.766
	SER149	0.852667	0.833	0.812	0.913	0.822333	0.883	0.718	0.866
	ASN150	0.952667	0.919	0.903	1.036	0.867	0.907	0.763	0.931
	ALA151	0.899667	0.923	0.831	0.945	0.861	0.914	0.767	0.902
	LEU152	0.875333	0.92	0.823	0.883	0.9	0.954	0.825	0.921
	GLY153	0.969	0.993	0.958	0.956	1.02267	1.03	0.966	1.072
	HIS154	0.987	0.998	0.959	1.004	0.953333	1.001	0.783	1.076
	ASP155	1.152	1.182	1.183	1.091	1.17	1.149	0.872	1.489
	TRP156	1.156	1.021	1.314	1.133	1.35033	1.223	0.914	1.914
	LEU157	1.54233	1.239	1.854	1.534	1.80567	1.604	1.316	2.497
	MET158	1.38367	1.302	1.582	1.267	1.505	1.435	0.997	2.083
	ASP159	1.22667	1.27	1.264	1.146	1.15267	1.193	0.893	1.372
	PRO160	1.46233	1.445	1.549	1.393	1.23167	1.308	1.01	1.377
	PRO161	1.452	1.409	1.426	1.521	1.29333	1.231	1.258	1.391
	MET162	1.339	1.219	1.345	1.453	1.073	1.097	0.968	1.154
	LEU163	1.378	1.256	1.367	1.511	1.045	1.11	0.926	1.099
	CYS164	1.36867	1.235	1.359	1.512	1.08433	1.097	0.931	1.225
	ARG165	1.41867	1.312	1.289	1.655	1.25667	1.192	1.052	1.526
	ASN166	1.52233	1.382	1.314	1.871	1.70667	1.272	1.575	2.273
	LYS167	1.491	1.228	1.331	1.914	2.19533	1.348	1.949	3.289
	THR168	1.94633	1.841	1.69	2.308	2.264	1.632	1.966	3.194
	LYS169	1.86767	1.717	1.713	2.173	1.994	1.638	1.545	2.799
	LYS170	2.00867	1.797	1.994	2.235	2.54467	1.824	2.435	3.375
	GLU171	1.71867	1.593	1.649	1.914	2.50233	1.737	2.149	3.621
	GLY172	1.534	1.41	1.572	1.62	2.041	1.347	1.915	2.861
	SER173	1.34033	1.128	1.336	1.557	1.65967	1.11	1.941	1.928
	ASN174	1.207	1.108	1.247	1.266	1.17033	1.033	0.954	1.524
	ILE175	1.11567	1.05	1.104	1.193	0.950333	0.965	0.809	1.077
	GLN176	1.151	1.127	1.168	1.158	0.910667	0.956	0.831	0.945
	PHE177	1.27867	1.337	1.255	1.244	1.013	1.072	1.046	0.921
	ASN178	1.23667	1.263	1.327	1.12	1.01267	1.025	0.937	1.076
	ILE179	1.159	1.181	1.227	1.069	0.979	0.983	0.87	1.084
	SER180	1.23733	1.271	1.281	1.16	1.177	1.152	1.06	1.319
	LYS181	1.34933	1.408	1.269	1.371	1.78833	1.879	1.339	2.147
	ALA182	1.78033	2.316	1.367	1.658	1.941	1.925	1.467	2.431
	ASP183	2.001	2.095	1.922	1.986	2.248	2.358	1.579	2.807
	ASP184	2.313	2.841	2.172	1.926	1.753	1.931	1.457	1.871
	ALA185	1.675	1.894	1.719	1.412	1.382	1.624	1.057	1.465
	ARG186	1.465	1.661	1.4	1.334	1.54067	1.828	1.163	1.631
	VAL187	1.319	1.411	1.327	1.219	1.212	1.179	1.038	1.419
	TYR188	1.20767	1.245	1.342	1.036	0.979333	0.965	0.892	1.081
	GLY189	1.025	1.119	0.999	0.957	0.965333	0.946	0.873	1.077
	LYS190	0.975333	1.106	0.907	0.913	0.931667	0.85	0.897	1.048
	LYS191	0.919333	1.042	0.857	0.859	0.886	0.858	0.803	0.997
	ILE192	0.816667	0.905	0.769	0.776	0.767333	0.779	0.674	0.849
	ARG193	0.794	0.844	0.775	0.763	0.769333	0.734	0.74	0.834
	ASN194	0.795	0.86	0.757	0.768	0.812	0.771	0.754	0.911
	GLY195	0.735	0.778	0.724	0.703	0.771333	0.778	0.695	0.841
	MET196	0.704667	0.708	0.704	0.702	0.738667	0.711	0.702	0.803
	ARG197	0.731	0.672	0.75	0.771	0.803333	0.736	0.76	0.914
	HIS198	0.704	0.665	0.751	0.696	0.758	0.712	0.698	0.864
	LEU199	0.69	0.649	0.701	0.72	0.745	0.691	0.674	0.87
	PHE200	0.737667	0.67	0.723	0.82	0.793	0.71	0.786	0.883
	ARG201	0.892333	0.857	0.776	1.044	0.922667	0.791	1.062	0.915
	GLY202	1.45067	1.598	0.934	1.82	1.356	0.998	1.382	1.688
	PHE203	1.229	1.419	0.857	1.411	1.146	0.886	1.117	1.435
	HIS204	1.39267	1.681	0.991	1.506	1.35967	1.198	1.549	1.332
	ASP205	1.185	1.383	0.956	1.216	1.28333	1.159	1.232	1.459
	PRO206	1.46067	1.758	1.13	1.494	1.61	1.194	1.75	1.886
	CYS207	1.333	1.423	1.159	1.417	1.53	1.281	1.498	1.811
	GLU208	1.62367	1.84	1.316	1.715	2.05	1.819	2.104	2.227
	GLU209	1.699	1.862	1.439	1.796	2.37667	2.188	1.93	3.012
	GLY210	1.97033	2.084	1.576	2.251	2.535	2.412	2.335	2.858
	LYS211	1.77167	1.83	1.527	1.958	2.01733	1.761	2.234	2.057
	VAL212	1.465	1.461	1.395	1.539	1.47533	1.319	1.62	1.487
	CYS213	1.224	1.188	1.19	1.294	1.117	1.014	1.098	1.239
	TYR214	1.14133	1.088	1.169	1.167	0.963667	0.932	0.945	1.014
	LEU215	0.986333	0.984	0.986	0.989	0.846667	0.843	0.829	0.868
	THR216	0.971333	0.938	1	0.976	0.914	0.904	0.808	1.03
	ILE217	0.893	0.839	0.948	0.892	0.873667	0.897	0.768	0.956
	ASN218	0.949	0.887	1.012	0.948	0.939	1.061	0.818	0.938
	GLN219	0.958333	0.891	0.994	0.99	1.04733	1.011	0.833	1.298
	CYS220	1.06567	1.011	1.136	1.05	1.166	1.063	0.872	1.563
	GLY221	1.455	1.255	1.588	1.522	1.67133	1.323	1.328	2.363
	ASP222	1.53	1.356	1.7	1.534	1.70633	1.652	1.176	2.291
	PRO223	1.82667	1.54	2.223	1.717	2.07533	2.046	1.304	2.876
	SER224	1.94133	1.357	2.399	2.068	2.178	2.267	1.278	2.989
	SER225	1.52967	1.211	1.765	1.613	1.61733	1.517	1.028	2.307
	PHE226	1.74067	1.762	1.744	1.716	2.21733	2.038	1.219	3.395
	ASP227	1.62633	1.765	1.576	1.538	1.79967	1.437	1.153	2.809
	TYR228	1.37733	1.503	1.319	1.31	1.525	1.29	0.978	2.307
	CYS229	1.216	1.219	1.27	1.159	1.309	1.294	0.953	1.68
	GLY230	1.53833	1.601	1.556	1.458	1.53967	1.529	1.177	1.913
	VAL231	1.58567	1.64	1.524	1.593	1.751	1.664	1.446	2.143
	ASN232	1.65733	1.69	1.56	1.722	1.78067	1.821	1.319	2.202
	HIS233	1.41767	1.518	1.323	1.412	1.44867	1.521	1.075	1.75
	LEU234	1.27533	1.337	1.188	1.301	1.355	1.405	1.059	1.601
	SER235	1.475	1.555	1.32	1.55	1.52567	1.565	1.132	1.88
	LYS236	1.471	1.635	1.23	1.548	1.46867	1.448	1.058	1.9
	CYS237	1.40967	1.629	1.092	1.508	1.312	1.212	0.989	1.735
	GLN238	1.535	1.736	1.188	1.681	1.35767	1.299	1.134	1.64
	PHE239	0.931667	0.873	0.806	1.116	0.922	0.997	0.759	1.01
	ASP240	0.866	0.724	0.784	1.09	0.842667	0.909	0.724	0.895
	HIS241	0.919	0.645	0.732	1.38	0.752	0.805	0.666	0.785
	VAL242	0.759	0.62	0.73	0.927	0.792667	0.886	0.68	0.812
	ASN243	0.643	0.557	0.615	0.757	0.693667	0.692	0.666	0.723
	THR244	0.666333	0.573	0.636	0.79	0.705667	0.702	0.651	0.764
	LEU245	0.701	0.63	0.715	0.758	0.791	0.822	0.692	0.859
	HIS246	0.681333	0.628	0.707	0.709	0.768	0.806	0.667	0.831
	PHE247	0.679333	0.653	0.676	0.709	0.761333	0.759	0.688	0.837
	LEU248	0.791667	0.718	0.874	0.783	0.888	0.841	0.746	1.077
	VAL249	0.942	0.83	1.287	0.709	1.01367	1.097	0.852	1.092
	ARG250	1.03067	1.104	1.258	0.73	1.289	1.328	1.265	1.274
	SER251	1.27667	1.386	1.694	0.75	1.317	1.401	1.328	1.222
	LYS252	1.65633	2.068	1.894	1.007	1.335	1.461	1.292	1.252
	THR253	1.32533	1.823	1.264	0.889	1.28967	1.458	1.213	1.198
	HIS254	1.215	1.623	0.983	1.039	1.12033	1.28	0.895	1.186
	LEU255	1.21967	1.544	0.945	1.17	1.101	0.958	1.01	1.335
	ASN256	1.368	1.74	1.039	1.325	1.84367	1.428	2.289	1.814
	GLY280	2.63267	3.581	2.398	1.919	2.863	2.463	3.613	2.513
	TYR281	1.59133	1.667	1.277	1.83	1.701	1.451	2.161	1.491
	CYS282	1.451	1.454	1.289	1.61	1.36733	1.232	1.558	1.312
	LEU283	1.28	1.151	1.116	1.573	1.22367	1.15	1.241	1.28
	GLU284	1.33667	1.185	1.201	1.624	1.19333	1.111	1.164	1.305
	GLU285	1.357	1.241	1.249	1.581	1.28967	1.156	1.261	1.452
	TRP286	1.25433	1.172	1.178	1.413	1.24733	1.114	1.205	1.423
	MET287	1.056	0.941	0.986	1.241	1.02833	1.023	0.921	1.141
	LEU288	1.08933	1.021	0.973	1.274	0.997333	1.011	0.892	1.089
	ILE289	1.17	1.134	1.062	1.314	1.08967	1.101	0.991	1.177
	ALA290	1.55767	1.517	1.416	1.74	1.418	1.415	1.387	1.452
	ALA291	1.50033	1.473	1.321	1.707	1.42133	1.315	1.405	1.544
	LYS292	1.69967	1.595	1.6	1.904	1.768	1.46	1.853	1.991
	MET293	1.54133	1.545	1.355	1.724	1.358	1.233	1.422	1.419
	LYS294	1.50133	1.416	1.42	1.668	1.37333	1.288	1.52	1.312
	CYS295	1.45433	1.474	1.28	1.609	1.39033	1.228	1.703	1.24
	PHE296	1.22167	1.347	1.054	1.264	1.168	1.232	1.22	1.052
	GLY297	1.312	1.596	1.144	1.196	1.39267	1.363	1.62	1.195
	ASN298	1.53567	1.768	1.419	1.42	1.42867	1.383	1.459	1.444
	THR299	1.71	1.818	1.721	1.591	1.53467	1.502	1.589	1.513
	ALA300	1.229	1.304	1.163	1.22	1.36067	1.29	1.614	1.178
	VAL301	1.13133	1.178	1.105	1.111	1.30233	1.225	1.524	1.158
	ALA302	1.275	1.375	1.309	1.141	1.29867	1.346	1.299	1.251
	LYS303	1.03767	1.054	1.005	1.054	1.226	1.238	1.262	1.178
	CYS304	1.06433	1.025	1.223	0.945	1.19267	1.105	1.238	1.235
	ASN305	1.35067	1.451	1.342	1.259	1.61433	1.284	1.624	1.935
	GLN306	1.47633	1.448	1.41	1.571	1.75133	1.406	1.718	2.13
	ASN307	1.38833	1.329	1.271	1.565	1.49	1.157	1.257	2.056
	HIS308	1.62767	1.64	1.459	1.784	1.36	1.199	1.215	1.666
	ASP309	1.44433	1.508	1.233	1.592	1.21067	1.209	1.053	1.37
	SER310	0.889667	0.79	1.034	0.845	0.980667	1.116	0.816	1.01
	GLU311	0.761667	0.691	0.785	0.809	0.785333	0.988	0.639	0.729
	PHE312	0.766667	0.682	0.803	0.815	0.777667	0.963	0.65	0.72
	CYS313	0.806333	0.719	0.863	0.837	0.825	0.97	0.74	0.765
	ASP314	0.825333	0.701	0.866	0.909	0.790333	0.99	0.631	0.75
	MET315	0.838	0.708	0.883	0.923	0.837	1.114	0.637	0.76
	LEU316	0.918667	0.937	0.957	0.862	0.887	1.077	0.753	0.831
	ARG317	0.970667	1.01	1.032	0.87	0.859667	0.987	0.764	0.828
	LEU318	0.952667	0.835	1.054	0.969	0.820667	0.975	0.718	0.769
	PHE319	1.02467	0.89	1.184	1	0.854333	1.003	0.769	0.791
	ASP320	1.14833	1.1	1.39	0.955	0.943667	1.028	0.89	0.913
	TYR321	1.21633	1.076	1.575	0.998	0.883667	0.923	0.85	0.878
	ASN322	1.411	1.094	1.988	1.151	0.914	1.017	0.819	0.906
	LYS323	1.50267	1.181	2.129	1.198	1.04433	1.219	0.918	0.996
	ASN324	1.55133	1.182	2.288	1.184	0.997667	1.163	0.814	1.016
	ALA325	1.75333	1.112	2.82	1.328	0.996333	1.08	0.907	1.002
	ILE326	1.758	1.16	2.632	1.482	1.30567	1.381	1.252	1.284
	LYS327	1.62367	1.15	2.344	1.377	1.317	1.512	1.047	1.392
	THR328	1.83267	1.075	2.982	1.441	1.29667	1.425	0.858	1.607
	LEU329	1.96767	1.087	3.229	1.587	1.423	1.824	1.231	1.214
	ASN330	1.902	1.133	2.735	1.838	1.764	2.605	1.245	1.442
	ASP331	1.95767	1.261	2.756	1.856	1.82867	2.583	1.011	1.892
	GLU332	2.05	1.353	2.845	1.952	1.84033	2.152	0.935	2.434
	ALA333	2.22567	1.659	2.926	2.092	2.041	2.303	1.075	2.745
	LYS334	1.94667	1.143	2.876	1.821	2.18833	2.294	0.926	3.345
	LYS335	1.349	1.153	1.465	1.429	1.74633	1.886	0.935	2.418
	GLU336	1.03167	0.89	1.062	1.143	1.45333	1.593	0.783	1.984
	ILE337	0.969333	0.8	1.036	1.072	1.64933	1.897	0.698	2.353
	ASN338	0.848	0.779	0.868	0.897	1.19233	1.475	0.678	1.424
	LEU339	1.00467	1.349	0.933	0.732	0.962667	0.878	0.775	1.235
	LEU340	0.970333	1.25	0.981	0.68	0.977333	0.83	0.97	1.132
	SER341	0.964	1.158	0.972	0.762	0.981	0.876	0.902	1.165
	GLN342	1.249	1.87	1.115	0.762	0.979667	0.964	0.83	1.145
	ALA343	1.473	2.406	1.315	0.698	1.00567	1.034	0.884	1.099
	VAL344	1.074	1.341	1.09	0.791	0.988333	1.13	0.867	0.968
	ASN345	1.033	1.169	1.12	0.81	1.08	1.22	0.996	1.024
	ALA346	1.00267	0.93	1.267	0.811	1.01967	1.219	0.848	0.992
	LEU347	0.959667	0.896	1.231	0.752	0.886	1.034	0.729	0.895
	ILE348	0.855333	0.75	1.048	0.768	0.817	0.969	0.636	0.846
	SER349	0.876	0.922	0.956	0.75	0.840667	0.91	0.738	0.874
	ASP350	0.846333	0.947	0.917	0.675	0.836	0.818	0.827	0.863
	ASN351	0.823667	0.933	0.878	0.66	0.808333	0.739	0.85	0.836
	LEU352	0.794667	0.774	0.882	0.728	0.871	0.998	0.782	0.833
	LEU353	0.675333	0.639	0.773	0.614	0.814333	0.992	0.65	0.801
	MET354	0.694	0.731	0.7	0.651	0.753667	0.72	0.792	0.749
	LYS355	0.758333	0.71	0.775	0.79	0.838667	0.893	0.87	0.753
	ASN356	0.676333	0.587	0.707	0.735	0.714667	0.681	0.731	0.732
	LYS357	0.666333	0.579	0.691	0.729	0.732667	0.665	0.748	0.785
	ILE358	0.732	0.666	0.753	0.777	0.83	0.778	0.894	0.818
	LYS359	0.761333	0.673	0.78	0.831	0.805	0.799	0.81	0.806
	GLU360	0.766	0.646	0.786	0.866	0.833667	0.743	0.819	0.939
	LEU361	0.890667	0.786	0.908	0.978	0.991667	0.887	0.976	1.112
	MET362	0.982333	0.908	1.007	1.032	0.970667	0.974	0.88	1.058
	SER363	1.01667	0.912	1.08	1.058	0.992667	1.02	0.914	1.044
	ILE364	0.947333	0.871	1.002	0.969	0.898	0.966	0.811	0.917
	PRO365	0.923333	0.848	0.975	0.947	0.906	0.959	0.817	0.942
	TYR366	0.798667	0.689	0.885	0.822	0.796333	0.886	0.717	0.786
	CYS367	0.774	0.622	0.874	0.826	0.767333	0.896	0.642	0.764
	ASN368	0.917	0.746	1.041	0.964	0.955	1.18	0.684	1.001
	TYR369	0.794	0.656	0.859	0.867	0.721667	0.852	0.585	0.728
	THR370	0.864333	0.671	0.88	1.042	0.789667	0.994	0.613	0.762
	LYS371	0.904333	0.792	0.859	1.062	0.804333	0.993	0.641	0.779
	PHE372	0.864	0.732	0.849	1.011	0.782333	0.953	0.655	0.739
	TRP373	0.89	0.768	0.824	1.078	0.809667	0.978	0.712	0.739
	TYR374	0.901667	0.87	0.797	1.038	0.835	1.009	0.766	0.73
	VAL375	0.916	0.896	0.756	1.096	0.870333	1.044	0.841	0.726
	ASN376	0.985333	0.912	0.817	1.227	0.980333	1.204	0.933	0.804
	HIS377	1.09033	0.962	0.901	1.408	1.172	1.48	1.136	0.9
	THR378	1.37933	1.391	1.333	1.414	1.437	1.712	1.417	1.182
	LEU379	1.43267	1.52	1.16	1.618	1.64867	2.02	1.626	1.3
	THR380	1.46533	1.595	1.179	1.622	1.471	1.78	1.393	1.24
	GLY381	1.37267	1.506	1.207	1.405	1.296	1.459	1.255	1.174
	GLN382	1.2	1.105	0.944	1.551	1.165	1.345	1.091	1.059
	HIS383	0.961333	0.957	0.823	1.104	0.99	1.178	0.919	0.873
	THR384	0.871333	0.9	0.82	0.894	0.906667	1.099	0.822	0.799
	LEU385	0.879667	0.857	0.897	0.885	0.896667	1.094	0.79	0.806
	PRO386	0.825667	0.76	0.86	0.857	0.826333	1.005	0.708	0.766
	ARG387	0.795667	0.758	0.822	0.807	0.759333	0.905	0.655	0.718
	CYS388	0.824333	0.73	0.884	0.859	0.801333	1.015	0.649	0.74
	TRP389	0.887	0.791	0.86	1.01	0.820667	1.026	0.678	0.758
	LEU390	0.992	1.122	0.916	0.938	0.822333	0.915	0.711	0.841
	ILE391	1.00667	1.059	0.939	1.022	0.823667	0.833	0.733	0.905
	ARG392	1.34233	1.334	1.268	1.425	1.108	1.145	0.969	1.21
	ASN393	1.85267	1.933	1.888	1.737	1.78633	1.874	1.505	1.98
	GLY394	1.78333	1.686	1.72	1.944	1.625	1.58	1.697	1.598
	SER395	1.314	1.212	1.142	1.588	1.20067	1.257	1.066	1.279
	TYR396	1.10367	1.01	0.999	1.302	0.965667	1.045	0.838	1.014
	LEU397	1.11567	1.07	0.989	1.288	0.943333	1.004	0.859	0.967
	ASN398	1.207	1.081	1.021	1.519	1.027	1.113	0.937	1.031
	THR399	1.20267	1.066	1.008	1.534	1.032	1.101	0.974	1.021
	SER400	1.37233	1.277	1.121	1.719	1.15833	1.216	1.098	1.161
	GLU401	1.3	1.247	1.116	1.537	1.10633	1.144	1.044	1.131
	PHE402	1.19867	1.152	1.039	1.405	1.019	1.047	0.985	1.025
	ARG403	1.27033	1.199	1.071	1.541	1.10133	1.128	1.092	1.084
	ASN404	1.332	1.284	1.173	1.539	1.16167	1.179	1.167	1.139
	ASP405	1.11267	1.105	0.987	1.246	0.98	1.026	0.971	0.943
	TRP406	1.06867	1.021	0.917	1.268	0.925	0.99	0.926	0.859
	ILE407	1.15933	1.051	0.99	1.437	1.02867	1.092	1.056	0.938
	LEU408	1.113	1.028	1.004	1.307	1.01833	1.087	1.036	0.932
	GLU409	1.00233	0.991	0.904	1.112	0.908333	0.993	0.906	0.826
	SER410	1.005	0.943	0.846	1.226	0.917667	1.001	0.953	0.799
	ASP411	1.012	0.846	0.896	1.294	0.973	1.02	1.03	0.869
	HIS412	0.968333	0.914	0.918	1.073	0.929333	0.996	0.953	0.839
	LEU413	0.904667	0.875	0.84	0.999	0.877	0.962	0.884	0.785
	ILE414	0.954	0.789	0.902	1.171	0.919333	0.959	0.965	0.834
	SER415	0.954	0.828	0.899	1.135	0.920667	0.937	0.958	0.867
	GLU416	0.937	0.886	0.92	1.005	0.904333	0.967	0.9	0.846
	MET417	0.936667	0.836	0.924	1.05	0.920667	0.978	0.939	0.845
	LEU418	0.871333	0.756	0.881	0.977	0.842667	0.855	0.885	0.788
	SER419	0.912667	0.848	0.852	1.038	0.869333	0.903	0.883	0.822
	LYS420	0.942	0.901	0.916	1.009	0.919333	0.965	0.921	0.872
	GLU421	0.876	0.801	0.916	0.911	0.839667	0.882	0.817	0.82
	TYR422	0.856	0.822	0.85	0.896	0.807333	0.847	0.788	0.787
	ALA423	0.944667	0.926	0.909	0.999	0.916	0.964	0.896	0.888
	GLU424	0.926	0.873	0.953	0.952	0.912667	0.969	0.876	0.893
	ARG425	0.894333	0.864	0.928	0.891	0.817333	0.854	0.788	0.81
	GLN426	0.971667	1.033	0.953	0.929	0.870667	0.911	0.865	0.836
	GLY427	0.963333	0.979	0.98	0.931	0.899	0.924	0.884	0.889
	LYS428	0.935667	0.924	0.99	0.893	0.872333	0.914	0.832	0.871
	THR429	0.902667	0.962	0.886	0.86	0.777333	0.842	0.732	0.758
	PRO430	0.961333	1.132	0.931	0.821	0.902333	1.024	0.861	0.822
	ILE431	0.884333	0.962	0.851	0.84	0.863	0.936	0.859	0.794
	THR432	0.892333	0.983	0.861	0.833	0.955	1.064	0.949	0.852
	LEU433	0.908	1.032	0.876	0.816	0.887	1.008	0.851	0.802
	VAL434	0.899333	1.026	0.817	0.855	0.831667	0.936	0.756	0.803
	ASP435	0.880333	1	0.762	0.879	0.897667	0.981	0.854	0.858
	ILE436	0.895667	1.009	0.808	0.87	0.930667	1.056	0.889	0.847
	CYS437	0.891333	1.011	0.793	0.87	0.843667	0.971	0.769	0.791
	PHE438	0.863333	0.989	0.733	0.868	0.886667	1.074	0.727	0.859
	TRP439	0.860667	0.959	0.742	0.881	0.939667	1.15	0.775	0.894
	SER440	0.869	0.961	0.796	0.85	0.889333	1.034	0.792	0.842
	THR441	0.848	0.946	0.758	0.84	0.944	1.093	0.895	0.844
	ILE442	0.806333	0.851	0.72	0.848	1.01433	1.215	0.908	0.92
	PHE443	0.814333	0.824	0.756	0.863	0.951	1.151	0.799	0.903
	PHE444	0.779667	0.798	0.729	0.812	0.898	1.092	0.794	0.808
	THR445	0.772	0.761	0.7	0.855	0.972	1.222	0.879	0.815
	ALA446	0.792	0.75	0.74	0.886	1.00733	1.273	0.923	0.826
	SER447	0.816333	0.77	0.765	0.914	0.963	1.204	0.866	0.819
	LEU448	0.774	0.722	0.725	0.875	0.965667	1.236	0.899	0.762
	PHE449	0.763667	0.706	0.725	0.86	0.992333	1.37	0.908	0.699
	LEU450	0.792667	0.751	0.791	0.836	0.992333	1.312	0.895	0.77
	HIS451	0.834	0.835	0.805	0.862	1.00667	1.28	0.924	0.816
	LEU452	0.882667	0.88	0.855	0.913	1.073	1.385	1.005	0.829
	VAL453	0.961333	0.947	0.983	0.954	1.202	1.444	1.264	0.898
	GLY454	0.974667	1.034	0.983	0.907	1.157	1.355	1.194	0.922
	ILE455	1.04767	1.082	1.082	0.979	1.22433	1.337	1.219	1.117
	PRO456	1.21733	1.297	1.262	1.093	1.42	1.415	1.426	1.419
	THR457	1.273	1.396	1.273	1.15	1.41933	1.459	1.368	1.431
	HIS458	1.446	1.638	1.427	1.273	1.57567	1.648	1.401	1.678
	ARG459	1.637	1.894	1.626	1.391	1.96233	2.093	1.694	2.1
	HIS460	1.80667	1.99	1.849	1.581	2.35733	2.532	2.059	2.481
	LEU461	2.133	2.354	2.174	1.871	2.935	3.146	2.472	3.187
	LYS462	2.47833	2.765	2.567	2.103	3.79	3.608	3.502	4.26
	GLY463	2.791	2.822	3.221	2.33	4.16867	3.948	3.956	4.602
	GLU464	2.43733	2.774	2.41	2.128	3.931	3.557	3.859	4.377
	ALA465	2.19	2.242	2.263	2.065	3.26833	3.129	2.805	3.871
	CYS466	1.927	2.018	1.92	1.843	2.599	2.663	2.215	2.919
	PRO467	2.27433	2.442	2.302	2.079	2.87933	2.938	2.381	3.319
	LEU468	2.40467	2.519	2.415	2.28	2.804	3.032	2.253	3.127
	PRO469	2.41167	2.591	2.367	2.277	2.612	3.089	2.017	2.73
	HIS470	2.246	2.432	2.212	2.094	2.27567	2.865	1.739	2.223
	LYS471	1.95667	2.147	1.951	1.772	2.15867	2.598	1.748	2.13
	LEU472	2.11133	2.4	2.113	1.821	2.401	2.766	1.926	2.511
	ASP473	2.244	2.58	2.222	1.93	2.55833	2.991	1.958	2.726
	SER474	2.40333	2.873	2.332	2.005	2.95	3.361	2.228	3.261
	PHE475	2.70267	3.374	2.507	2.227	3.332	3.723	2.449	3.824
	GLY476	2.60933	3.369	2.439	2.02	3.36433	4.139	2.311	3.643
	GLY477	2.67133	3.124	2.64	2.25	2.97	3.104	2.344	3.462
	CYS478	2.662	3.043	2.564	2.379	2.44767	2.865	1.864	2.614
	ARG479	2.96333	3.423	2.821	2.646	2.36733	2.894	1.724	2.484
	CYS480	3.126	3.6	3.011	2.767	2.413	3.041	1.738	2.46
	GLY481	3.363	3.863	3.157	3.069	2.87767	3.189	2.233	3.211
	LYS482	3.19733	3.639	3.1	2.853	3.088	3.365	2.427	3.472
	TYR483	2.85867	3.34	2.684	2.552	3.093	3.276	2.504	3.499
	PRO484	3.09767	3.739	2.885	2.669	3.50967	4.189	2.762	3.578
	ARG485	3.07567	3.699	3.016	2.512	3.763	4.601	2.643	4.045
	LEU486	3.32467	4.146	3.24	2.588	4.09333	4.613	3.052	4.615
	LYS487	3.155	4.206	2.856	2.403	4.174	5.221	2.902	4.399
	LYS488	3.191	4.686	2.693	2.194	3.69333	4.6	2.821	3.659
	PRO489	2.71733	3.688	2.413	2.051	3.28833	3.946	2.705	3.214
	THR490	2.12533	2.496	2.112	1.768	2.73867	3.032	2.278	2.906
	ILE491	1.86033	2.106	1.898	1.577	2.40133	2.569	2.116	2.519
	TRP492	1.53733	1.693	1.568	1.351	1.956	2.087	1.701	2.08
	HIS493	1.47333	1.535	1.464	1.421	1.78667	1.785	1.663	1.912
	LYS494	1.38	1.371	1.335	1.434	1.53033	1.505	1.506	1.58
	ARG495	1.50033	1.485	1.484	1.532	1.72267	1.825	1.687	1.656
	HIS496	1.836	1.91	1.801	1.797	2.19933	2.373	2.141	2.084
	GLY2	1.803	1.165	2.674	1.57	1.584	2.129	1.366	1.257
	GLN3	1.26033	0.946	1.518	1.317	1.28267	1.697	1.124	1.027
	LEU4	1.039	0.912	1.135	1.07	1.16167	1.379	1.068	1.038
	ILE5	1.05533	0.986	1.19	0.99	1.358	1.654	1.161	1.259
	SER6	1.07733	0.969	1.245	1.018	1.329	1.611	1.103	1.273
	PHE7	0.939	0.904	1.014	0.899	1.083	1.223	0.945	1.081
	PHE8	0.925	0.922	0.96	0.893	1.134	1.264	1.039	1.099
	GLN9	1.016	0.921	1.104	1.023	1.26267	1.457	1.203	1.128
	GLU10	0.989	1.037	0.994	0.936	1.18633	1.306	1.14	1.113
	ILE11	1.00433	1.022	1.015	0.976	1.153	1.203	1.126	1.13
	PRO12	1.04967	1.077	1.119	0.953	1.17167	1.273	1.148	1.094
	VAL13	0.975333	0.98	1.031	0.915	1.175	1.286	1.168	1.071
	PHE14	0.908	0.88	0.966	0.878	1.17433	1.193	1.207	1.123
	LEU15	0.917333	0.904	0.959	0.889	1.07	1.057	1.082	1.071
	GLN16	1.03133	1.007	1.077	1.01	1.257	1.324	1.217	1.23
	GLU17	0.953333	0.905	0.967	0.988	1.14167	1.077	1.16	1.188
	ALA18	1.069	1.05	1.025	1.132	1.12233	1.124	1.151	1.092
	LEU19	0.863	0.877	0.82	0.892	0.983	0.914	1.082	0.953
	ASN20	0.749333	0.759	0.745	0.744	0.880333	0.854	0.904	0.883
	ILE21	0.848333	0.839	0.847	0.859	0.936667	0.984	0.916	0.91
	ALA22	0.832333	0.825	0.812	0.86	0.911667	0.899	0.934	0.902
	LEU23	0.752667	0.753	0.732	0.773	0.857333	0.839	0.854	0.879
	VAL24	0.797667	0.806	0.759	0.828	0.906667	0.968	0.859	0.893
	ALA25	0.846	0.858	0.805	0.875	0.891	0.948	0.847	0.878
	VAL26	0.823	0.843	0.785	0.841	0.907667	0.959	0.897	0.867
	SER27	0.793333	0.798	0.763	0.819	0.913	0.983	0.9	0.856
	LEU28	0.823333	0.859	0.754	0.857	0.877	0.909	0.856	0.866
	ILE29	0.807	0.864	0.74	0.817	0.852	0.872	0.846	0.838
	ALA30	0.733333	0.771	0.682	0.747	0.839333	0.867	0.865	0.786
	VAL31	0.770667	0.82	0.73	0.762	0.866667	0.912	0.844	0.844
	ILE32	0.831	0.867	0.815	0.811	0.879667	0.893	0.866	0.88
	ALA33	0.767333	0.787	0.751	0.764	0.813333	0.833	0.83	0.777
	GLY34	0.726	0.752	0.703	0.723	0.817667	0.871	0.779	0.803
	ILE35	0.834667	0.913	0.797	0.794	0.871	0.898	0.829	0.886
	ILE36	0.825667	0.882	0.778	0.817	0.831667	0.836	0.832	0.827
	ASN37	0.724667	0.739	0.706	0.729	0.780667	0.82	0.76	0.762
	LEU38	0.859	0.909	0.846	0.822	0.86	0.891	0.802	0.887
	TYR39	0.951333	1.045	0.911	0.898	0.938667	0.923	0.894	0.999
	LYS40	0.919333	0.978	0.864	0.916	0.911	0.934	0.853	0.946
	SER41	0.883667	0.946	0.814	0.891	0.915333	0.959	0.783	1.004
	GLY42	0.992333	1.029	0.948	1	1.063	1.041	0.905	1.243
	LEU43	1.00833	1.044	0.996	0.985	1.09367	1.04	0.928	1.313
	PHE44	1.15033	1.208	1.138	1.105	1.18333	1.117	1.046	1.387
	GLN45	1.174	1.181	1.139	1.202	1.23167	1.18	1.129	1.386
	PHE46	1.141	1.079	1.113	1.231	1.28067	1.207	1.152	1.483
	ILE47	1.25533	1.247	1.238	1.281	1.409	1.284	1.241	1.702
	PHE48	1.388	1.407	1.343	1.414	1.461	1.351	1.318	1.714
	PHE49	1.442	1.323	1.407	1.596	1.505	1.402	1.419	1.694
	LEU50	1.529	1.402	1.49	1.695	1.64167	1.524	1.451	1.95
	LEU51	1.63733	1.588	1.512	1.812	1.70567	1.614	1.417	2.086
	LEU52	1.71033	1.656	1.589	1.886	1.75133	1.685	1.519	2.05
	ALA53	1.763	1.665	1.713	1.911	1.77033	1.655	1.587	2.069
	GLY54	1.94433	2.16	1.847	1.826	2.19233	2.233	1.806	2.538
	ARG55	2.10433	2.404	1.931	1.978	2.29733	2.464	1.889	2.539
	SER56	2.45767	2.692	2.33	2.351	2.825	3.662	2.103	2.71
	CYS57	2.17567	2.311	2.158	2.058	2.69467	3.151	2.168	2.765
	GLY60	1.657	1.642	1.807	1.522	2.095	1.611	1.388	3.286
	THR61	1.23567	1.163	1.254	1.29	1.55033	1.281	1	2.37
	PHE62	1.22033	1.125	1.164	1.372	1.18567	1.306	0.981	1.27
	LYS63	1.24167	1.121	1.15	1.454	1.172	1.327	0.963	1.226
	ILE64	1.224	1.11	1.134	1.428	1.115	1.269	0.952	1.124
	GLY65	1.45667	1.318	1.345	1.707	1.23233	1.497	1.027	1.173
	LEU66	1.64067	1.478	1.435	2.009	1.27733	1.614	1.011	1.207
	HIS67	1.48867	1.312	1.159	1.995	1.194	1.525	0.944	1.113
	THR68	1.14367	1.017	1.062	1.352	1.00733	1.166	0.868	0.988
	GLU69	1.077	0.954	1.03	1.247	1.018	1.126	0.844	1.084
	PHE70	0.962667	0.882	0.928	1.078	0.953667	1.032	0.801	1.028
	GLN71	0.92	0.838	0.892	1.03	0.967333	1.025	0.815	1.062
	SER72	0.877	0.845	0.842	0.944	0.949333	0.983	0.811	1.054
	VAL73	0.886667	0.885	0.86	0.915	0.956667	0.994	0.862	1.014
	THR74	0.887667	0.958	0.845	0.86	0.869333	0.892	0.8	0.916
	LEU75	0.911333	1.039	0.837	0.858	0.879	0.976	0.78	0.881
	THR76	0.936	1.03	0.859	0.919	0.889	0.978	0.825	0.864
	MET77	0.967667	1.008	0.921	0.974	0.902333	0.952	0.821	0.934
	GLN78	1.074	1.177	0.948	1.097	1.038	1.018	0.868	1.228
	ARG79	1.11933	1.242	0.876	1.24	1.17667	1.063	0.981	1.486
	LEU80	1.03567	1.01	0.922	1.175	1.113	1.079	0.952	1.308
	LEU81	1.006	1.027	0.875	1.116	1.04867	1.063	0.829	1.254
	ALA82	1.128	1.06	0.881	1.443	1.33233	1.121	1.055	1.821
	ASN83	1.23867	1.094	0.914	1.708	1.50333	1.222	1.339	1.949
	HIS84	1.24933	1.34	0.83	1.578	1.28267	1.115	1.338	1.395
	SER85	1.36267	1.204	0.795	2.089	1.43333	1.124	1.522	1.654
	ASN86	1.476	1.367	0.833	2.228	1.701	1.325	1.813	1.965
	GLU87	1.325	1.196	0.723	2.056	1.40167	1.247	1.051	1.907
	LEU88	1.079	1.129	0.68	1.428	1.095	0.991	0.815	1.479
	PRO89	0.831333	0.828	0.627	1.039	1.11167	1.053	0.771	1.511
	SER90	0.901667	1.012	0.637	1.056	1.087	0.848	0.799	1.614
	LEU91	0.845333	0.911	0.579	1.046	0.994	0.779	0.812	1.391
	CYS92	0.964	1.02	0.632	1.24	1.02933	0.834	0.962	1.292
	MET93	1.11667	1.239	0.753	1.358	1.09667	0.922	1.047	1.321
	LEU94	1.357	1.582	0.863	1.626	1.36267	1.251	1.238	1.599
	ASN95	1.54867	1.334	1.635	1.677	1.62167	1.357	1.547	1.961
	ASN96	1.47967	1.274	1.545	1.62	1.689	1.298	1.763	2.006
	SER97	1.54367	1.177	1.615	1.839	1.57233	1.247	1.7	1.77
	PHE98	1.19233	1.156	0.967	1.454	1.28133	1.062	1.201	1.581
	TYR99	0.983667	1.059	0.646	1.246	1.10367	0.876	0.994	1.441
	TYR100	0.974	1.08	0.615	1.227	1.06733	0.848	0.924	1.43
	MET101	0.895	0.948	0.631	1.106	1.034	0.834	0.829	1.439
	ARG102	0.974333	0.995	0.69	1.238	1.127	1.098	0.863	1.42
	GLY103	1.21733	0.951	1.279	1.422	1.467	1.658	1.097	1.646
	GLY104	1.544	1.201	1.475	1.956	1.69867	1.813	1.279	2.004
	VAL105	1.64067	1.438	1.415	2.069	1.719	1.693	1.625	1.839
	ASN106	1.23667	1.222	0.935	1.553	1.54067	1.107	1.173	2.342
	THR107	1.07933	1.109	0.757	1.372	1.182	0.904	0.987	1.655
	PHE108	1	1.036	0.716	1.248	1.11567	0.932	0.929	1.486
	LEU109	1.02033	1.044	0.713	1.304	1.15633	0.975	0.991	1.503
	ILE110	0.956333	0.999	0.684	1.186	1.13367	1.003	0.949	1.449
	ARG111	1.04967	1.088	0.769	1.292	1.28633	1.194	1.098	1.567
	VAL112	1.09333	1.126	0.848	1.306	1.32833	1.241	1.12	1.624
	SER113	1.31767	1.321	1.08	1.552	1.56433	1.451	1.383	1.859
	ASP114	1.43433	1.529	1.115	1.659	1.67833	1.566	1.422	2.047
	ILE115	1.492	1.408	1.302	1.766	1.901	1.819	1.766	2.118
	SER116	1.37267	1.306	1.231	1.581	1.80933	1.737	1.758	1.933
	VAL117	1.422	1.445	1.171	1.65	1.902	1.952	1.85	1.904
	LEU118	1.283	1.27	1.039	1.54	1.84733	2.056	1.657	1.829
	MET119	1.53033	1.618	1.265	1.708	2.21433	2.41	2.048	2.185
	LYS120	1.52	1.456	1.375	1.729	2.27733	2.499	2.15	2.183
	GLU121	1.785	1.855	1.56	1.94	2.49633	2.482	2.537	2.47
	TYR122	1.666	1.623	1.429	1.946	2.35067	2.619	2.064	2.369
	ASP123	1.33967	1.277	1.121	1.621	2.01133	2.352	1.744	1.938
	VAL124	1.39867	1.571	1.071	1.554	1.86033	2.09	1.681	1.81
	SER125	1.28567	1.319	1.094	1.444	1.668	1.904	1.378	1.722
	ILE126	1.27	1.285	1.117	1.408	1.568	1.797	1.329	1.578
	TYR127	1.63933	1.364	1.611	1.943	1.74367	1.926	1.562	1.743
	GLU128	1.69833	1.372	1.937	1.786	1.74433	1.938	1.452	1.843
	PRO129	1.68367	1.403	1.919	1.729	1.791	1.999	1.467	1.907
	GLU130	1.68	1.322	1.871	1.847	1.788	2.004	1.336	2.024
	ASP131	1.46233	1.267	1.52	1.6	1.68	1.954	1.301	1.785
	LEU132	1.37	1.292	1.439	1.379	1.658	1.834	1.22	1.92
	GLY133	1.543	1.419	1.677	1.533	1.88467	1.767	1.395	2.492
	ASN134	1.60867	1.361	1.964	1.501	1.965	2.046	1.587	2.262
	CYS135	1.54033	1.228	2.003	1.39	1.63767	1.861	1.383	1.669
	LEU136	1.58333	1.206	2.021	1.523	1.58667	1.596	1.313	1.851
	ASN137	1.85467	1.351	2.119	2.094	1.9	1.806	1.785	2.109
	LYS138	2.008	1.548	2.295	2.181	1.83233	1.611	2.139	1.747
	SER139	1.86833	1.358	2.329	1.918	2.112	1.845	2.544	1.947
	ASP140	2.234	1.361	3.144	2.197	1.82433	2.249	1.503	1.721
	SER141	1.43433	1.209	1.664	1.43	1.68267	1.819	1.182	2.047
	SER142	1.287	1.136	1.439	1.286	1.41333	1.665	1.156	1.419
	TRP143	1.06367	1.068	0.995	1.128	1.32467	1.48	1.085	1.409
	ALA144	0.949333	0.999	0.84	1.009	1.14033	1.19	0.909	1.322
	ILE145	0.898333	0.924	0.813	0.958	1.08833	1.113	0.899	1.253
	HIS146	0.862	0.888	0.79	0.908	1.23933	1.465	0.998	1.255
	TRP147	0.760667	0.812	0.69	0.78	1.173	1.369	0.94	1.21
	PHE148	0.705667	0.723	0.654	0.74	1.01433	0.989	0.857	1.197
	SER149	0.732333	0.748	0.698	0.751	1.11733	1.217	0.925	1.21
	ASN150	0.712	0.758	0.693	0.685	1.25733	1.484	1.089	1.199
	ALA151	0.671333	0.711	0.672	0.631	1.209	1.318	1.125	1.184
	LEU152	0.701	0.731	0.685	0.687	1.13567	1.202	0.974	1.231
	GLY153	0.771333	0.842	0.78	0.692	1.27567	1.473	1.105	1.249
	HIS154	0.806667	0.816	0.882	0.722	1.321	1.47	1.104	1.389
	ASP155	0.922333	0.89	1.064	0.813	1.568	1.712	1.318	1.674
	TRP156	1.09367	1.017	1.303	0.961	1.62567	1.753	1.319	1.805
	LEU157	1.21833	1.182	1.066	1.407	1.905	2.031	1.63	2.054
	MET158	1.14733	1.054	1.156	1.232	1.82267	2.03	1.361	2.077
	ASP159	0.941667	0.955	0.947	0.923	1.54033	1.767	1.192	1.662
	PRO160	1.06933	1.085	1.063	1.06	1.59467	1.757	1.385	1.642
	PRO161	1.12333	1.036	1.157	1.177	1.56233	1.697	1.333	1.657
	MET162	1.05433	1.049	1.041	1.073	1.40667	1.467	1.265	1.488
	LEU163	1.1	1.142	0.903	1.255	1.48633	1.664	1.275	1.52
	CYS164	1.15067	1.187	0.926	1.339	1.50067	1.749	1.217	1.536
	ARG165	1.26933	1.247	1	1.561	1.76767	1.995	1.538	1.77
	ASN166	1.61533	1.886	1.165	1.795	2.02433	2.142	1.766	2.165
	LYS167	1.97967	2.581	1.365	1.993	2.12133	2.178	1.82	2.366
	THR168	2.12267	2.585	1.577	2.206	2.564	2.539	2.254	2.899
	LYS169	1.95867	2.139	1.474	2.263	2.56133	2.497	2.303	2.884
	LYS170	2.38967	3.319	1.564	2.286	2.62633	2.305	2.403	3.171
	GLU171	2.11133	2.69	1.42	2.224	2.307	2.204	1.944	2.773
	GLY172	1.646	1.597	1.478	1.863	1.853	1.782	1.706	2.071
	SER173	1.387	1.559	1.11	1.492	1.64333	1.573	1.504	1.853
	ASN174	1.20667	1.196	1.035	1.389	1.527	1.695	1.336	1.55
	ILE175	1.06067	1.083	0.907	1.192	1.31033	1.474	1.083	1.374
	GLN176	0.992667	1.036	0.79	1.152	1.314	1.412	1.133	1.397
	PHE177	1.00067	1.045	0.782	1.175	1.22867	1.27	0.971	1.445
	ASN178	1.06167	1.209	0.833	1.143	1.39267	1.588	1.061	1.529
	ILE179	1.02667	1.234	0.81	1.036	1.41033	1.71	0.898	1.623
	SER180	1.16867	1.325	0.924	1.257	1.719	2.086	1.044	2.027
	LYS181	1.37233	1.581	1.078	1.458	1.79133	1.721	1.17	2.483
	ALA182	1.716	2.225	1.342	1.581	2.52867	2.371	1.382	3.833
	ASP183	2.07233	2.629	1.825	1.763	3.12133	2.942	1.763	4.659
	ASP184	1.98167	2.235	1.909	1.801	2.867	2.676	1.713	4.212
	ALA185	1.32833	1.612	1.185	1.188	2.05567	1.84	1.185	3.142
	ARG186	1.402	1.614	1.345	1.247	1.73167	1.324	0.997	2.874
	VAL187	1.162	1.255	1.193	1.038	1.36467	1.185	0.996	1.913
	TYR188	0.946	0.96	0.961	0.917	1.279	1.095	0.878	1.864
	GLY189	0.912667	0.924	0.842	0.972	1.242	0.994	0.871	1.861
	LYS190	0.897333	0.9	0.809	0.983	1.106	0.993	0.891	1.434
	LYS191	0.852	0.844	0.839	0.873	1.03567	0.956	0.865	1.286
	ILE192	0.772333	0.784	0.701	0.832	0.970333	0.862	0.791	1.258
	ARG193	0.825	0.819	0.68	0.976	0.976333	0.812	0.975	1.142
	ASN194	0.806667	0.81	0.692	0.918	0.974333	0.804	1.062	1.057
	GLY195	0.725333	0.761	0.641	0.774	0.915	0.808	0.957	0.98
	MET196	0.768667	0.805	0.636	0.865	0.944333	0.733	0.986	1.114
	ARG197	0.814	0.888	0.667	0.887	0.996333	0.764	1.157	1.068
	HIS198	0.737	0.807	0.635	0.769	0.982	0.799	1.183	0.964
	LEU199	0.724667	0.761	0.63	0.783	1.02033	0.766	1.184	1.111
	PHE200	0.822667	0.907	0.652	0.909	1.14733	0.753	1.359	1.33
	ARG201	0.995	1.128	0.783	1.074	1.37767	0.808	1.807	1.518
	GLY202	1.22133	1.21	1.182	1.272	1.56633	0.938	2.064	1.697
	PHE203	1.02633	1.05	0.867	1.162	1.297	0.82	1.528	1.543
	HIS204	1.212	1.182	1.145	1.309	1.47467	1.049	1.609	1.766
	ASP205	1.243	1.165	1.298	1.266	1.342	0.991	1.276	1.759
	PRO206	1.33933	1.425	1.027	1.566	1.54333	1.118	1.533	1.979
	CYS207	1.25433	1.311	1.057	1.395	1.49733	1.288	1.335	1.869
	GLU208	1.74267	2.385	1.241	1.602	2.22967	2.086	1.536	3.067
	GLU209	2.135	3.063	1.384	1.958	2.398	2.557	1.713	2.924
	GLY210	2.219	2.962	1.702	1.993	2.734	3.142	1.969	3.091
	LYS211	1.81167	2.288	1.367	1.78	2.23167	2.376	1.659	2.66
	VAL212	1.45133	1.795	1.059	1.5	1.77667	1.834	1.377	2.119
	CYS213	1.184	1.395	0.894	1.263	1.44433	1.477	1.088	1.768
	TYR214	1.05833	1.17	0.804	1.201	1.30667	1.274	1.064	1.582
	LEU215	0.94	1.023	0.74	1.057	1.16167	1.121	0.924	1.44
	THR216	1.01333	1.043	0.818	1.179	1.26067	1.236	1.031	1.515
	ILE217	0.997	1.016	0.813	1.162	1.19	1.156	0.977	1.437
	ASN218	1.10067	1.091	0.856	1.355	1.33067	1.213	1.216	1.563
	GLN219	1.13133	1.115	0.869	1.41	1.26933	1.153	1.044	1.611
	CYS220	1.25233	1.222	0.906	1.629	1.32767	1.208	1.085	1.69
	GLY221	1.56733	1.369	1.346	1.987	1.74933	1.584	1.644	2.02
	ASP222	1.55767	1.468	1.208	1.997	1.68133	1.588	1.511	1.945
	PRO223	1.77	1.673	1.412	2.225	1.88367	1.813	1.63	2.208
	SER224	1.78433	1.812	1.228	2.313	1.694	1.647	1.504	1.931
	SER225	1.50833	1.566	1.073	1.886	1.50467	1.418	1.272	1.824
	PHE226	1.69833	1.779	1.349	1.967	2.001	1.553	2.193	2.257
	ASP227	1.69333	1.666	1.348	2.066	1.78333	1.752	1.581	2.017
	TYR228	1.55533	1.723	1.131	1.812	1.49933	1.383	1.346	1.769
	CYS229	1.43733	1.602	1.003	1.707	1.46333	1.345	1.265	1.78
	GLY230	1.75133	1.805	1.449	2	1.77533	1.769	1.501	2.056
	VAL231	1.91467	2.46	1.3	1.984	1.82033	1.795	1.515	2.151
	ASN232	1.87967	2.232	1.283	2.124	1.74433	1.714	1.568	1.951
	HIS233	1.76333	2.358	1.002	1.93	1.571	1.479	1.484	1.75
	LEU234	1.78033	2.717	0.909	1.715	1.46533	1.403	1.308	1.685
	SER235	1.84533	2.626	1.083	1.827	1.494	1.465	1.348	1.669
	LYS236	1.51133	1.632	1.089	1.813	1.42467	1.391	1.301	1.582
	CYS237	1.24967	1.253	0.833	1.663	1.3	1.243	1.172	1.485
	GLN238	1.22	1.08	0.795	1.785	1.33467	1.289	1.131	1.584
	PHE239	0.964667	0.98	0.673	1.241	1.09767	0.989	0.922	1.382
	ASP240	0.904667	0.939	0.618	1.157	1.11067	0.867	1.307	1.158
	HIS241	0.846333	0.908	0.609	1.022	0.917333	0.795	0.923	1.034
	VAL242	0.828333	0.9	0.602	0.983	0.936667	0.864	0.961	0.985
	ASN243	0.761333	0.818	0.55	0.916	1.01733	0.847	1.063	1.142
	THR244	0.743333	0.773	0.584	0.873	0.895	0.878	0.793	1.014
	LEU245	0.743667	0.773	0.604	0.854	0.898	0.923	0.959	0.812
	HIS246	0.682	0.743	0.564	0.739	0.918	0.823	0.964	0.967
	PHE247	0.676	0.725	0.585	0.718	0.918	0.79	0.908	1.056
	LEU248	0.742667	0.797	0.643	0.788	0.921667	0.856	1.12	0.789
	VAL249	0.748667	0.913	0.651	0.682	0.983	0.978	1.214	0.757
	ARG250	0.759667	0.96	0.645	0.674	1.21633	1.504	1.369	0.776
	SER251	0.910333	1.302	0.736	0.693	1.27533	1.681	1.256	0.889
	LYS252	0.875	1.099	0.74	0.786	1.274	1.481	1.394	0.947
	THR253	0.950667	1.161	0.738	0.953	1.15667	1.155	1.251	1.064
	HIS254	0.930333	0.946	0.705	1.14	1.01833	0.998	1.079	0.978
	LEU255	0.968667	0.943	0.853	1.11	1.12467	0.999	1.045	1.33
	ASN256	1.013	1.066	1.095	0.878	1.26267	1.43	1.079	1.279
	GLY280	2.81533	3.145	3.223	2.078	2.48633	2.182	2.585	2.692
	TYR281	1.525	1.436	1.371	1.768	1.62367	1.836	1.516	1.519
	CYS282	1.33333	1.284	1.242	1.474	1.365	1.435	1.312	1.348
	LEU283	1.249	1.21	1.116	1.421	1.23733	1.267	1.176	1.269
	GLU284	1.25133	1.237	1.078	1.439	1.224	1.215	1.203	1.254
	GLU285	1.261	1.327	1.072	1.384	1.18533	1.187	1.156	1.213
	TRP286	1.16433	1.23	0.956	1.307	1.108	1.147	1.116	1.061
	MET287	1.001	1.013	0.898	1.092	0.954667	1.01	0.928	0.926
	LEU288	0.985	1.013	0.954	0.988	0.951333	0.969	0.929	0.956
	ILE289	1.02467	1.107	1.016	0.951	0.993667	1.053	0.968	0.96
	ALA290	1.33967	1.375	1.34	1.304	1.30933	1.454	1.241	1.233
	ALA291	1.38333	1.399	1.316	1.435	1.306	1.387	1.211	1.32
	LYS292	1.743	1.906	1.411	1.912	1.52267	1.545	1.354	1.669
	MET293	1.36	1.387	1.201	1.492	1.354	1.352	1.236	1.474
	LYS294	1.33567	1.32	1.196	1.491	1.32	1.378	1.166	1.416
	CYS295	1.30433	1.293	1.155	1.465	1.36333	1.45	1.205	1.435
	PHE296	1.153	1.201	1.026	1.232	1.26833	1.241	1.163	1.401
	GLY297	1.26967	1.362	1.107	1.34	1.44833	1.377	1.404	1.564
	ASN298	1.48333	1.636	1.377	1.437	1.60833	1.507	1.601	1.717
	THR299	1.56033	1.655	1.526	1.5	1.62833	1.557	1.616	1.712
	ALA300	1.24767	1.271	1.154	1.318	1.37	1.37	1.388	1.352
	VAL301	1.188	1.242	1.068	1.254	1.4	1.433	1.377	1.39
	ALA302	1.30567	1.476	1.173	1.268	1.511	1.343	1.511	1.679
	LYS303	1.17	1.373	1.013	1.124	1.32533	1.087	1.376	1.513
	CYS304	1.051	1.209	0.868	1.076	1.33033	1.025	1.338	1.628
	ASN305	1.35933	1.485	1.168	1.425	1.782	1.27	1.742	2.334
	GLN306	1.50233	1.661	1.264	1.582	1.831	1.291	1.786	2.416
	ASN307	1.40033	1.401	1.318	1.482	1.538	1.021	1.479	2.114
	HIS308	1.45267	1.779	1.251	1.328	1.80167	1.237	1.583	2.585
	ASP309	1.30667	1.439	1.242	1.239	1.778	1.451	1.55	2.333
	SER310	1.01067	1.066	0.951	1.015	1.203	1.086	1.144	1.379
	GLU311	0.849667	0.935	0.717	0.897	0.945667	0.872	0.936	1.029
	PHE312	0.814333	0.874	0.685	0.884	0.893667	0.869	0.872	0.94
	CYS313	0.838667	0.873	0.764	0.879	0.948	0.91	0.979	0.955
	ASP314	0.828333	0.823	0.731	0.931	0.895	0.877	0.981	0.827
	MET315	0.974	0.873	0.894	1.155	0.926667	0.917	0.983	0.88
	LEU316	1.08967	0.945	1.104	1.22	0.934	0.903	1.009	0.89
	ARG317	0.989333	0.95	1.063	0.955	0.886	0.862	1.001	0.795
	LEU318	0.994667	0.878	1.102	1.004	0.847333	0.825	0.945	0.772
	PHE319	1.02733	0.944	1.022	1.116	0.912333	0.892	0.987	0.858
	ASP320	1.07067	1.038	1.016	1.158	0.938	0.916	1.021	0.877
	TYR321	1.05533	0.972	0.992	1.202	0.879333	0.892	0.966	0.78
	ASN322	1.04	0.931	0.989	1.2	0.940333	0.844	1.148	0.829
	LYS323	1.32233	1.007	1.595	1.365	1.174	0.973	1.506	1.043
	ASN324	1.19933	1.047	1.189	1.362	1.13233	1.025	1.288	1.084
	ALA325	1.14533	0.954	1.187	1.295	1.018	1.01	1.037	1.007
	ILE326	1.41433	1.042	1.77	1.431	1.28867	1.248	1.313	1.305
	LYS327	1.53267	1.219	1.801	1.578	1.53633	1.388	1.572	1.649
	THR328	1.605	1.356	1.892	1.567	1.63967	1.191	1.895	1.833
	LEU329	1.80867	1.61	2.149	1.667	1.80033	1.168	2.008	2.225
	ASN330	2.07767	1.741	2.539	1.953	2.14033	1.493	2.075	2.853
	ASP331	2.207	1.797	2.852	1.972	2.26133	1.714	2.243	2.827
	GLU332	2.16767	2.198	2.412	1.893	2.01267	1.718	2.104	2.216
	ALA333	2.51667	3.14	2.386	2.024	2.254	1.769	2.214	2.779
	LYS334	2.34067	3.051	2.154	1.817	2.04333	1.434	1.764	2.932
	LYS335	2.06267	3.035	1.65	1.503	2.14233	1.518	1.826	3.083
	GLU336	1.722	1.972	1.395	1.799	2.15233	1.411	1.746	3.3
	ILE337	1.34833	1.345	1.142	1.558	1.57733	0.915	1.369	2.448
	ASN338	1.29167	1.294	1.027	1.554	1.25767	0.869	1.292	1.612
	LEU339	1.055	1.008	0.84	1.317	1.09733	0.733	1.288	1.271
	LEU340	0.923333	0.924	0.842	1.004	1.04367	0.891	1.104	1.136
	SER341	0.988333	0.968	0.997	1	1.07833	1.051	1.092	1.092
	GLN342	0.919333	0.777	0.966	1.015	1.18967	1.214	1.29	1.065
	ALA343	0.948333	0.827	0.87	1.148	1.01933	0.92	1.221	0.917
	VAL344	1.04633	0.852	0.911	1.376	0.955667	0.891	1.11	0.866
	ASN345	0.951667	0.872	0.991	0.992	0.934333	0.821	1.065	0.917
	ALA346	0.866667	1.028	0.835	0.737	0.898	0.812	1.031	0.851
	LEU347	0.880667	1.069	0.804	0.769	0.825667	0.775	0.948	0.754
	ILE348	0.925667	1.07	0.886	0.821	0.836667	0.777	0.916	0.817
	SER349	1.09133	1.134	1.276	0.864	0.991	0.934	1.055	0.984
	ASP350	0.981	1.108	0.964	0.871	0.881333	0.824	0.936	0.884
	ASN351	0.962	1.17	0.825	0.891	0.935667	0.849	0.894	1.064
	LEU352	1.02267	1.056	0.991	1.021	0.910333	0.859	0.852	1.02
	LEU353	0.889333	0.923	0.761	0.984	0.799667	0.718	0.748	0.933
	MET354	0.835333	1.013	0.641	0.852	0.838	0.657	0.738	1.119
	LYS355	0.965333	1.194	0.706	0.996	0.923667	0.708	0.81	1.253
	ASN356	0.983333	1.213	0.649	1.088	0.839	0.699	0.772	1.046
	LYS357	0.916667	1.085	0.62	1.045	0.873	0.69	0.754	1.175
	ILE358	0.967333	1.183	0.687	1.032	1.00933	0.783	0.791	1.454
	LYS359	1.00033	1.26	0.756	0.985	0.976	0.825	0.808	1.295
	GLU360	1.056	1.203	0.862	1.103	0.927333	0.763	0.834	1.185
	LEU361	1.19033	1.38	0.848	1.343	1.07667	0.889	0.898	1.443
	MET362	1.24067	1.474	0.88	1.368	1.20633	1.1	0.908	1.611
	SER363	1.21033	1.37	0.984	1.277	1.15333	1.022	1.005	1.433
	ILE364	1.097	1.268	0.932	1.091	1.11567	1.003	0.981	1.363
	PRO365	1.07867	1.283	0.885	1.068	1.04167	0.956	0.958	1.211
	TYR366	1.00067	1.124	0.919	0.959	0.937333	0.809	0.902	1.101
	CYS367	0.938	1.167	0.731	0.916	0.886667	0.825	0.792	1.043
	ASN368	0.913	1.129	0.686	0.924	0.963	1.013	0.858	1.018
	TYR369	0.850667	0.921	0.669	0.962	0.852333	0.833	0.839	0.885
	THR370	0.914333	1.021	0.717	1.005	0.849667	0.894	0.786	0.869
	LYS371	0.806667	0.884	0.692	0.844	0.837333	0.848	0.755	0.909
	PHE372	0.774667	0.844	0.67	0.81	0.838	0.854	0.756	0.904
	TRP373	0.798667	0.818	0.726	0.852	0.865	0.882	0.753	0.96
	TYR374	0.827333	0.819	0.77	0.893	0.875667	0.911	0.784	0.932
	VAL375	0.883333	0.823	0.843	0.984	0.885667	0.965	0.796	0.896
	ASN376	0.971	0.861	0.93	1.122	0.959667	1.062	0.85	0.967
	HIS377	1.12	0.942	1.012	1.406	1.03833	1.261	0.864	0.99
	THR378	1.392	1.223	1.275	1.678	1.289	1.412	1.138	1.317
	LEU379	1.528	1.264	1.37	1.95	1.35867	1.615	1.198	1.263
	THR380	1.47	1.322	1.332	1.756	1.32533	1.536	1.209	1.231
	GLY381	1.28233	1.196	1.183	1.468	1.26167	1.336	1.195	1.254
	GLN382	1.17833	1.103	1.021	1.411	1.19167	1.304	1.138	1.133
	HIS383	1.009	0.993	0.92	1.114	1.03167	1.079	0.971	1.045
	THR384	0.886333	0.863	0.807	0.989	0.911333	0.979	0.9	0.855
	LEU385	0.891	0.926	0.797	0.95	0.918	0.958	0.874	0.922
	PRO386	0.849333	0.903	0.717	0.928	0.854333	0.898	0.779	0.886
	ARG387	0.825667	0.927	0.674	0.876	0.821333	0.836	0.756	0.872
	CYS388	0.789333	0.853	0.675	0.84	0.850667	0.885	0.765	0.902
	TRP389	0.816333	0.878	0.696	0.875	0.886333	0.914	0.747	0.998
	LEU390	0.987	1.307	0.755	0.899	0.918333	0.889	0.797	1.069
	ILE391	1.04867	1.398	0.799	0.949	0.949333	0.915	0.861	1.072
	ARG392	1.435	1.908	1.052	1.345	1.24467	1.149	1.191	1.394
	ASN393	2.10833	2.664	1.58	2.081	1.73533	1.51	1.754	1.942
	GLY394	1.72133	2.047	1.42	1.697	1.79433	2.106	1.656	1.621
	SER395	1.32967	1.618	1.034	1.337	1.255	1.18	1.166	1.419
	TYR396	1.07333	1.298	0.857	1.065	1.04233	1.025	0.905	1.197
	LEU397	1.10133	1.34	0.874	1.09	1.04467	1.046	0.89	1.198
	ASN398	1.176	1.314	1.027	1.187	1.14233	1.166	0.973	1.288
	THR399	1.146	1.191	1.067	1.18	1.138	1.164	0.985	1.265
	SER400	1.33833	1.428	1.245	1.342	1.26567	1.316	1.108	1.373
	GLU401	1.30233	1.452	1.169	1.286	1.23567	1.268	1.1	1.339
	PHE402	1.18833	1.278	1.107	1.18	1.13667	1.166	1.031	1.213
	ARG403	1.28367	1.306	1.237	1.308	1.19333	1.251	1.08	1.249
	ASN404	1.349	1.367	1.35	1.33	1.23867	1.324	1.158	1.234
	ASP405	1.132	1.168	1.115	1.113	1.055	1.112	0.99	1.063
	TRP406	1.052	1.04	1.041	1.075	0.983667	1.058	0.91	0.983
	ILE407	1.20267	1.161	1.215	1.232	1.07367	1.189	1.009	1.023
	LEU408	1.19067	1.175	1.191	1.206	1.068	1.172	1.034	0.998
	GLU409	1.03167	1.004	1.021	1.07	0.936333	1.026	0.903	0.88
	SER410	1.042	0.991	1.032	1.103	0.937	1.043	0.888	0.88
	ASP411	1.11833	1.082	1.099	1.174	1	1.096	0.972	0.932
	HIS412	1.04767	1.035	1.013	1.095	0.944333	1.012	0.951	0.87
	LEU413	0.966	0.922	0.932	1.044	0.883333	0.963	0.874	0.813
	ILE414	1.00867	0.949	0.968	1.109	0.958	1.03	0.983	0.861
	SER415	1.00567	0.939	0.955	1.123	0.929667	0.975	0.967	0.847
	GLU416	1.01567	0.96	1.014	1.073	0.933333	0.969	0.937	0.894
	MET417	1.037	0.974	1.005	1.132	0.946	1.006	0.943	0.889
	LEU418	0.925333	0.9	0.859	1.017	0.89	0.952	0.889	0.829
	SER419	0.945333	0.935	0.901	1	0.896667	0.947	0.886	0.857
	LYS420	1.03333	1.036	1.005	1.059	0.950333	1.002	0.934	0.915
	GLU421	0.931	0.949	0.879	0.965	0.855	0.92	0.82	0.825
	TYR422	0.866667	0.895	0.816	0.889	0.807333	0.865	0.76	0.797
	ALA423	1	1.025	0.976	0.999	0.914667	0.968	0.892	0.884
	GLU424	1.00667	1.016	0.985	1.019	0.921667	0.973	0.91	0.882
	ARG425	0.889	0.909	0.847	0.911	0.823667	0.875	0.794	0.802
	GLN426	0.929667	0.973	0.885	0.931	0.846	0.896	0.826	0.816
	GLY427	1.01167	1.079	0.952	1.004	0.897667	0.951	0.906	0.836
	LYS428	0.976	1.03	0.905	0.993	0.892	0.983	0.873	0.82
	THR429	0.917667	0.951	0.919	0.883	0.798333	0.873	0.768	0.754
	PRO430	0.929333	0.941	0.947	0.9	0.818333	0.901	0.766	0.788
	ILE431	0.820333	0.893	0.749	0.819	0.828333	0.838	0.869	0.778
	THR432	0.834333	0.87	0.809	0.824	0.813333	0.795	0.849	0.796
	LEU433	0.845333	0.886	0.829	0.821	0.801333	0.803	0.797	0.804
	VAL434	0.817667	0.879	0.782	0.792	0.811333	0.778	0.846	0.81
	ASP435	0.783	0.847	0.743	0.759	0.787333	0.756	0.83	0.776
	ILE436	0.777	0.789	0.763	0.779	0.800333	0.799	0.796	0.806
	CYS437	0.784	0.817	0.751	0.784	0.822	0.809	0.828	0.829
	PHE438	0.797	0.87	0.743	0.778	0.824	0.799	0.881	0.792
	TRP439	0.758667	0.837	0.719	0.72	0.807333	0.787	0.859	0.776
	SER440	0.731	0.768	0.706	0.719	0.810333	0.845	0.81	0.776
	THR441	0.786333	0.807	0.723	0.829	0.803667	0.812	0.833	0.766
	ILE442	0.827	0.859	0.742	0.88	0.855667	0.811	0.961	0.795
	PHE443	0.764	0.8	0.73	0.762	0.864667	0.869	0.942	0.783
	PHE444	0.726667	0.755	0.701	0.724	0.795333	0.86	0.822	0.704
	THR445	0.77	0.788	0.693	0.829	0.841667	0.842	0.902	0.781
	ALA446	0.817333	0.844	0.749	0.859	0.945333	0.89	1.053	0.893
	SER447	0.811333	0.852	0.752	0.83	0.965667	0.967	1.021	0.909
	LEU448	0.778333	0.808	0.712	0.815	0.902667	0.917	0.933	0.858
	PHE449	0.772	0.822	0.685	0.809	0.853667	0.879	0.832	0.85
	LEU450	0.808	0.862	0.728	0.834	0.889333	1.077	0.777	0.814
	HIS451	0.818333	0.842	0.776	0.837	0.988333	1.305	0.836	0.824
	LEU452	0.851333	0.874	0.807	0.873	1.02733	1.29	0.905	0.887
	VAL453	0.937	0.991	0.871	0.949	1.079	1.272	0.941	1.024
	GLY454	0.995667	0.946	1.063	0.978	1.07867	1.214	0.974	1.048
	ILE455	1.089	1.031	1.124	1.112	1.11833	1.108	1.11	1.137
	PRO456	1.214	1.137	1.18	1.325	1.316	1.215	1.356	1.377
	THR457	1.23867	1.188	1.24	1.288	1.294	1.208	1.251	1.423
	HIS458	1.35567	1.291	1.305	1.471	1.50667	1.327	1.512	1.681
	ARG459	1.54167	1.438	1.388	1.799	1.766	1.531	1.868	1.899
	HIS460	1.71367	1.537	1.504	2.1	1.98	1.678	2.183	2.079
	LEU461	2.05567	1.865	1.686	2.616	2.31167	1.977	2.591	2.367
	LYS462	2.27367	2.069	1.843	2.909	2.49867	2.117	2.879	2.5
	GLY463	2.49133	2.249	2.129	3.096	2.69467	2.248	3.184	2.652
	GLU464	2.32433	1.966	2.007	3	2.55367	2.137	2.963	2.561
	ALA465	2.23833	1.853	1.951	2.911	2.393	2.022	2.743	2.414
	CYS466	2.01133	1.669	1.871	2.494	2.073	1.752	2.283	2.184
	PRO467	2.34	1.996	1.999	3.025	2.14967	1.882	2.267	2.3
	LEU468	2.22767	1.957	2.022	2.704	2.156	1.889	2.238	2.341
	PRO469	2.104	1.997	2.078	2.237	2.132	1.923	2.227	2.246
	HIS470	1.97533	1.973	1.798	2.155	2.09533	1.938	2.131	2.217
	LYS471	1.75933	1.752	1.647	1.879	1.91467	1.766	1.928	2.05
	LEU472	1.88367	1.825	1.668	2.158	2.07267	1.924	2.102	2.192
	ASP473	2.04267	1.966	1.715	2.447	2.183	2.049	2.228	2.272
	SER474	2.14533	2.048	1.732	2.656	2.291	2.126	2.411	2.336
	PHE475	2.538	2.59	1.909	3.115	2.57667	2.396	2.732	2.602
	GLY476	2.40267	2.619	1.766	2.823	2.47733	2.264	2.628	2.54
	GLY477	2.39633	2.664	1.982	2.543	2.541	2.296	2.682	2.645
	CYS478	2.31833	2.379	2.013	2.563	2.438	2.315	2.42	2.579
	ARG479	2.764	2.721	2.228	3.343	2.68233	2.728	2.586	2.733
	CYS480	2.80067	2.769	2.243	3.39	2.66867	2.586	2.607	2.813
	GLY481	3.031	2.988	2.44	3.665	3.12833	2.915	3.265	3.205
	LYS482	2.81567	3.048	2.225	3.174	2.835	2.596	2.908	3.001
	TYR483	3.04167	3.139	2.115	3.871	2.64167	2.372	2.701	2.852
	PRO484	3.55267	4.043	2.265	4.35	2.891	2.676	2.933	3.064
	ARG485	3.945	4.325	2.299	5.211	2.92667	2.627	2.972	3.181
	LEU486	3.90433	4.461	2.396	4.856	3.126	2.696	3.136	3.546
	LYS487	3.929	4.37	2.489	4.928	3.138	2.816	3.195	3.403
	LYS488	3.20567	3.332	2.077	4.208	2.88433	2.521	3.064	3.068
	PRO489	2.69033	2.443	1.919	3.709	2.88767	2.847	3.046	2.77
	THR490	2.085	1.948	1.616	2.691	2.30367	2.081	2.565	2.265
	ILE491	1.79833	1.644	1.504	2.247	2.02833	1.771	2.363	1.951
	TRP492	1.516	1.41	1.309	1.829	1.70867	1.493	1.945	1.688
	HIS493	1.40067	1.251	1.27	1.681	1.57067	1.351	1.777	1.584
	LYS494	1.252	1.116	1.255	1.385	1.44367	1.306	1.545	1.48
	ARG495	1.459	1.221	1.447	1.709	1.765	1.631	1.983	1.681
	HIS496	1.79667	1.426	1.724	2.24	2.07467	1.87	2.433	1.921
	GLY2	1.67	1.703	1.795	1.512	2.43467	3.062	1.971	2.271
	GLN3	1.26633	1.199	1.442	1.158	2.02333	2.6	1.714	1.756
	LEU4	1.196	1.134	1.372	1.082	1.701	2.11	1.521	1.472
	ILE5	1.26633	1.246	1.41	1.143	1.68667	2.048	1.453	1.559
	SER6	1.177	1.159	1.295	1.077	1.41433	1.556	1.15	1.537
	PHE7	1.04433	0.983	1.18	0.97	1.215	1.406	1.02	1.219
	PHE8	1.06933	1.061	1.198	0.949	1.21467	1.283	1.139	1.222
	GLN9	1.19333	1.222	1.352	1.006	1.39433	1.452	1.284	1.447
	GLU10	1.17933	1.154	1.351	1.033	1.45067	1.71	1.397	1.245
	ILE11	1.11633	1.045	1.32	0.984	1.47667	1.763	1.434	1.233
	PRO12	1.10467	1.057	1.247	1.01	1.37533	1.734	1.059	1.333
	VAL13	1.105	1.012	1.286	1.017	1.226	1.359	1.136	1.183
	PHE14	1.07267	0.946	1.318	0.954	1.148	1.125	1.288	1.031
	LEU15	1.02933	0.916	1.24	0.932	1.14433	1.098	1.232	1.103
	GLN16	1.15433	1.002	1.383	1.078	1.30133	1.235	1.454	1.215
	GLU17	1.08333	0.99	1.267	0.993	1.079	1.066	1.122	1.049
	ALA18	0.956	0.867	1.026	0.975	1.07333	1.083	1.014	1.123
	LEU19	0.881333	0.779	0.974	0.891	0.88	0.905	0.895	0.84
	ASN20	0.847667	0.754	0.961	0.828	0.841	0.924	0.842	0.757
	ILE21	0.869667	0.775	0.982	0.852	0.93	1.05	0.881	0.859
	ALA22	0.849667	0.744	0.953	0.852	0.864333	0.973	0.864	0.756
	LEU23	0.815	0.69	0.92	0.835	0.808333	0.855	0.857	0.713
	VAL24	0.85	0.746	0.956	0.848	0.912333	1.011	0.933	0.793
	ALA25	0.867333	0.78	0.973	0.849	0.933	1.125	0.884	0.79
	VAL26	0.852	0.756	0.923	0.877	0.889	0.978	0.923	0.766
	SER27	0.855333	0.76	0.901	0.905	0.889333	0.959	0.944	0.765
	LEU28	0.885333	0.796	0.966	0.894	0.949	1.126	0.91	0.811
	ILE29	0.852	0.753	0.914	0.889	0.925667	1.126	0.847	0.804
	ALA30	0.807	0.707	0.848	0.866	0.858	0.993	0.806	0.775
	VAL31	0.862	0.758	0.93	0.898	0.925667	1.09	0.806	0.881
	ILE32	0.885333	0.775	0.987	0.894	0.969667	1.166	0.831	0.912
	ALA33	0.825333	0.724	0.885	0.867	0.927	1.117	0.81	0.854
	GLY34	0.817333	0.724	0.849	0.879	0.907	1.063	0.789	0.869
	ILE35	0.901333	0.776	0.986	0.942	0.996	1.127	0.842	1.019
	ILE36	0.884333	0.76	0.957	0.936	1.031	1.162	0.906	1.025
	ASN37	0.818333	0.711	0.833	0.911	0.965333	1.107	0.876	0.913
	LEU38	0.887	0.783	0.931	0.947	1.02667	1.138	0.903	1.039
	TYR39	0.939	0.843	0.982	0.992	1.12433	1.219	0.977	1.177
	LYS40	0.893333	0.817	0.885	0.978	1.13033	1.248	1.041	1.102
	SER41	0.863	0.806	0.875	0.908	1.11167	1.292	1.059	0.984
	GLY42	0.979333	0.926	1.038	0.974	1.203	1.24	1.17	1.199
	LEU43	1.05167	1.01	1.118	1.027	1.19567	1.257	1.107	1.223
	PHE44	1.18167	1.109	1.301	1.135	1.322	1.384	1.138	1.444
	GLN45	1.17133	1.078	1.307	1.129	1.398	1.372	1.268	1.554
	PHE46	1.179	1.061	1.349	1.127	1.38967	1.341	1.305	1.523
	ILE47	1.372	1.208	1.602	1.306	1.46367	1.46	1.28	1.651
	PHE48	1.425	1.254	1.682	1.339	1.591	1.546	1.391	1.836
	PHE49	1.40933	1.228	1.66	1.34	1.63767	1.515	1.52	1.878
	LEU50	1.53433	1.272	1.828	1.503	1.71233	1.627	1.548	1.962
	LEU51	1.625	1.339	2.031	1.505	1.804	1.901	1.65	1.861
	LEU52	1.63633	1.302	2.056	1.551	1.96567	2.154	1.546	2.197
	ALA53	1.65533	1.347	1.979	1.64	2.458	2.324	2.771	2.279
	GLY54	1.995	1.795	2.225	1.965	2.26533	2.37	2.072	2.354
	ARG55	2.12867	1.941	2.314	2.131	2.114	2.456	1.85	2.036
	SER56	2.23667	2.216	2.339	2.155	2.194	2.677	1.753	2.152
	CYS57	2.17033	2.076	2.316	2.119	2.18533	2.643	1.656	2.257
	GLY60	1.501	1.795	1.286	1.422	1.57133	1.482	1.313	1.919
	THR61	1.143	1.267	1.009	1.153	1.30867	1.292	1.011	1.623
	PHE62	1.144	1.276	1.013	1.143	1.31367	1.337	1.021	1.583
	LYS63	1.12733	1.243	1.016	1.123	1.30333	1.376	1.012	1.522
	ILE64	1.07933	1.2	1.005	1.033	1.211	1.263	0.952	1.418
	GLY65	1.25233	1.35	1.276	1.131	1.31	1.377	1.127	1.426
	LEU66	1.15667	1.251	1.159	1.06	1.33067	1.4	1.178	1.414
	HIS67	1.19267	1.195	1.349	1.034	1.43767	1.578	1.407	1.328
	THR68	0.933333	1.032	0.866	0.902	1.08467	1.089	0.898	1.267
	GLU69	0.952333	1.047	0.858	0.952	1.10333	1.136	0.859	1.315
	PHE70	0.921333	1.016	0.808	0.94	1.06533	1.083	0.786	1.327
	GLN71	0.932667	1.008	0.822	0.968	1.085	1.072	0.787	1.396
	SER72	0.927333	0.94	0.83	1.012	1.084	1.053	0.775	1.424
	VAL73	0.986	1.011	0.875	1.072	1.13133	1.113	0.811	1.47
	THR74	0.930333	0.972	0.786	1.033	1.12667	1.113	0.751	1.516
	LEU75	0.915333	0.963	0.79	0.993	1.16233	1.117	0.767	1.603
	THR76	0.903667	0.976	0.798	0.937	1.25733	1.194	0.839	1.739
	MET77	0.993	1.026	0.887	1.066	1.098	0.948	0.873	1.473
	GLN78	1.09633	1.323	0.935	1.031	1.10567	0.994	0.99	1.333
	ARG79	1.24967	1.331	1.295	1.123	1.34633	1.101	1.357	1.581
	LEU80	1.166	1.12	1.309	1.069	1.28667	1.021	1.449	1.39
	LEU81	1.131	1.139	1.226	1.028	1.19167	1.11	1.318	1.147
	ALA82	1.34067	1.348	1.552	1.122	1.55833	1.451	1.915	1.309
	ASN83	1.32033	1.216	1.653	1.092	1.85567	1.67	2.429	1.468
	HIS84	1.10533	1.209	1.254	0.853	1.882	2.168	2.118	1.36
	SER85	1.466	1.799	1.616	0.983	1.80667	2.123	2.058	1.239
	ASN86	1.536	1.792	1.675	1.141	1.782	2.28	1.755	1.311
	GLU87	1.53567	1.987	1.562	1.058	1.475	1.907	1.295	1.223
	LEU88	1.202	1.414	1.355	0.837	1.134	1.275	1.045	1.082
	PRO89	0.943333	1.059	0.929	0.842	1.004	1.067	0.96	0.985
	SER90	0.908667	1.044	0.796	0.886	0.948333	0.938	0.877	1.03
	LEU91	0.887333	0.94	0.805	0.917	0.890667	0.875	0.778	1.019
	CYS92	1.044	1.187	0.905	1.04	1.01367	1.005	0.942	1.094
	MET93	1.215	1.389	1.085	1.171	1.13067	1.221	0.967	1.204
	LEU94	1.426	1.728	1.267	1.283	1.35367	1.375	1.135	1.551
	ASN95	1.627	1.904	1.555	1.422	1.49667	2.011	1.175	1.304
	ASN96	1.56133	1.958	1.486	1.24	1.573	1.856	1.108	1.755
	SER97	1.40733	1.645	1.43	1.147	1.279	1.709	0.969	1.159
	PHE98	1.20533	1.212	1.241	1.163	1.00267	1.107	0.913	0.988
	TYR99	1.026	1.028	1.069	0.981	0.906	0.959	0.823	0.936
	TYR100	0.964	0.955	0.958	0.979	0.937667	0.917	0.831	1.065
	MET101	0.894	0.923	0.872	0.887	0.920333	0.924	0.774	1.063
	ARG102	0.973333	0.99	0.971	0.959	1.081	1.072	1.024	1.147
	GLY103	1.20467	1.096	1.183	1.335	1.28967	1.497	1.162	1.21
	GLY104	1.60667	1.533	1.789	1.498	1.597	1.744	1.501	1.546
	VAL105	1.70833	1.61	1.972	1.543	1.606	1.905	1.303	1.61
	ASN106	1.29533	1.353	1.362	1.171	1.47533	1.62	1.214	1.592
	THR107	1.05333	1.035	1.08	1.045	1.176	1.261	0.934	1.333
	PHE108	0.984667	0.956	1.056	0.942	1.00633	1.111	0.777	1.131
	LEU109	1.03833	0.949	1.111	1.055	0.918667	0.999	0.715	1.042
	ILE110	0.975667	0.915	1.092	0.92	0.841667	0.903	0.666	0.956
	ARG111	1.07167	1.005	1.192	1.018	0.885667	0.932	0.739	0.986
	VAL112	1.12267	1.077	1.278	1.013	0.952	1.003	0.806	1.047
	SER113	1.46967	1.411	1.63	1.368	1.224	1.213	1.101	1.358
	ASP114	1.41933	1.251	1.633	1.374	1.267	1.297	1.09	1.414
	ILE115	1.70633	1.633	1.731	1.755	1.53333	1.624	1.402	1.574
	SER116	1.59333	1.62	1.48	1.68	1.48767	1.614	1.241	1.608
	VAL117	1.60633	1.558	1.461	1.8	1.536	1.632	1.227	1.749
	LEU118	1.54367	1.384	1.399	1.848	1.536	1.762	1.048	1.798
	MET119	1.932	1.831	1.805	2.16	1.945	2.029	1.576	2.23
	LYS120	1.931	1.877	1.886	2.03	1.92633	2.098	1.64	2.041
	GLU121	2.108	1.989	2.056	2.279	2.22167	2.433	1.802	2.43
	TYR122	1.97233	1.701	1.942	2.274	2.372	2.645	1.609	2.862
	ASP123	1.582	1.374	1.572	1.8	1.87533	2.136	1.147	2.343
	VAL124	1.67867	1.62	1.638	1.778	1.872	2.4	1.065	2.151
	SER125	1.44933	1.427	1.324	1.597	1.74433	2.16	1.045	2.028
	ILE126	1.423	1.338	1.517	1.414	1.71267	2.15	1.103	1.885
	TYR127	1.81933	1.415	2.488	1.555	1.969	2.414	1.506	1.987
	GLU128	1.67567	1.435	2.067	1.525	2.07433	2.347	1.794	2.082
	PRO129	1.39767	1.36	1.496	1.337	1.975	2.385	1.769	1.771
	GLU130	1.596	1.483	1.84	1.465	2.01733	2.425	1.736	1.891
	ASP131	1.55333	1.376	1.851	1.433	1.84933	2.082	1.384	2.082
	LEU132	1.34933	1.301	1.51	1.237	1.64	2	1.147	1.773
	GLY133	1.72433	1.556	2.125	1.492	1.831	2.129	1.406	1.958
	ASN134	1.72033	1.532	2.037	1.592	1.86133	2.074	1.396	2.114
	CYS135	1.41667	1.334	1.475	1.441	1.549	1.878	0.996	1.773
	LEU136	1.641	1.273	2.165	1.485	1.60067	1.821	1.19	1.791
	ASN137	2.03033	1.672	2.486	1.933	1.97167	2.109	1.548	2.258
	LYS138	2.20733	1.757	2.408	2.457	1.88233	1.96	1.619	2.068
	SER139	2.28467	2.03	2.661	2.163	1.833	2.041	1.431	2.027
	ASP140	1.99	1.885	2.288	1.797	1.84067	2.125	1.448	1.949
	SER141	1.50567	1.379	1.825	1.313	1.50133	1.748	1.206	1.55
	SER142	1.243	1.229	1.374	1.126	1.43867	1.738	1.157	1.421
	TRP143	1.06967	1.224	1.045	0.94	1.332	1.606	1.107	1.283
	ALA144	0.959	1.091	0.942	0.844	1.11867	1.349	0.915	1.092
	ILE145	0.889333	0.951	0.899	0.818	1.06067	1.332	0.808	1.042
	HIS146	0.893667	0.99	0.867	0.824	1.149	1.464	0.892	1.091
	TRP147	0.852	1.008	0.852	0.696	1.03633	1.297	0.872	0.94
	PHE148	0.772333	0.882	0.797	0.638	0.877667	1.082	0.714	0.837
	SER149	0.802667	0.844	0.801	0.763	1.028	1.278	0.769	1.037
	ASN150	0.851	0.909	0.846	0.798	1.07833	1.436	0.836	0.963
	ALA151	0.825667	0.866	0.863	0.748	1	1.295	0.814	0.891
	LEU152	0.826	0.853	0.834	0.791	1.05033	1.243	0.811	1.097
	GLY153	0.934	0.928	0.867	1.007	1.27533	1.575	0.924	1.327
	HIS154	0.918667	0.91	0.825	1.021	1.31	1.63	0.917	1.383
	ASP155	1.076	1.006	0.956	1.266	1.63933	2.064	1.094	1.76
	TRP156	1.21333	1.317	0.951	1.372	1.88467	2.348	1.224	2.082
	LEU157	1.41667	1.516	1.034	1.7	2.71433	3.411	1.71	3.022
	MET158	1.45333	1.636	1.049	1.675	2.48733	3.122	1.526	2.814
	ASP159	1.184	1.135	1.004	1.413	1.834	2.363	1.115	2.024
	PRO160	1.4	1.339	1.311	1.55	1.73133	2.187	1.12	1.887
	PRO161	1.33967	1.24	1.295	1.484	1.68167	2.132	1.107	1.806
	MET162	1.16433	1.075	1.109	1.309	1.39833	1.723	0.928	1.544
	LEU163	1.244	1.118	1.156	1.458	1.412	1.689	0.84	1.707
	CYS164	1.32067	1.172	1.338	1.452	1.41833	1.676	0.842	1.737
	ARG165	1.453	1.205	1.39	1.764	1.73733	1.928	1.039	2.245
	ASN166	1.617	1.431	1.67	1.75	1.957	2.114	1.243	2.514
	LYS167	1.80733	1.513	2.013	1.896	2.08933	2.141	1.265	2.862
	THR168	2.08467	1.83	2.166	2.258	2.45167	2.454	1.555	3.346
	LYS169	2.02533	1.775	2.143	2.158	2.51033	2.471	1.563	3.497
	LYS170	2.28767	1.768	2.849	2.246	2.52767	2.674	1.752	3.157
	GLU171	2.06067	1.571	2.558	2.053	2.16167	2.198	1.74	2.547
	GLY172	1.68967	1.34	1.902	1.827	1.81067	1.834	1.521	2.077
	SER173	1.55933	1.153	1.624	1.901	1.51967	1.81	1.027	1.722
	ASN174	1.319	1.095	1.238	1.624	1.34467	1.584	0.825	1.625
	ILE175	1.118	1.002	1.078	1.274	1.182	1.402	0.744	1.4
	GLN176	1.13	1.083	1.06	1.247	1.13	1.333	0.741	1.316
	PHE177	1.193	1.307	1.105	1.167	1.22167	1.434	0.84	1.391
	ASN178	1.098	1.073	1.028	1.193	1.253	1.438	0.895	1.426
	ILE179	1.06233	1.032	1.135	1.02	1.18933	1.425	0.852	1.291
	SER180	1.15067	1.068	1.207	1.177	1.369	1.545	1.013	1.549
	LYS181	1.29367	1.271	1.361	1.249	1.587	1.808	1.184	1.769
	ALA182	1.51	1.396	1.633	1.501	1.85033	2.121	1.4	2.03
	ASP183	1.767	1.61	1.845	1.846	2.38067	2.741	1.844	2.557
	ASP184	1.764	1.575	1.802	1.915	2.574	2.944	2.185	2.593
	ALA185	1.28967	1.18	1.279	1.41	1.89833	2.257	1.478	1.96
	ARG186	1.29867	1.224	1.291	1.381	1.843	2.212	1.19	2.127
	VAL187	1.21533	1.158	1.133	1.355	1.798	2.203	1.176	2.015
	TYR188	1.07733	1.037	1.003	1.192	1.52333	1.895	0.993	1.682
	GLY189	1.00933	0.992	0.996	1.04	1.34533	1.651	0.91	1.475
	LYS190	1.00567	1.026	0.972	1.019	1.383	1.67	0.896	1.583
	LYS191	0.955	0.993	0.926	0.946	1.31567	1.567	0.788	1.592
	ILE192	0.826667	0.843	0.864	0.773	1.06967	1.247	0.717	1.245
	ARG193	0.818667	0.862	0.859	0.735	1.056	1.214	0.754	1.2
	ASN194	0.837	0.915	0.824	0.772	1.13033	1.374	0.726	1.291
	GLY195	0.771667	0.845	0.779	0.691	0.964667	1.06	0.701	1.133
	MET196	0.713667	0.766	0.746	0.629	0.858	0.93	0.688	0.956
	ARG197	0.755333	0.789	0.78	0.697	1.032	1.275	0.711	1.11
	HIS198	0.753	0.785	0.734	0.74	0.951333	1.049	0.728	1.077
	LEU199	0.748333	0.78	0.767	0.698	0.792667	0.797	0.668	0.913
	PHE200	0.81	0.846	0.872	0.712	0.89	1.064	0.707	0.899
	ARG201	0.950333	0.973	0.997	0.881	1.00533	1.103	0.801	1.112
	GLY202	1.443	1.857	1.134	1.338	1.29567	1.496	1.182	1.209
	PHE203	1.132	1.321	1.019	1.056	1.11633	1.277	0.961	1.111
	HIS204	1.29167	1.52	1.288	1.067	1.38933	1.606	1.172	1.39
	ASP205	1.202	1.248	1.295	1.063	1.241	1.408	0.989	1.326
	PRO206	1.42067	1.549	1.613	1.1	1.30033	1.481	1.145	1.275
	CYS207	1.44867	1.391	1.723	1.232	1.29267	1.504	1.067	1.307
	GLU208	1.63567	1.761	1.82	1.326	1.564	1.802	1.339	1.551
	GLU209	1.55433	1.583	1.629	1.451	1.81233	2.085	1.531	1.821
	GLY210	2.03667	2.136	2.248	1.726	2.06233	2.249	1.852	2.086
	LYS211	1.91333	2.029	2.219	1.492	1.71033	1.842	1.547	1.742
	VAL212	1.509	1.492	1.659	1.376	1.46533	1.599	1.246	1.551
	CYS213	1.22567	1.097	1.454	1.126	1.17733	1.289	0.956	1.287
	TYR214	1.079	1.033	1.131	1.073	1.068	1.18	0.839	1.185
	LEU215	0.993333	0.96	1.091	0.929	0.932333	1.046	0.7	1.051
	THR216	1.05633	0.998	1.115	1.056	0.965667	1.069	0.682	1.146
	ILE217	1.041	0.973	1.086	1.064	0.968667	1.099	0.666	1.141
	ASN218	1.21967	1.033	1.282	1.344	1.10133	1.259	0.739	1.306
	GLN219	1.15733	1.079	1.293	1.1	1.24667	1.356	0.879	1.505
	CYS220	1.294	1.191	1.375	1.316	1.353	1.421	0.981	1.657
	GLY221	1.712	1.382	1.763	1.991	1.818	1.847	1.601	2.006
	ASP222	1.72167	1.354	1.763	2.048	1.96967	1.683	2.125	2.101
	PRO223	2.079	1.647	2.108	2.482	2.364	1.795	2.981	2.316
	SER224	2.105	1.983	2.143	2.189	2.767	1.754	3.187	3.36
	SER225	1.502	1.339	1.676	1.491	2.016	1.333	2.199	2.516
	PHE226	2.09333	2.034	2.205	2.041	2.579	2.464	2.35	2.923
	ASP227	1.825	1.507	2.233	1.735	1.946	1.943	1.316	2.579
	TYR228	1.50467	1.345	1.789	1.38	1.51933	1.488	1.108	1.962
	CYS229	1.39167	1.327	1.548	1.3	1.316	1.253	1.106	1.589
	GLY230	1.697	1.694	1.84	1.557	1.55167	1.549	1.243	1.863
	VAL231	1.77733	2.091	1.684	1.557	1.62567	1.618	1.458	1.801
	ASN232	1.88167	2.285	1.579	1.781	1.78967	1.731	1.481	2.157
	HIS233	1.63467	1.877	1.437	1.59	1.52067	1.451	1.267	1.844
	LEU234	1.493	1.78	1.284	1.415	1.37733	1.288	1.332	1.512
	SER235	1.70033	2.253	1.337	1.511	1.57533	1.425	1.552	1.749
	LYS236	1.63267	2.159	1.241	1.498	1.57133	1.364	1.507	1.843
	CYS237	1.334	1.7	1.044	1.258	1.30467	1.198	1.281	1.435
	GLN238	1.442	1.814	1.144	1.368	1.39267	1.434	1.364	1.38
	PHE239	1.10667	1.354	0.853	1.113	0.990333	0.948	0.982	1.041
	ASP240	1.02867	1.206	0.803	1.077	0.940667	0.916	0.904	1.002
	HIS241	0.931667	1.085	0.763	0.947	0.882667	0.819	0.743	1.086
	VAL242	0.942667	1.013	0.805	1.01	0.939667	0.875	0.909	1.035
	ASN243	0.950667	0.87	0.845	1.137	0.798667	0.805	0.761	0.83
	THR244	0.836333	0.847	0.854	0.808	0.781333	0.795	0.735	0.814
	LEU245	0.832	0.865	0.787	0.844	0.875667	0.937	0.821	0.869
	HIS246	0.803667	0.866	0.806	0.739	0.891333	1.055	0.876	0.743
	PHE247	0.789	0.854	0.846	0.667	0.816333	0.852	0.896	0.701
	LEU248	0.843667	0.899	0.876	0.756	0.877333	0.817	1.014	0.801
	VAL249	0.824667	0.804	0.858	0.812	0.962333	1.023	1.105	0.759
	ARG250	0.853333	0.956	0.892	0.712	1.01433	1.086	1.117	0.84
	SER251	0.991667	1.211	1.071	0.693	1.16933	1.142	1.352	1.014
	LYS252	1.01367	1.199	1.002	0.84	1.44033	1.635	1.333	1.353
	THR253	1.044	1.181	1.13	0.821	1.58833	1.749	1.483	1.533
	HIS254	1.01333	1.183	0.956	0.901	1.336	1.662	1.257	1.089
	LEU255	1.225	1.39	1.028	1.257	1.12067	1.515	0.75	1.097
	ASN256	1.65	1.938	1.321	1.691	1.531	2.53	0.851	1.212
	GLY280	2.47233	3.1	2.084	2.233	2.763	2.943	3.22	2.126
	TYR281	1.52233	1.758	1.297	1.512	1.54933	1.609	1.483	1.556
	CYS282	1.42167	1.566	1.245	1.454	1.38567	1.391	1.217	1.549
	LEU283	1.31767	1.356	1.21	1.387	1.323	1.296	1.228	1.445
	GLU284	1.33333	1.395	1.179	1.426	1.43	1.441	1.269	1.58
	GLU285	1.38633	1.416	1.191	1.552	1.502	1.465	1.344	1.697
	TRP286	1.267	1.341	1.094	1.366	1.48433	1.534	1.229	1.69
	MET287	1.03067	1.066	0.92	1.106	1.25633	1.318	0.941	1.51
	LEU288	1.036	1.03	0.902	1.176	1.26	1.271	0.926	1.583
	ILE289	1.068	1.068	0.913	1.223	1.33133	1.302	0.946	1.746
	ALA290	1.316	1.322	1.217	1.409	1.573	1.411	1.282	2.026
	ALA291	1.42933	1.39	1.277	1.621	1.51133	1.33	1.366	1.838
	LYS292	1.93333	1.77	1.784	2.246	1.79467	1.508	2.002	1.874
	MET293	1.46933	1.481	1.328	1.599	1.58167	1.441	1.607	1.697
	LYS294	1.44733	1.422	1.366	1.554	1.47433	1.306	1.465	1.652
	CYS295	1.43333	1.55	1.302	1.448	1.40267	1.32	1.252	1.636
	PHE296	1.41667	1.687	1.216	1.347	1.324	1.285	1.173	1.514
	GLY297	1.546	1.885	1.352	1.401	1.54767	1.53	1.457	1.656
	ASN298	1.70533	1.822	1.679	1.615	1.61967	1.613	1.6	1.646
	THR299	1.883	2.002	1.789	1.858	1.69	1.623	1.591	1.856
	ALA300	1.55767	1.942	1.257	1.474	1.36533	1.293	1.225	1.578
	VAL301	1.472	1.801	1.126	1.489	1.27633	1.233	1.111	1.485
	ALA302	1.50567	1.543	1.374	1.6	1.361	1.31	1.242	1.531
	LYS303	1.27133	1.256	1.2	1.358	1.248	1.198	1.1	1.446
	CYS304	1.21033	1.164	1.202	1.265	1.203	1.128	1.124	1.357
	ASN305	1.60467	1.465	1.712	1.637	1.554	1.518	1.542	1.602
	GLN306	1.63367	1.648	1.743	1.51	1.66633	1.68	1.596	1.723
	ASN307	1.56233	1.698	1.478	1.511	1.36	1.287	1.248	1.545
	HIS308	1.395	1.511	1.376	1.298	1.27533	1.213	1.202	1.411
	ASP309	1.182	1.345	1.152	1.049	1.276	1.081	1.247	1.5
	SER310	0.984333	1.127	0.833	0.993	0.995333	0.917	0.821	1.248
	GLU311	0.866	0.977	0.689	0.932	0.948333	0.891	0.73	1.224
	PHE312	0.824667	0.868	0.689	0.917	0.957	0.898	0.714	1.259
	CYS313	0.875	0.901	0.769	0.955	1.01	0.925	0.824	1.281
	ASP314	0.846	0.853	0.752	0.933	0.987333	0.911	0.82	1.231
	MET315	0.878667	0.851	0.799	0.986	1.004	0.971	0.805	1.236
	LEU316	0.948667	0.975	0.849	1.022	1.07567	1.021	0.856	1.35
	ARG317	0.924	0.967	0.83	0.975	1.035	0.986	0.841	1.278
	LEU318	0.906	0.893	0.855	0.97	0.997333	0.967	0.825	1.2
	PHE319	0.977333	0.976	0.916	1.04	1.09133	1.041	0.902	1.331
	ASP320	1.05933	1.088	1.011	1.079	1.15633	1.076	0.988	1.405
	TYR321	1.00667	1.007	1.004	1.009	1.073	1.011	0.892	1.316
	ASN322	1.11967	1.078	1.092	1.189	1.11767	1.041	0.944	1.368
	LYS323	1.303	1.225	1.458	1.226	1.244	1.141	1.084	1.507
	ASN324	1.26833	1.191	1.465	1.149	1.214	1.157	1.051	1.434
	ALA325	1.39433	1.221	1.412	1.55	1.26933	1.13	1.051	1.627
	ILE326	1.712	1.419	1.724	1.993	1.58067	1.381	1.313	2.048
	LYS327	1.62	1.567	1.76	1.533	1.53133	1.546	1.451	1.597
	THR328	1.637	1.638	1.841	1.432	1.33267	1.407	1.35	1.241
	LEU329	2.00333	2.307	2.004	1.699	1.51467	1.873	1.346	1.325
	ASN330	2.43367	2.83	2.142	2.329	1.93833	2.584	1.575	1.656
	ASP331	2.47633	2.745	2.176	2.508	2.02133	2.48	1.676	1.908
	GLU332	2.91967	2.924	3.51	2.325	2.12333	2.064	2.459	1.847
	ALA333	2.57033	3.231	1.85	2.63	2.376	2.494	2.828	1.806
	LYS334	2.44567	3.456	1.617	2.264	2.29	2.486	2.461	1.923
	LYS335	2.424	3.57	1.392	2.31	2.08267	2.153	2.353	1.742
	GLU336	2.39133	3.792	1.143	2.239	1.72767	1.75	1.696	1.737
	ILE337	1.909	3.216	1.024	1.487	1.638	1.751	1.678	1.485
	ASN338	1.403	2.119	0.973	1.117	1.14767	1.05	1.077	1.316
	LEU339	1.08067	1.323	0.831	1.088	0.988333	0.792	1.064	1.109
	LEU340	0.934333	1.073	0.747	0.983	0.934333	0.794	0.967	1.042
	SER341	0.949	0.998	0.764	1.085	0.927333	0.869	0.949	0.964
	GLN342	1.05433	1.376	0.778	1.009	0.921333	0.75	1.069	0.945
	ALA343	1.10333	1.513	0.796	1.001	0.915667	0.691	1.004	1.052
	VAL344	0.894667	0.98	0.746	0.958	0.930667	0.927	0.853	1.012
	ASN345	0.858333	0.844	0.827	0.904	1.05467	1.121	0.952	1.091
	ALA346	0.910667	0.897	0.806	1.029	1.125	1.005	0.963	1.407
	LEU347	0.893333	0.966	0.784	0.93	1.024	0.856	0.794	1.422
	ILE348	0.848	0.905	0.767	0.872	0.959	0.815	0.799	1.263
	SER349	0.898333	0.901	0.864	0.93	0.996	0.824	0.822	1.342
	ASP350	1.01833	0.936	1.198	0.921	0.982	0.843	0.78	1.323
	ASN351	1.00267	0.927	1.153	0.928	0.918333	0.78	0.721	1.254
	LEU352	0.859	0.868	0.83	0.879	0.828333	0.785	0.675	1.025
	LEU353	0.798333	0.818	0.779	0.798	0.764333	0.767	0.644	0.882
	MET354	0.835333	0.818	0.862	0.826	0.751667	0.734	0.691	0.83
	LYS355	0.815	0.833	0.754	0.858	0.816333	0.778	0.716	0.955
	ASN356	0.774667	0.798	0.689	0.837	0.782667	0.789	0.665	0.894
	LYS357	0.808	0.869	0.751	0.804	0.737	0.764	0.658	0.789
	ILE358	0.906	0.997	0.845	0.876	0.865667	0.802	0.733	1.062
	LYS359	0.910667	0.955	0.824	0.953	0.904	0.868	0.754	1.09
	GLU360	0.940333	1.051	0.834	0.936	0.925	0.866	0.738	1.171
	LEU361	1.059	1.294	0.969	0.914	0.949333	0.923	0.767	1.158
	MET362	1.162	1.324	1.088	1.074	0.972333	0.953	0.853	1.111
	SER363	1.17867	1.261	1.089	1.186	1.094	1.048	0.896	1.338
	ILE364	1.11733	1.081	1.023	1.248	1.089	1.038	0.922	1.307
	PRO365	1.026	1.055	0.95	1.073	1.12033	1.046	0.932	1.383
	TYR366	0.864333	0.863	0.773	0.957	0.972	0.934	0.783	1.199
	CYS367	0.797333	0.757	0.681	0.954	0.937667	0.904	0.702	1.207
	ASN368	0.937	0.943	0.808	1.06	1.09167	1.02	0.761	1.494
	TYR369	0.806667	0.809	0.707	0.904	0.966667	0.938	0.654	1.308
	THR370	0.851667	0.823	0.709	1.023	1.10667	1.031	0.684	1.605
	LYS371	0.852667	0.861	0.733	0.964	1.049	1.046	0.69	1.411
	PHE372	0.811667	0.815	0.699	0.921	0.984333	0.949	0.667	1.337
	TRP373	0.818	0.847	0.702	0.905	0.982667	0.946	0.677	1.325
	TYR374	0.817667	0.875	0.702	0.876	0.977667	0.958	0.698	1.277
	VAL375	0.841333	0.933	0.729	0.862	0.99	0.996	0.744	1.23
	ASN376	0.900667	0.994	0.804	0.904	1.03833	1.04	0.805	1.27
	HIS377	0.974333	1.044	0.951	0.928	1.09967	1.156	0.873	1.27
	THR378	1.166	1.316	1.126	1.056	1.31967	1.408	1.196	1.355
	LEU379	1.29933	1.396	1.331	1.171	1.50533	1.596	1.306	1.614
	THR380	1.21367	1.285	1.189	1.167	1.41967	1.411	1.175	1.673
	GLY381	1.141	1.264	1.031	1.128	1.31767	1.265	1.106	1.582
	GLN382	1.04167	1.101	0.967	1.057	1.21	1.191	0.994	1.445
	HIS383	1.01667	1.08	0.964	1.006	1.14267	1.152	0.946	1.33
	THR384	0.870667	0.957	0.761	0.894	1.028	1.022	0.816	1.246
	LEU385	0.854333	0.918	0.759	0.886	1.01967	0.99	0.781	1.288
	PRO386	0.802	0.835	0.693	0.878	0.950667	0.895	0.696	1.261
	ARG387	0.786667	0.817	0.673	0.87	0.913333	0.863	0.666	1.211
	CYS388	0.796667	0.817	0.674	0.899	0.943	0.897	0.661	1.271
	TRP389	0.832667	0.855	0.708	0.935	1.00233	0.958	0.671	1.378
	LEU390	0.888	0.895	0.811	0.958	1.02467	1.011	0.741	1.322
	ILE391	0.9	0.91	0.881	0.909	1.05133	1.006	0.876	1.272
	ARG392	1.19333	1.17	1.197	1.213	1.374	1.237	1.301	1.584
	ASN393	1.72967	1.673	1.659	1.857	1.98467	1.693	2.086	2.175
	GLY394	1.733	2.074	1.386	1.739	1.89233	2.08	1.714	1.883
	SER395	1.32	1.433	1.198	1.329	1.425	1.416	1.378	1.481
	TYR396	1.058	1.13	0.964	1.08	1.21367	1.182	1.07	1.389
	LEU397	1.024	1.051	0.958	1.063	1.219	1.161	1.057	1.439
	ASN398	1.101	1.151	1.019	1.133	1.34133	1.237	1.203	1.584
	THR399	1.077	1.139	0.969	1.123	1.28633	1.23	1.083	1.546
	SER400	1.222	1.3	1.123	1.243	1.44033	1.349	1.301	1.671
	GLU401	1.17667	1.214	1.109	1.207	1.35033	1.299	1.122	1.63
	PHE402	1.079	1.131	0.978	1.128	1.27333	1.201	1.105	1.514
	ARG403	1.14	1.242	1.023	1.155	1.31267	1.27	1.135	1.533
	ASN404	1.195	1.333	1.057	1.195	1.33833	1.295	1.179	1.541
	ASP405	1.01067	1.098	0.898	1.036	1.15567	1.113	0.967	1.387
	TRP406	0.933667	1.03	0.811	0.96	1.087	1.068	0.873	1.32
	ILE407	1.02033	1.133	0.91	1.018	1.17933	1.185	0.982	1.371
	LEU408	1.013	1.116	0.932	0.991	1.174	1.169	0.977	1.376
	GLU409	0.88	0.961	0.785	0.894	1.041	1.036	0.857	1.23
	SER410	0.893	1.012	0.808	0.859	1.01	1.015	0.826	1.189
	ASP411	0.953667	1.087	0.916	0.858	1.03767	1.062	0.901	1.15
	HIS412	0.911667	1.019	0.862	0.854	0.977	1.017	0.906	1.008
	LEU413	0.849667	0.95	0.793	0.806	0.912333	0.938	0.805	0.994
	ILE414	0.907667	1.033	0.885	0.805	0.974	0.955	0.924	1.043
	SER415	0.947333	1.057	0.914	0.871	1.01233	0.994	1.033	1.01
	GLU416	0.949333	1.026	0.919	0.903	1.02233	1.021	1.013	1.033
	MET417	0.958667	1.01	0.926	0.94	1.00533	1.05	0.935	1.031
	LEU418	0.958667	1.021	0.94	0.915	0.921	0.942	0.914	0.907
	SER419	0.974667	1.024	0.976	0.924	1.01233	1.021	1.091	0.925
	LYS420	0.968667	0.974	0.987	0.945	1.08633	1.125	1.159	0.975
	GLU421	0.901	0.867	0.888	0.948	0.962333	1.039	0.961	0.887
	TYR422	0.868	0.85	0.823	0.931	0.864333	0.951	0.825	0.817
	ALA423	0.940333	0.942	0.919	0.96	0.952667	0.992	0.944	0.922
	GLU424	0.951	0.906	0.932	1.015	0.942	0.958	0.919	0.949
	ARG425	0.858333	0.809	0.804	0.962	0.880333	0.941	0.851	0.849
	GLN426	0.844	0.826	0.795	0.911	0.848333	0.912	0.808	0.825
	GLY427	0.924	0.887	0.863	1.022	0.89	0.93	0.885	0.855
	LYS428	0.901667	0.843	0.818	1.044	0.883	0.924	0.866	0.859
	THR429	0.833333	0.781	0.736	0.983	0.817667	0.875	0.787	0.791
	PRO430	0.846333	0.802	0.763	0.974	0.830333	0.915	0.785	0.791
	ILE431	0.800333	0.781	0.729	0.891	0.782333	0.864	0.709	0.774
	THR432	0.811667	0.762	0.739	0.934	0.815667	0.858	0.801	0.788
	LEU433	0.812667	0.754	0.754	0.93	0.869333	0.91	0.853	0.845
	VAL434	0.795	0.771	0.74	0.874	0.867667	0.904	0.851	0.848
	ASP435	0.768333	0.752	0.712	0.841	0.826667	0.802	0.859	0.819
	ILE436	0.789333	0.741	0.753	0.874	0.891333	0.854	0.948	0.872
	CYS437	0.797	0.743	0.781	0.867	0.927	0.887	1.002	0.892
	PHE438	0.768667	0.757	0.746	0.803	0.867667	0.818	0.946	0.839
	TRP439	0.739333	0.735	0.696	0.787	0.847333	0.799	0.897	0.846
	SER440	0.738333	0.711	0.699	0.805	0.865333	0.84	0.898	0.858
	THR441	0.751	0.707	0.746	0.8	0.860667	0.823	0.923	0.836
	ILE442	0.759	0.731	0.741	0.805	0.830333	0.775	0.863	0.853
	PHE443	0.731333	0.702	0.675	0.817	0.786	0.788	0.737	0.833
	PHE444	0.69	0.638	0.639	0.793	0.737333	0.767	0.694	0.751
	THR445	0.745667	0.657	0.749	0.831	0.818667	0.772	0.885	0.799
	ALA446	0.788667	0.71	0.776	0.88	0.823	0.804	0.824	0.841
	SER447	0.785333	0.716	0.752	0.888	0.779333	0.804	0.725	0.809
	LEU448	0.775667	0.698	0.765	0.864	0.794667	0.788	0.819	0.777
	PHE449	0.778	0.71	0.762	0.862	0.829	0.881	0.77	0.836
	LEU450	0.771333	0.755	0.703	0.856	0.849	0.935	0.727	0.885
	HIS451	0.759667	0.764	0.695	0.82	0.965333	1	1.023	0.873
	LEU452	0.795	0.77	0.758	0.857	1.05033	1.114	1.093	0.944
	VAL453	0.886667	0.892	0.863	0.905	1.157	1.25	1.197	1.024
	GLY454	0.882333	0.889	0.846	0.912	1.107	1.108	1.058	1.155
	ILE455	0.951667	0.928	0.943	0.984	1.147	1.131	1.017	1.293
	PRO456	1.06033	1.01	1.107	1.064	1.296	1.285	1.105	1.498
	THR457	1.116	1.074	1.133	1.141	1.27633	1.282	1.073	1.474
	HIS458	1.24833	1.152	1.348	1.245	1.365	1.422	1.089	1.584
	ARG459	1.45333	1.277	1.684	1.399	1.52767	1.621	1.196	1.766
	HIS460	1.69933	1.461	2.07	1.567	1.66667	1.877	1.312	1.811
	LEU461	2.07633	1.72	2.612	1.897	1.941	2.264	1.528	2.031
	LYS462	2.29233	1.782	2.88	2.215	2.10867	2.413	1.705	2.208
	GLY463	2.66667	2.083	3.299	2.618	2.37567	2.783	1.998	2.346
	GLU464	2.48533	2.045	3.097	2.314	2.15667	2.617	1.743	2.11
	ALA465	2.343	1.99	2.881	2.158	2.07367	2.552	1.683	1.986
	CYS466	1.935	1.712	2.261	1.832	1.761	2.085	1.42	1.778
	PRO467	1.954	1.774	2.257	1.831	1.813	2.231	1.4	1.808
	LEU468	2.20167	1.721	3.044	1.84	1.74833	2.13	1.357	1.758
	PRO469	2.01167	1.883	2.155	1.997	1.88733	2.353	1.45	1.859
	HIS470	1.87633	1.809	1.89	1.93	1.91967	2.403	1.415	1.941
	LYS471	1.67033	1.576	1.705	1.73	1.74667	2.048	1.29	1.902
	LEU472	1.81067	1.641	2.014	1.777	1.87033	2.169	1.379	2.063
	ASP473	1.96367	1.659	2.243	1.989	1.97567	2.186	1.497	2.244
	SER474	2.09767	1.682	2.482	2.129	2.068	2.294	1.624	2.286
	PHE475	2.485	1.992	3.026	2.437	2.29433	2.635	1.749	2.499
	GLY476	2.197	1.878	2.68	2.033	2.14167	2.459	1.636	2.33
	GLY477	2.32367	2.127	2.662	2.182	2.283	2.766	1.695	2.388
	CYS478	2.321	2.143	2.577	2.243	2.31267	2.833	1.684	2.421
	ARG479	2.54933	2.297	2.805	2.546	2.66733	3.373	1.927	2.702
	CYS480	2.60433	2.444	2.815	2.554	2.612	3.45	1.934	2.452
	GLY481	3.15467	2.847	3.785	2.832	2.878	3.853	2.174	2.607
	LYS482	2.96967	2.661	3.515	2.733	2.65133	3.553	2.055	2.346
	TYR483	2.55567	2.267	3.054	2.346	2.351	3.071	1.793	2.189
	PRO484	2.83933	2.471	3.425	2.622	2.67533	3.464	2.037	2.525
	ARG485	3.07733	2.458	3.916	2.858	2.739	3.439	2.031	2.747
	LEU486	3.20333	2.521	4.001	3.088	2.78733	3.524	2.125	2.713
	LYS487	3.26233	2.422	4.103	3.262	2.60333	3.155	2.014	2.641
	LYS488	2.95933	2.1	3.708	3.07	2.38033	2.884	1.804	2.453
	PRO489	2.41667	1.932	3.012	2.306	2.24367	2.555	1.81	2.366
	THR490	1.934	1.623	2.429	1.75	1.94767	2.144	1.555	2.144
	ILE491	1.66733	1.389	2.085	1.528	1.77633	1.878	1.392	2.059
	TRP492	1.36733	1.176	1.631	1.295	1.536	1.551	1.256	1.801
	HIS493	1.29967	1.141	1.532	1.226	1.441	1.477	1.219	1.627
	LYS494	1.22867	1.111	1.397	1.178	1.36833	1.367	1.223	1.515
	ARG495	1.46867	1.321	1.674	1.411	1.45233	1.492	1.339	1.526
	HIS496	1.848	1.627	2.198	1.719	1.673	1.788	1.534	1.697

## Sheet: Ext. 8r
	Residue position	RMSF (Angstrom)
		SSPA								SSPB								SSPC
		MACV GPC A33				MACV GPC K33				MACV GPC A33				MACV GPC K33				MACV GPC A33				MACV GPC K33
		Mean	MD_run_1	MD_run_2	MD_run_3	Mean	MD_run_1	MD_run_2	MD_run_3	Mean	MD_run_1	MD_run_2	MD_run_3	Mean	MD_run_1	MD_run_2	MD_run_3	Mean	MD_run_1	MD_run_2	MD_run_3	Mean	MD_run_1	MD_run_2	MD_run_3
	GLY2	1.80133	1.296	1.851	2.257	1.97833	1.443	2.53	1.962	1.803	1.165	2.674	1.57	1.584	2.129	1.366	1.257	1.67	1.703	1.795	1.512	2.43467	3.062	1.971	2.271
	GLN3	1.39833	1.034	1.43	1.731	1.53467	1.207	2.222	1.175	1.26033	0.946	1.518	1.317	1.28267	1.697	1.124	1.027	1.26633	1.199	1.442	1.158	2.02333	2.6	1.714	1.756
	LEU4	1.16767	0.964	1.062	1.477	1.39467	1.268	1.905	1.011	1.039	0.912	1.135	1.07	1.16167	1.379	1.068	1.038	1.196	1.134	1.372	1.082	1.701	2.11	1.521	1.472
	ILE5	1.173	1.061	1.076	1.382	1.45967	1.505	1.771	1.103	1.05533	0.986	1.19	0.99	1.358	1.654	1.161	1.259	1.26633	1.246	1.41	1.143	1.68667	2.048	1.453	1.559
	SER6	1.11033	0.992	1.051	1.288	1.459	1.514	1.686	1.177	1.07733	0.969	1.245	1.018	1.329	1.611	1.103	1.273	1.177	1.159	1.295	1.077	1.41433	1.556	1.15	1.537
	PHE7	1.01633	0.968	0.928	1.153	1.27433	1.272	1.547	1.004	0.939	0.904	1.014	0.899	1.083	1.223	0.945	1.081	1.04433	0.983	1.18	0.97	1.215	1.406	1.02	1.219
	PHE8	1.01767	1.053	0.959	1.041	1.269	1.366	1.496	0.945	0.925	0.922	0.96	0.893	1.134	1.264	1.039	1.099	1.06933	1.061	1.198	0.949	1.21467	1.283	1.139	1.222
	GLN9	1.136	1.294	1.087	1.027	1.44533	1.614	1.672	1.05	1.016	0.921	1.104	1.023	1.26267	1.457	1.203	1.128	1.19333	1.222	1.352	1.006	1.39433	1.452	1.284	1.447
	GLU10	1.106	1.304	1.013	1.001	1.42267	1.589	1.591	1.088	0.989	1.037	0.994	0.936	1.18633	1.306	1.14	1.113	1.17933	1.154	1.351	1.033	1.45067	1.71	1.397	1.245
	ILE11	1.032	1.115	0.948	1.033	1.27667	1.46	1.29	1.08	1.00433	1.022	1.015	0.976	1.153	1.203	1.126	1.13	1.11633	1.045	1.32	0.984	1.47667	1.763	1.434	1.233
	PRO12	1.22567	1.308	1.102	1.267	1.33467	1.426	1.438	1.14	1.04967	1.077	1.119	0.953	1.17167	1.273	1.148	1.094	1.10467	1.057	1.247	1.01	1.37533	1.734	1.059	1.333
	VAL13	1.201	1.285	1.115	1.203	1.37267	1.44	1.465	1.213	0.975333	0.98	1.031	0.915	1.175	1.286	1.168	1.071	1.105	1.012	1.286	1.017	1.226	1.359	1.136	1.183
	PHE14	1.073	1.166	0.937	1.116	1.144	1.333	1.109	0.99	0.908	0.88	0.966	0.878	1.17433	1.193	1.207	1.123	1.07267	0.946	1.318	0.954	1.148	1.125	1.288	1.031
	LEU15	1.13267	1.173	1.013	1.212	1.06233	1.188	1.043	0.956	0.917333	0.904	0.959	0.889	1.07	1.057	1.082	1.071	1.02933	0.916	1.24	0.932	1.14433	1.098	1.232	1.103
	GLN16	1.19367	1.236	1.123	1.222	1.20867	1.327	1.213	1.086	1.03133	1.007	1.077	1.01	1.257	1.324	1.217	1.23	1.15433	1.002	1.383	1.078	1.30133	1.235	1.454	1.215
	GLU17	1.06633	1.187	1.065	0.947	1.06233	1.139	1.113	0.935	0.953333	0.905	0.967	0.988	1.14167	1.077	1.16	1.188	1.08333	0.99	1.267	0.993	1.079	1.066	1.122	1.049
	ALA18	1.28533	1.62	1.228	1.008	1.069	1.231	1.058	0.918	1.069	1.05	1.025	1.132	1.12233	1.124	1.151	1.092	0.956	0.867	1.026	0.975	1.07333	1.083	1.014	1.123
	LEU19	0.953333	1.039	0.994	0.827	0.919667	1.069	0.896	0.794	0.863	0.877	0.82	0.892	0.983	0.914	1.082	0.953	0.881333	0.779	0.974	0.891	0.88	0.905	0.895	0.84
	ASN20	0.899667	0.971	0.941	0.787	0.83	0.952	0.823	0.715	0.749333	0.759	0.745	0.744	0.880333	0.854	0.904	0.883	0.847667	0.754	0.961	0.828	0.841	0.924	0.842	0.757
	ILE21	0.999667	1.15	0.987	0.862	0.89	1.051	0.841	0.778	0.848333	0.839	0.847	0.859	0.936667	0.984	0.916	0.91	0.869667	0.775	0.982	0.852	0.93	1.05	0.881	0.859
	ALA22	0.877	0.962	0.89	0.779	0.873333	1.019	0.821	0.78	0.832333	0.825	0.812	0.86	0.911667	0.899	0.934	0.902	0.849667	0.744	0.953	0.852	0.864333	0.973	0.864	0.756
	LEU23	0.830333	0.889	0.865	0.737	0.779	0.882	0.782	0.673	0.752667	0.753	0.732	0.773	0.857333	0.839	0.854	0.879	0.815	0.69	0.92	0.835	0.808333	0.855	0.857	0.713
	VAL24	0.907	0.946	0.989	0.786	0.828333	0.97	0.788	0.727	0.797667	0.806	0.759	0.828	0.906667	0.968	0.859	0.893	0.85	0.746	0.956	0.848	0.912333	1.011	0.933	0.793
	ALA25	0.889	0.918	0.92	0.829	0.875667	1.038	0.782	0.807	0.846	0.858	0.805	0.875	0.891	0.948	0.847	0.878	0.867333	0.78	0.973	0.849	0.933	1.125	0.884	0.79
	VAL26	0.820333	0.839	0.831	0.791	0.800667	0.906	0.753	0.743	0.823	0.843	0.785	0.841	0.907667	0.959	0.897	0.867	0.852	0.756	0.923	0.877	0.889	0.978	0.923	0.766
	SER27	0.822	0.831	0.847	0.788	0.784	0.928	0.772	0.652	0.793333	0.798	0.763	0.819	0.913	0.983	0.9	0.856	0.855333	0.76	0.901	0.905	0.889333	0.959	0.944	0.765
	LEU28	0.873	0.895	0.9	0.824	0.854	1.047	0.757	0.758	0.823333	0.859	0.754	0.857	0.877	0.909	0.856	0.866	0.885333	0.796	0.966	0.894	0.949	1.126	0.91	0.811
	ILE29	0.865667	0.872	0.903	0.822	0.855667	1.017	0.724	0.826	0.807	0.864	0.74	0.817	0.852	0.872	0.846	0.838	0.852	0.753	0.914	0.889	0.925667	1.126	0.847	0.804
	ALA30	0.806333	0.81	0.841	0.768	0.788	0.953	0.713	0.698	0.733333	0.771	0.682	0.747	0.839333	0.867	0.865	0.786	0.807	0.707	0.848	0.866	0.858	0.993	0.806	0.775
	VAL31	0.897	0.891	0.962	0.838	0.831	1.015	0.782	0.696	0.770667	0.82	0.73	0.762	0.866667	0.912	0.844	0.844	0.862	0.758	0.93	0.898	0.925667	1.09	0.806	0.881
	ILE32	0.94	0.941	1.021	0.858	0.918333	1.135	0.811	0.809	0.831	0.867	0.815	0.811	0.879667	0.893	0.866	0.88	0.885333	0.775	0.987	0.894	0.969667	1.166	0.831	0.912
	ALA33	0.879	0.895	0.954	0.788	0.885667	1.12	0.756	0.781	0.767333	0.787	0.751	0.764	0.813333	0.833	0.83	0.777	0.825333	0.724	0.885	0.867	0.927	1.117	0.81	0.854
	GLY34	0.859333	0.886	0.917	0.775	0.826667	1.001	0.778	0.701	0.726	0.752	0.703	0.723	0.817667	0.871	0.779	0.803	0.817333	0.724	0.849	0.879	0.907	1.063	0.789	0.869
	ILE35	0.973333	1.006	1.073	0.841	0.921	1.122	0.887	0.754	0.834667	0.913	0.797	0.794	0.871	0.898	0.829	0.886	0.901333	0.776	0.986	0.942	0.996	1.127	0.842	1.019
	ILE36	0.94	0.967	1.061	0.792	0.937	1.217	0.859	0.735	0.825667	0.882	0.778	0.817	0.831667	0.836	0.832	0.827	0.884333	0.76	0.957	0.936	1.031	1.162	0.906	1.025
	ASN37	0.834667	0.873	0.92	0.711	0.865667	1.085	0.8	0.712	0.724667	0.739	0.706	0.729	0.780667	0.82	0.76	0.762	0.818333	0.711	0.833	0.911	0.965333	1.107	0.876	0.913
	LEU38	0.944333	0.975	1.026	0.832	0.930333	1.152	0.86	0.779	0.859	0.909	0.846	0.822	0.86	0.891	0.802	0.887	0.887	0.783	0.931	0.947	1.02667	1.138	0.903	1.039
	TYR39	1.00067	1.007	1.141	0.854	0.998	1.282	0.868	0.844	0.951333	1.045	0.911	0.898	0.938667	0.923	0.894	0.999	0.939	0.843	0.982	0.992	1.12433	1.219	0.977	1.177
	LYS40	0.946333	0.926	1.082	0.831	0.979667	1.281	0.856	0.802	0.919333	0.978	0.864	0.916	0.911	0.934	0.853	0.946	0.893333	0.817	0.885	0.978	1.13033	1.248	1.041	1.102
	SER41	0.923	0.921	1.01	0.838	1.00133	1.254	0.857	0.893	0.883667	0.946	0.814	0.891	0.915333	0.959	0.783	1.004	0.863	0.806	0.875	0.908	1.11167	1.292	1.059	0.984
	GLY42	1.05333	1.044	1.184	0.932	1.136	1.369	0.982	1.057	0.992333	1.029	0.948	1	1.063	1.041	0.905	1.243	0.979333	0.926	1.038	0.974	1.203	1.24	1.17	1.199
	LEU43	1.134	1.152	1.255	0.995	1.14967	1.248	1.06	1.141	1.00833	1.044	0.996	0.985	1.09367	1.04	0.928	1.313	1.05167	1.01	1.118	1.027	1.19567	1.257	1.107	1.223
	PHE44	1.21933	1.271	1.375	1.012	1.28167	1.341	1.148	1.356	1.15033	1.208	1.138	1.105	1.18333	1.117	1.046	1.387	1.18167	1.109	1.301	1.135	1.322	1.384	1.138	1.444
	GLN45	1.22133	1.249	1.346	1.069	1.26533	1.355	1.168	1.273	1.174	1.181	1.139	1.202	1.23167	1.18	1.129	1.386	1.17133	1.078	1.307	1.129	1.398	1.372	1.268	1.554
	PHE46	1.288	1.3	1.348	1.216	1.345	1.369	1.291	1.375	1.141	1.079	1.113	1.231	1.28067	1.207	1.152	1.483	1.179	1.061	1.349	1.127	1.38967	1.341	1.305	1.523
	ILE47	1.472	1.569	1.535	1.312	1.52067	1.547	1.453	1.562	1.25533	1.247	1.238	1.281	1.409	1.284	1.241	1.702	1.372	1.208	1.602	1.306	1.46367	1.46	1.28	1.651
	PHE48	1.496	1.622	1.564	1.302	1.50833	1.494	1.478	1.553	1.388	1.407	1.343	1.414	1.461	1.351	1.318	1.714	1.425	1.254	1.682	1.339	1.591	1.546	1.391	1.836
	PHE49	1.48067	1.568	1.501	1.373	1.56	1.456	1.51	1.714	1.442	1.323	1.407	1.596	1.505	1.402	1.419	1.694	1.40933	1.228	1.66	1.34	1.63767	1.515	1.52	1.878
	LEU50	1.65833	1.776	1.623	1.576	1.79767	1.637	1.681	2.075	1.529	1.402	1.49	1.695	1.64167	1.524	1.451	1.95	1.53433	1.272	1.828	1.503	1.71233	1.627	1.548	1.962
	LEU51	1.871	1.99	1.854	1.769	1.98267	1.821	1.853	2.274	1.63733	1.588	1.512	1.812	1.70567	1.614	1.417	2.086	1.625	1.339	2.031	1.505	1.804	1.901	1.65	1.861
	LEU52	1.86733	1.952	1.88	1.77	2.015	1.847	1.927	2.271	1.71033	1.656	1.589	1.886	1.75133	1.685	1.519	2.05	1.63633	1.302	2.056	1.551	1.96567	2.154	1.546	2.197
	ALA53	1.86533	1.918	1.709	1.969	2.09367	1.854	1.938	2.489	1.763	1.665	1.713	1.911	1.77033	1.655	1.587	2.069	1.65533	1.347	1.979	1.64	2.458	2.324	2.771	2.279
	GLY54	1.991	2.043	1.813	2.117	2.28267	2.135	2.101	2.612	1.94433	2.16	1.847	1.826	2.19233	2.233	1.806	2.538	1.995	1.795	2.225	1.965	2.26533	2.37	2.072	2.354
	ARG55	2.046	2.104	1.993	2.041	2.51833	2.261	2.564	2.73	2.10433	2.404	1.931	1.978	2.29733	2.464	1.889	2.539	2.12867	1.941	2.314	2.131	2.114	2.456	1.85	2.036
	SER56	1.96333	2.039	1.918	1.933	2.29167	2.061	2.293	2.521	2.45767	2.692	2.33	2.351	2.825	3.662	2.103	2.71	2.23667	2.216	2.339	2.155	2.194	2.677	1.753	2.152
	CYS57	2.10467	2.239	2.18	1.895	2.42833	2.195	2.43	2.66	2.17567	2.311	2.158	2.058	2.69467	3.151	2.168	2.765	2.17033	2.076	2.316	2.119	2.18533	2.643	1.656	2.257

## Sheet: Ext. 8t
	Residue position	RMSF (Angstrom)
		GP2A								GP2B								GP2C
		MACV GPC A33				MACV GPC K33				MACV GPC A33				MACV GPC K33				MACV GPC A33				MACV GPC K33
		Mean	MD_run_1	MD_run_2	MD_run_3	Mean	MD_run_1	MD_run_2	MD_run_3	Mean	MD_run_1	MD_run_2	MD_run_3	Mean	MD_run_1	MD_run_2	MD_run_3	Mean	MD_run_1	MD_run_2	MD_run_3	Mean	MD_run_1	MD_run_2	MD_run_3
	ILE431	0.884333	0.962	0.851	0.84	0.863	0.936	0.859	0.794	0.820333	0.893	0.749	0.819	0.828333	0.838	0.869	0.778	0.800333	0.781	0.729	0.891	0.782333	0.864	0.709	0.774
	THR432	0.892333	0.983	0.861	0.833	0.955	1.064	0.949	0.852	0.834333	0.87	0.809	0.824	0.813333	0.795	0.849	0.796	0.811667	0.762	0.739	0.934	0.815667	0.858	0.801	0.788
	LEU433	0.908	1.032	0.876	0.816	0.887	1.008	0.851	0.802	0.845333	0.886	0.829	0.821	0.801333	0.803	0.797	0.804	0.812667	0.754	0.754	0.93	0.869333	0.91	0.853	0.845
	VAL434	0.899333	1.026	0.817	0.855	0.831667	0.936	0.756	0.803	0.817667	0.879	0.782	0.792	0.811333	0.778	0.846	0.81	0.795	0.771	0.74	0.874	0.867667	0.904	0.851	0.848
	ASP435	0.880333	1	0.762	0.879	0.897667	0.981	0.854	0.858	0.783	0.847	0.743	0.759	0.787333	0.756	0.83	0.776	0.768333	0.752	0.712	0.841	0.826667	0.802	0.859	0.819
	ILE436	0.895667	1.009	0.808	0.87	0.930667	1.056	0.889	0.847	0.777	0.789	0.763	0.779	0.800333	0.799	0.796	0.806	0.789333	0.741	0.753	0.874	0.891333	0.854	0.948	0.872
	CYS437	0.891333	1.011	0.793	0.87	0.843667	0.971	0.769	0.791	0.784	0.817	0.751	0.784	0.822	0.809	0.828	0.829	0.797	0.743	0.781	0.867	0.927	0.887	1.002	0.892
	PHE438	0.863333	0.989	0.733	0.868	0.886667	1.074	0.727	0.859	0.797	0.87	0.743	0.778	0.824	0.799	0.881	0.792	0.768667	0.757	0.746	0.803	0.867667	0.818	0.946	0.839
	TRP439	0.860667	0.959	0.742	0.881	0.939667	1.15	0.775	0.894	0.758667	0.837	0.719	0.72	0.807333	0.787	0.859	0.776	0.739333	0.735	0.696	0.787	0.847333	0.799	0.897	0.846
	SER440	0.869	0.961	0.796	0.85	0.889333	1.034	0.792	0.842	0.731	0.768	0.706	0.719	0.810333	0.845	0.81	0.776	0.738333	0.711	0.699	0.805	0.865333	0.84	0.898	0.858
	THR441	0.848	0.946	0.758	0.84	0.944	1.093	0.895	0.844	0.786333	0.807	0.723	0.829	0.803667	0.812	0.833	0.766	0.751	0.707	0.746	0.8	0.860667	0.823	0.923	0.836
	ILE442	0.806333	0.851	0.72	0.848	1.01433	1.215	0.908	0.92	0.827	0.859	0.742	0.88	0.855667	0.811	0.961	0.795	0.759	0.731	0.741	0.805	0.830333	0.775	0.863	0.853
	PHE443	0.814333	0.824	0.756	0.863	0.951	1.151	0.799	0.903	0.764	0.8	0.73	0.762	0.864667	0.869	0.942	0.783	0.731333	0.702	0.675	0.817	0.786	0.788	0.737	0.833
	PHE444	0.779667	0.798	0.729	0.812	0.898	1.092	0.794	0.808	0.726667	0.755	0.701	0.724	0.795333	0.86	0.822	0.704	0.69	0.638	0.639	0.793	0.737333	0.767	0.694	0.751
	THR445	0.772	0.761	0.7	0.855	0.972	1.222	0.879	0.815	0.77	0.788	0.693	0.829	0.841667	0.842	0.902	0.781	0.745667	0.657	0.749	0.831	0.818667	0.772	0.885	0.799
	ALA446	0.792	0.75	0.74	0.886	1.00733	1.273	0.923	0.826	0.817333	0.844	0.749	0.859	0.945333	0.89	1.053	0.893	0.788667	0.71	0.776	0.88	0.823	0.804	0.824	0.841
	SER447	0.816333	0.77	0.765	0.914	0.963	1.204	0.866	0.819	0.811333	0.852	0.752	0.83	0.965667	0.967	1.021	0.909	0.785333	0.716	0.752	0.888	0.779333	0.804	0.725	0.809
	LEU448	0.774	0.722	0.725	0.875	0.965667	1.236	0.899	0.762	0.778333	0.808	0.712	0.815	0.902667	0.917	0.933	0.858	0.775667	0.698	0.765	0.864	0.794667	0.788	0.819	0.777
	PHE449	0.763667	0.706	0.725	0.86	0.992333	1.37	0.908	0.699	0.772	0.822	0.685	0.809	0.853667	0.879	0.832	0.85	0.778	0.71	0.762	0.862	0.829	0.881	0.77	0.836
	LEU450	0.792667	0.751	0.791	0.836	0.992333	1.312	0.895	0.77	0.808	0.862	0.728	0.834	0.889333	1.077	0.777	0.814	0.771333	0.755	0.703	0.856	0.849	0.935	0.727	0.885
	HIS451	0.834	0.835	0.805	0.862	1.00667	1.28	0.924	0.816	0.818333	0.842	0.776	0.837	0.988333	1.305	0.836	0.824	0.759667	0.764	0.695	0.82	0.965333	1	1.023	0.873
	LEU452	0.882667	0.88	0.855	0.913	1.073	1.385	1.005	0.829	0.851333	0.874	0.807	0.873	1.02733	1.29	0.905	0.887	0.795	0.77	0.758	0.857	1.05033	1.114	1.093	0.944
	VAL453	0.961333	0.947	0.983	0.954	1.202	1.444	1.264	0.898	0.937	0.991	0.871	0.949	1.079	1.272	0.941	1.024	0.886667	0.892	0.863	0.905	1.157	1.25	1.197	1.024

## Sheet: Ext. 8u
		Averaged RMSF (Angstrom)
		SSPA		SSPB		SSPC
		MACV GPC K33	MACV GPC A33	MACV GPC K33	MACV GPC A33	MACV GPC K33	MACV GPC A33
	GLY2	1.97833	1.80133	1.584	1.803	2.43467	1.67
	GLN3	1.53467	1.39833	1.28267	1.26033	2.02333	1.26633
	PHE4	1.39467	1.16767	1.16167	1.039	1.701	1.196
	ILE5	1.45967	1.173	1.358	1.05533	1.68667	1.26633
	SER6	1.459	1.11033	1.329	1.07733	1.41433	1.177
	PHE7	1.27433	1.01633	1.083	0.939	1.215	1.04433
	MET8	1.269	1.01767	1.134	0.925	1.21467	1.06933
	GLN9	1.44533	1.136	1.26267	1.016	1.39433	1.19333
	GLU10	1.42267	1.106	1.18633	0.989	1.45067	1.17933
	ILE11	1.27667	1.032	1.153	1.00433	1.47667	1.11633
	PRO12	1.33467	1.22567	1.17167	1.04967	1.37533	1.10467
	THR13	1.37267	1.201	1.175	0.975333	1.226	1.105
	PHE14	1.144	1.073	1.17433	0.908	1.148	1.07267
	LEU15	1.06233	1.13267	1.07	0.917333	1.14433	1.02933
	GLN16	1.20867	1.19367	1.257	1.03133	1.30133	1.15433
	GLU17	1.06233	1.06633	1.14167	0.953333	1.079	1.08333
	ALA18	1.069	1.28533	1.12233	1.069	1.07333	0.956
	LEU19	0.919667	0.953333	0.983	0.863	0.88	0.881333
	ASN20	0.83	0.899667	0.880333	0.749333	0.841	0.847667
	ILE21	0.89	0.999667	0.936667	0.848333	0.93	0.869667
	ALA22	0.873333	0.877	0.911667	0.832333	0.864333	0.849667
	LEU23	0.779	0.830333	0.857333	0.752667	0.808333	0.815
	VAL24	0.828333	0.907	0.906667	0.797667	0.912333	0.85
	ALA25	0.875667	0.889	0.891	0.846	0.933	0.867333
	VAL26	0.800667	0.820333	0.907667	0.823	0.889	0.852
	SER27	0.784	0.822	0.913	0.793333	0.889333	0.855333
	LEU28	0.854	0.873	0.877	0.823333	0.949	0.885333
	ILE29	0.855667	0.865667	0.852	0.807	0.925667	0.852
	ALA30	0.788	0.806333	0.839333	0.733333	0.858	0.807
	ILE31	0.831	0.897	0.866667	0.770667	0.925667	0.862
	ILE32	0.918333	0.94	0.879667	0.831	0.969667	0.885333
	ALA33	0.885667	0.879	0.813333	0.767333	0.927	0.825333
	GLY34	0.826667	0.859333	0.817667	0.726	0.907	0.817333
	VAL35	0.921	0.973333	0.871	0.834667	0.996	0.901333
	VAL36	0.937	0.94	0.831667	0.825667	1.031	0.884333
	ASN37	0.865667	0.834667	0.780667	0.724667	0.965333	0.818333
	LEU38	0.930333	0.944333	0.86	0.859	1.02667	0.887
	TYR39	0.998	1.00067	0.938667	0.951333	1.12433	0.939
	LYS40	0.979667	0.946333	0.911	0.919333	1.13033	0.893333
	SER41	1.00133	0.923	0.915333	0.883667	1.11167	0.863
	GLY42	1.136	1.05333	1.063	0.992333	1.203	0.979333
	LEU43	1.14967	1.134	1.09367	1.00833	1.19567	1.05167
	PHE44	1.28167	1.21933	1.18333	1.15033	1.322	1.18167
	GLN45	1.26533	1.22133	1.23167	1.174	1.398	1.17133
	PHE46	1.345	1.288	1.28067	1.141	1.38967	1.179
	PHE47	1.52067	1.472	1.409	1.25533	1.46367	1.372
	VAL48	1.50833	1.496	1.461	1.388	1.591	1.425
	PHE49	1.56	1.48067	1.505	1.442	1.63767	1.40933
	LEU50	1.79767	1.65833	1.64167	1.529	1.71233	1.53433
	ALA51	1.98267	1.871	1.70567	1.63733	1.804	1.625
	LEU52	2.015	1.86733	1.75133	1.71033	1.96567	1.63633
	ALA53	2.09367	1.86533	1.77033	1.763	2.458	1.65533
	GLY54	2.28267	1.991	2.19233	1.94433	2.26533	1.995
	ARG55	2.51833	2.046	2.29733	2.10433	2.114	2.12867
	SER56	2.29167	1.96333	2.825	2.45767	2.194	2.23667
	CYS57	2.42833	2.10467	2.69467	2.17567	2.18533	2.17033
	Mean	1.26996	1.18838	1.21417	1.10086	1.32237	1.1472
	Standard Error	0.0617682	0.048604	0.059843	0.0538244	0.0598097	0.048752

## Sheet: Ext. 8v
		Averaged RMSF (Angstrom)
		GP2A		GP2B		GP2C
		MACV GPC K33	MACV GPC A33	MACV GPC K33	MACV GPC A33	MACV GPC K33	MACV GPC A33
	LEU420	0.863	0.884333	0.828333	0.820333	0.782333	0.800333
	THR421	0.955	0.892333	0.813333	0.834333	0.815667	0.811667
	LEU422	0.887	0.908	0.801333	0.845333	0.869333	0.812667
	VAL423	0.831667	0.899333	0.811333	0.817667	0.867667	0.795
	ASP424	0.897667	0.880333	0.787333	0.783	0.826667	0.768333
	ILE425	0.930667	0.895667	0.800333	0.777	0.891333	0.789333
	CYS426	0.843667	0.891333	0.822	0.784	0.927	0.797
	PHE427	0.886667	0.863333	0.824	0.797	0.867667	0.768667
	TRP428	0.939667	0.860667	0.807333	0.758667	0.847333	0.739333
	SER429	0.889333	0.869	0.810333	0.731	0.865333	0.738333
	THR430	0.944	0.848	0.803667	0.786333	0.860667	0.751
	VAL431	1.01433	0.806333	0.855667	0.827	0.830333	0.759
	PHE432	0.951	0.814333	0.864667	0.764	0.786	0.731333
	PHE433	0.898	0.779667	0.795333	0.726667	0.737333	0.69
	THR434	0.972	0.772	0.841667	0.77	0.818667	0.745667
	ALA435	1.00733	0.792	0.945333	0.817333	0.823	0.788667
	SER436	0.963	0.816333	0.965667	0.811333	0.779333	0.785333
	LEU437	0.965667	0.774	0.902667	0.778333	0.794667	0.775667
	PHE438	0.992333	0.763667	0.853667	0.772	0.829	0.778
	LEU439	0.992333	0.792667	0.889333	0.808	0.849	0.771333
	HIS440	1.00667	0.834	0.988333	0.818333	0.965333	0.759667
	LEU441	1.073	0.882667	1.02733	0.851333	1.05033	0.795
	VAL442	1.202	0.961333	1.079	0.937	1.157	0.886667
	Mean	0.952435	0.847014	0.866	0.800696	0.862652	0.775565
	Standard Error	0.0108165	0.00714393	0.0108978	0.00594051	0.0123096	0.00505115
